# Supplementary material for: Selenomonas sputigena acts as a pathobiont mediating spatial structure and biofilm virulence in early childhood caries
Source: Nat Commun. 2023 May 22;14:2919. doi: 10.1038/s41467-023-38346-3 (PMC10202936; doi:10.1038/s41467-023-38346-3)
Supplement: Supplementary file 8 — Source Data [file 41467_2023_38346_MOESM8_ESM.zip]

Archive with 2 entries (2 files):
- Supplementary_information_raw_data_for_Figures_and_Tables.xlsx
- Supplementary_information_raw_data_legends.rtf
