# Supplementary material for: Selenomonas sputigena acts as a pathobiont mediating spatial structure and biofilm virulence in early childhood caries
Source: Nat Commun. 2023 May 22;14:2919. doi: 10.1038/s41467-023-38346-3 (PMC10202936; doi:10.1038/s41467-023-38346-3)
Supplement: Supplementary file 8 — Source Data [file 41467_2023_38346_MOESM8_ESM.zip › Supplementary_information_raw_data_for_Figures_and_Tables.xlsx]

## Sheet: Fig2_and_EFig1
type	phenotype	species	genus	zoe2_coef	zoe2_se	zoe2_lb	zoe2_ub	zoe2_p	zoe2_q	zoe1_coef	zoe1_se	zoe1_lb	zoe1_ub	zoe1_p	zoe1_q
DNA	microt3cb	Campylobacter gracilis	Campylobacter	0.246917	0.0675229	0.114574	0.379259	0.000302514	0.00549787	0.136133	0.135607	-0.129653	0.401919	0.317623	0.365266
DNA	microt3cb	Centipeda periodontii	Centipeda	0.306323	0.104962	0.100601	0.512044	0.00378978	0.0310614	0.339836	0.164601	0.0172235	0.662448	0.041291	0.0611085
DNA	microt3cb	Lachnoanaerobaculum saburreum	Lachnoanaerobaculum	0.428006	0.085493	0.260443	0.595569	9.57623e-07	0.000100072	0.270051	0.118596	0.0376064	0.502495	0.0246991	0.0595278
DNA	microt3cb	Lachnospiraceae bacterium oral taxon 082	Lachnospiraceae	0.295545	0.0753315	0.147897	0.443192	0.000108822	0.00284296	0.288435	0.103199	0.086168	0.490702	0.00611778	0.0269794
DNA	microt3cb	Leptotrichia shahii	Leptotrichia	0.296877	0.0889667	0.122505	0.471248	0.000955966	0.011417	-0.00928059	0.156326	-0.315673	0.297112	0.952767	0.952767
DNA	microt3cb	Leptotrichia sp. oral taxon 223	Leptotrichia	0.291814	0.071857	0.150977	0.432651	6.27124e-05	0.00177506	0.234854	0.102082	0.0347762	0.434932	0.0232807	0.0595278
DNA	microt3cb	Leptotrichia sp. oral taxon 498	Leptotrichia	0.57137	0.113891	0.348148	0.794593	9.10753e-07	0.000100072	0.380308	0.171331	0.0445061	0.716111	0.0284698	0.0595278
DNA	microt3cb	Leptotrichia sp. oral taxon 847	Leptotrichia	0.383866	0.0853446	0.216593	0.551138	9.89413e-06	0.000494401	0.296942	0.110454	0.0804555	0.513429	0.00828657	0.0272273
DNA	microt3cb	Leptotrichia trevisanii	Leptotrichia	0.236895	0.0612489	0.116849	0.356941	0.000135292	0.00314178	0.0403483	0.0891938	-0.134468	0.215165	0.651888	0.713972
DNA	microt3cb	Leptotrichia wadei	Leptotrichia	0.412036	0.0775781	0.259986	0.564087	2.15218e-07	4.49805e-05	0.280877	0.124776	0.03632	0.525434	0.0263522	0.0595278
DNA	microt3cb	Prevotella denticola	Prevotella	0.248495	0.0717721	0.107824	0.389166	0.000615155	0.00918339	0.0333587	0.115881	-0.193763	0.260481	0.773982	0.809163
DNA	microt3cb	Prevotella maculosa	Prevotella	0.346545	0.0903353	0.169491	0.523599	0.000152933	0.00319631	0.257505	0.171719	-0.0790581	0.594067	0.136564	0.165315
DNA	microt3cb	Prevotella melaninogenica	Prevotella	0.396249	0.0960306	0.208033	0.584465	4.80527e-05	0.00161457	0.342748	0.162926	0.0234184	0.662078	0.0376632	0.0611085
DNA	microt3cb	Prevotella oulorum	Prevotella	0.50948	0.0947525	0.323769	0.695192	1.54641e-07	4.49805e-05	0.469829	0.171091	0.134497	0.805161	0.00703812	0.0269794
DNA	microt3cb	Prevotella salivae	Prevotella	0.312676	0.0689987	0.177441	0.447911	8.52384e-06	0.000494401	0.513262	0.122442	0.27328	0.753243	5.58048e-05	0.00128351
DNA	microt3cb	Prevotella scopos	Prevotella	0.329142	0.0910462	0.150695	0.507589	0.000353125	0.00615027	0.208383	0.125747	-0.0380759	0.454842	0.10031	0.135713
DNA	microt3cb	Prevotella sp. F0091	Prevotella	0.383935	0.0932887	0.201092	0.566777	5.02138e-05	0.00161457	0.224014	0.144881	-0.0599479	0.507976	0.124905	0.159601
DNA	microt3cb	Prevotella sp. oral taxon 306	Prevotella	0.370277	0.0890996	0.195645	0.544909	4.2557e-05	0.00161457	0.295493	0.139799	0.0214929	0.569493	0.0367802	0.0611085
DNA	microt3cb	Prevotella veroralis	Prevotella	0.372058	0.0917033	0.192323	0.551793	6.36982e-05	0.00177506	0.305638	0.148937	0.0137259	0.59755	0.0425103	0.0611085
DNA	microt3cb	Selenomonas sputigena	Selenomonas	0.531435	0.111802	0.312308	0.750562	3.13568e-06	0.000218453	0.600386	0.205107	0.198384	1.00239	0.00415009	0.023863
DNA	microt3cb	Stomatobaculum longum	Stomatobaculum	0.362591	0.113904	0.139344	0.585838	0.00161213	0.0182127	0.435062	0.203966	0.0352961	0.834828	0.0351268	0.0611085
DNA	microt3cb	Streptococcus mutans	Streptococcus	0.508553	0.106054	0.300692	0.716414	2.58533e-06	0.000216134	0.629449	0.201372	0.234766	1.02413	0.0022636	0.0173542
DNA	microt3cb	Veillonella atypica	Veillonella	0.41131	0.0917862	0.231412	0.591208	1.0645e-05	0.000494401	0.428849	0.134642	0.164955	0.692743	0.00187871	0.0173542
DNA	t3c	Campylobacter gracilis	Campylobacter	0.0261594	0.00650616	0.0134075	0.0389112	7.38067e-05	0.00222241	0.0124265	0.0112354	-0.00959449	0.0344475	0.271113	0.328189
DNA	t3c	Centipeda periodontii	Centipeda	0.0295962	0.01016	0.00968301	0.0495094	0.00385404	0.0357998	0.0236792	0.0137276	-0.0032264	0.0505847	0.0873228	0.167369
DNA	t3c	Lachnoanaerobaculum saburreum	Lachnoanaerobaculum	0.0386979	0.00831986	0.0223913	0.0550045	4.99275e-06	0.000417394	0.0189988	0.00989962	-0.000404134	0.0384016	0.0575342	0.132329
DNA	t3c	Lachnospiraceae bacterium oral taxon 082	Lachnospiraceae	0.0263048	0.00732089	0.0119562	0.0406535	0.000382934	0.00812896	0.0121782	0.0087788	-0.00502798	0.0293843	0.168153	0.24172
DNA	t3c	Leptotrichia shahii	Leptotrichia	0.0304597	0.00859107	0.0136215	0.0472979	0.000455763	0.00839359	-0.000883069	0.0129643	-0.0262927	0.0245266	0.945816	0.945816
DNA	t3c	Leptotrichia sp. oral taxon 223	Leptotrichia	0.0269398	0.00697277	0.0132734	0.0406061	0.000137511	0.00359247	0.017016	0.00851356	0.000329711	0.0337022	0.048086	0.132329
DNA	t3c	Leptotrichia sp. oral taxon 498	Leptotrichia	0.0488492	0.011127	0.0270407	0.0706576	1.58161e-05	0.000944448	0.0264323	0.0143024	-0.00159987	0.0544644	0.0672494	0.140612
DNA	t3c	Leptotrichia sp. oral taxon 847	Leptotrichia	0.0344022	0.00830112	0.0181323	0.0506721	4.46219e-05	0.00207244	0.0227363	0.00920412	0.00469653	0.040776	0.0150242	0.0695368
DNA	t3c	Leptotrichia trevisanii	Leptotrichia	0.0200298	0.00596402	0.00834048	0.031719	0.000887195	0.0137351	0.0073963	0.00737048	-0.00704958	0.0218422	0.317801	0.348068
DNA	t3c	Leptotrichia wadei	Leptotrichia	0.0391179	0.00752258	0.0243739	0.0538619	3.73835e-07	7.81316e-05	0.0156477	0.0104768	-0.0048864	0.0361817	0.138128	0.226924
DNA	t3c	Prevotella denticola	Prevotella	0.0227246	0.00696214	0.00907906	0.0363702	0.00122806	0.0165591	-0.00131016	0.009613	-0.0201513	0.017531	0.891839	0.932377
DNA	t3c	Prevotella maculosa	Prevotella	0.0272063	0.00881827	0.0099228	0.0444898	0.0022276	0.0232784	0.0199485	0.0142594	-0.00799936	0.0478963	0.164609	0.24172
DNA	t3c	Prevotella melaninogenica	Prevotella	0.0374056	0.00930811	0.019162	0.0556491	7.44347e-05	0.00222241	0.0180193	0.013672	-0.00877726	0.0448159	0.190225	0.257364
DNA	t3c	Prevotella oulorum	Prevotella	0.0446293	0.00925251	0.0264947	0.0627639	2.26809e-06	0.000252666	0.0331438	0.0143215	0.00507411	0.0612135	0.0224935	0.0862252
DNA	t3c	Prevotella salivae	Prevotella	0.0267397	0.00672948	0.0135502	0.0399292	8.91575e-05	0.00248452	0.0374615	0.010334	0.0172074	0.0577157	0.00043757	0.0100641
DNA	t3c	Prevotella scopos	Prevotella	0.0297358	0.00883772	0.0124142	0.0470574	0.000868174	0.0137351	0.0106135	0.0105085	-0.00998276	0.0312097	0.314696	0.348068
DNA	t3c	Prevotella sp. F0091	Prevotella	0.0364125	0.00903996	0.0186945	0.0541305	7.16871e-05	0.00222241	0.014994	0.0120603	-0.00864379	0.0386318	0.216395	0.276505
DNA	t3c	Prevotella sp. oral taxon 306	Prevotella	0.0347901	0.00863872	0.0178585	0.0517217	7.18945e-05	0.00222241	0.0227681	0.0116257	-1.77659e-05	0.0455539	0.0526878	0.132329
DNA	t3c	Prevotella veroralis	Prevotella	0.035759	0.00887962	0.0183552	0.0531627	7.19368e-05	0.00222241	0.0207255	0.0124291	-0.00363501	0.0450861	0.0982333	0.173797
DNA	t3c	Selenomonas sputigena	Selenomonas	0.0565583	0.0107342	0.0355196	0.077597	2.6578e-07	7.81316e-05	0.0424208	0.017189	0.00873103	0.0761105	0.0151167	0.0695368
DNA	t3c	Stomatobaculum longum	Stomatobaculum	0.0356352	0.0110191	0.0140383	0.0572322	0.00135993	0.0172257	0.0341997	0.0169505	0.000977382	0.0674221	0.0460428	0.132329
DNA	t3c	Streptococcus mutans	Streptococcus	0.0493614	0.0102629	0.0292465	0.0694762	2.41785e-06	0.000252666	0.0426659	0.0169424	0.00945927	0.0758724	0.0132186	0.0695368
DNA	t3c	Veillonella atypica	Veillonella	0.0398508	0.00888355	0.0224394	0.0572623	1.0426e-05	0.000726346	0.0309518	0.0112893	0.00882525	0.0530783	0.00712638	0.0695368
RNA	microt3cb	Campylobacter gracilis	Campylobacter	0.28741	0.0698384	0.150529	0.42429	5.03877e-05	0.00225958	0.16202	0.131745	-0.0961945	0.420235	0.221394	0.254603
RNA	microt3cb	Centipeda periodontii	Centipeda	0.373638	0.122676	0.133198	0.614077	0.00253446	0.0256781	0.358746	0.221907	-0.0761833	0.793676	0.108818	0.144637
RNA	microt3cb	Lachnoanaerobaculum saburreum	Lachnoanaerobaculum	0.434114	0.0841606	0.269162	0.599065	4.61998e-07	8.46728e-05	0.275169	0.122311	0.0354445	0.514894	0.0264548	0.0468046
RNA	microt3cb	Lachnospiraceae bacterium oral taxon 082	Lachnospiraceae	0.268852	0.0684274	0.134736	0.402967	0.000106691	0.00347832	0.32338	0.115917	0.0961874	0.550573	0.00621853	0.0238377
RNA	microt3cb	Leptotrichia shahii	Leptotrichia	0.302695	0.09022	0.125867	0.479523	0.000898748	0.0138407	0.0806888	0.157589	-0.22818	0.389557	0.609663	0.637375
RNA	microt3cb	Leptotrichia sp. oral taxon 223	Leptotrichia	0.302281	0.0680957	0.168816	0.435746	1.28547e-05	0.000707009	0.369367	0.106238	0.161145	0.57759	0.000727636	0.00836782
RNA	microt3cb	Leptotrichia sp. oral taxon 498	Leptotrichia	0.560629	0.110245	0.344553	0.776706	6.59788e-07	8.46728e-05	0.446291	0.191006	0.0719262	0.820657	0.0212747	0.0444835
RNA	microt3cb	Leptotrichia sp. oral taxon 847	Leptotrichia	0.334377	0.0691467	0.198852	0.469902	2.15565e-06	0.000207481	0.301771	0.11207	0.0821191	0.521424	0.00819627	0.0269306
RNA	microt3cb	Leptotrichia trevisanii	Leptotrichia	0.21191	0.0542743	0.105534	0.318285	0.00011745	0.00347832	0.156618	0.0980862	-0.0356278	0.348863	0.113194	0.144637
RNA	microt3cb	Leptotrichia wadei	Leptotrichia	0.476308	0.0808114	0.31792	0.634695	1.04159e-08	4.01013e-06	0.445268	0.139988	0.170896	0.71964	0.001909	0.0109768
RNA	microt3cb	Prevotella denticola	Prevotella	0.202825	0.0720209	0.0616671	0.343984	0.00519282	0.0434616	0.0790361	0.167872	-0.249986	0.408058	0.638707	0.638707
RNA	microt3cb	Prevotella maculosa	Prevotella	0.306221	0.0746185	0.159971	0.45247	5.28213e-05	0.00225958	0.279349	0.182948	-0.0792223	0.63792	0.129648	0.156943
RNA	microt3cb	Prevotella melaninogenica	Prevotella	0.32207	0.0919448	0.141861	0.502278	0.00053262	0.0107926	0.350978	0.167063	0.0235408	0.678415	0.0379366	0.0623244
RNA	microt3cb	Prevotella oulorum	Prevotella	0.403025	0.08582	0.234821	0.571229	4.09049e-06	0.000314968	0.362901	0.152677	0.0636589	0.662143	0.0191854	0.0441264
RNA	microt3cb	Prevotella salivae	Prevotella	0.3156	0.0710165	0.17641	0.454789	1.25649e-05	0.000707009	0.625229	0.139462	0.351889	0.89857	1.81248e-05	0.00041687
RNA	microt3cb	Prevotella scopos	Prevotella	0.262809	0.0836673	0.098824	0.426794	0.00185696	0.0216645	0.345707	0.188295	-0.0233454	0.714759	0.0690613	0.105894
RNA	microt3cb	Prevotella sp. F0091	Prevotella	0.32806	0.0975752	0.136816	0.519304	0.000877299	0.0138407	0.334301	0.199412	-0.0565405	0.725142	0.0964942	0.13871
RNA	microt3cb	Prevotella sp. oral taxon 306	Prevotella	0.338496	0.0976867	0.147033	0.529958	0.000610094	0.0111851	0.554565	0.210927	0.141156	0.967973	0.00978384	0.0281285
RNA	microt3cb	Prevotella veroralis	Prevotella	0.369697	0.100162	0.173383	0.566012	0.00026679	0.00641964	0.446271	0.195599	0.0629045	0.829637	0.0244399	0.0468046
RNA	microt3cb	Selenomonas sputigena	Selenomonas	0.509848	0.130114	0.254829	0.764868	0.00011122	0.00347832	0.545734	0.216894	0.120629	0.97084	0.0133085	0.0340105
RNA	microt3cb	Stomatobaculum longum	Stomatobaculum	0.356805	0.107813	0.145494	0.568115	0.00105281	0.0149717	0.11868	0.138402	-0.152582	0.389942	0.393032	0.430463
RNA	microt3cb	Streptococcus mutans	Streptococcus	0.340288	0.102778	0.138847	0.54173	0.00104761	0.0149717	0.621281	0.189113	0.250628	0.991935	0.00136736	0.0104831
RNA	microt3cb	Veillonella atypica	Veillonella	0.294228	0.0942807	0.109441	0.479014	0.00198502	0.0218352	0.451557	0.145705	0.165981	0.737134	0.00246462	0.0113373
RNA	t3c	Campylobacter gracilis	Campylobacter	0.0329236	0.00679549	0.0196047	0.0462426	2.06231e-06	0.00016138	0.00685462	0.0108519	-0.0144148	0.028124	0.528926	0.5793
RNA	t3c	Centipeda periodontii	Centipeda	0.0340272	0.0120992	0.0103132	0.0577411	0.00525363	0.0470383	0.0170248	0.0183303	-0.0189019	0.0529514	0.355037	0.434647
RNA	t3c	Lachnoanaerobaculum saburreum	Lachnoanaerobaculum	0.0412642	0.0083003	0.024996	0.0575325	1.13707e-06	0.00016138	0.0161005	0.0101369	-0.00376746	0.0359684	0.115088	0.244619
RNA	t3c	Lachnospiraceae bacterium oral taxon 082	Lachnospiraceae	0.0267363	0.00672972	0.0135463	0.0399263	8.96635e-05	0.00306188	0.0123182	0.00976033	-0.00681174	0.0314481	0.209595	0.370822
RNA	t3c	Leptotrichia shahii	Leptotrichia	0.0364057	0.00878585	0.0191858	0.0536257	4.48526e-05	0.00172683	0.0031295	0.0129277	-0.0222084	0.0284674	0.809172	0.845952
RNA	t3c	Leptotrichia sp. oral taxon 223	Leptotrichia	0.0326208	0.00664883	0.0195893	0.0456522	1.5502e-06	0.00016138	0.0219458	0.00893125	0.00444085	0.0394507	0.015565	0.119331
RNA	t3c	Leptotrichia sp. oral taxon 498	Leptotrichia	0.0522345	0.0108765	0.030917	0.0735519	2.51501e-06	0.00016138	0.0217966	0.0159032	-0.00937306	0.0529662	0.173296	0.332151
RNA	t3c	Leptotrichia sp. oral taxon 847	Leptotrichia	0.0317879	0.00681789	0.018425	0.0451507	4.7735e-06	0.000226987	0.0150755	0.0093734	-0.00329599	0.033447	0.110629	0.244619
RNA	t3c	Leptotrichia trevisanii	Leptotrichia	0.0211035	0.00533322	0.0106505	0.0315564	9.54352e-05	0.00306188	0.00820597	0.00809392	-0.00765782	0.0240697	0.312882	0.434647
RNA	t3c	Leptotrichia wadei	Leptotrichia	0.0507027	0.00786424	0.0352891	0.0661163	4.72469e-10	1.819e-07	0.0206659	0.0118263	-0.00251315	0.0438449	0.0833486	0.244619
RNA	t3c	Prevotella denticola	Prevotella	0.0231534	0.00704762	0.00934033	0.0369665	0.00114387	0.0146797	-0.00158727	0.0137716	-0.028579	0.0254045	0.908451	0.908451
RNA	t3c	Prevotella maculosa	Prevotella	0.0259378	0.00739184	0.0114501	0.0404255	0.000521008	0.00802352	0.015615	0.0150789	-0.0139391	0.0451692	0.302682	0.434647
RNA	t3c	Prevotella melaninogenica	Prevotella	0.0344798	0.00900557	0.0168292	0.0521304	0.000157752	0.00433818	0.0164138	0.0138763	-0.0107832	0.0436108	0.239411	0.393318
RNA	t3c	Prevotella oulorum	Prevotella	0.0406528	0.00842198	0.024146	0.0571595	2.24189e-06	0.00016138	0.0200454	0.0126874	-0.00482151	0.0449123	0.116992	0.244619
RNA	t3c	Prevotella salivae	Prevotella	0.0323109	0.00696314	0.0186634	0.0459584	5.26778e-06	0.000226987	0.0432664	0.0117261	0.0202837	0.0662491	0.000350759	0.00806746
RNA	t3c	Prevotella scopos	Prevotella	0.0288932	0.00818562	0.0128497	0.0449367	0.000483562	0.00802352	0.0143744	0.0156071	-0.0162149	0.0449637	0.359056	0.434647
RNA	t3c	Prevotella sp. F0091	Prevotella	0.035382	0.0095644	0.0166361	0.0541279	0.000258545	0.00552999	0.0120686	0.016511	-0.0202924	0.0444295	0.466368	0.536324
RNA	t3c	Prevotella sp. oral taxon 306	Prevotella	0.0371136	0.00954678	0.0184023	0.055825	0.000125569	0.00371877	0.0305173	0.0175831	-0.0039449	0.0649794	0.0854339	0.244619
RNA	t3c	Prevotella veroralis	Prevotella	0.0374309	0.00984077	0.0181434	0.0567185	0.000173871	0.0044627	0.0277875	0.0161906	-0.00394546	0.0595206	0.0889264	0.244619
RNA	t3c	Selenomonas sputigena	Selenomonas	0.058725	0.0126591	0.0339137	0.0835363	5.3062e-06	0.000226987	0.0357184	0.0179608	0.000515991	0.0709209	0.0492183	0.226404
RNA	t3c	Stomatobaculum longum	Stomatobaculum	0.0307944	0.0106735	0.0098747	0.051714	0.00420611	0.038556	0.0110658	0.0113321	-0.0111446	0.0332762	0.330957	0.434647
RNA	t3c	Streptococcus mutans	Streptococcus	0.0356663	0.0100806	0.0159087	0.0554238	0.000469106	0.00802352	0.0416171	0.0157498	0.0107479	0.0724862	0.00943282	0.108477
RNA	t3c	Veillonella atypica	Veillonella	0.0293732	0.00926589	0.0112124	0.047534	0.00168671	0.0190995	0.0265886	0.0121915	0.00269377	0.0504834	0.0313188	0.180083

## Sheet: fig3_DNA_health
S. mutans	L. saburreum	L. sp. oral taxon 498	L. wadei	L. sp. oral taxon 223	L. sp. oral taxon 847	L. bacterium oral taxon 082	P. oulorum	P. salivae	S. longum	V. atypica	P. melaninogenica	P. sp. oral taxon 306	P. veroralis	C. periodontii	S. sputigena
	0.32606	0.327463	0.40148	0.302354	0.327764	0.266976	0.204146	0.171521	0.207708	0.407974	0.0299254	0.0806521	0.136445	0.0121857	0.0361335
0.32606		0.694271	0.725582	0.729927	0.739071	0.596591	0.570409	0.636308	0.351561	0.474523	0.39474	0.492713	0.49125	0.406822	0.456676
0.327463	0.694271		0.807186	0.77065	0.859649	0.606383	0.620552	0.590923	0.426266	0.431225	0.50887	0.598394	0.572088	0.545892	0.568022
0.40148	0.725582	0.807186		0.901574	0.898644	0.595699	0.605508	0.58179	0.410065	0.557494	0.44254	0.546697	0.526436	0.415687	0.50217
0.302354	0.729927	0.77065	0.901574		0.898124	0.681275	0.549666	0.622535	0.405927	0.507547	0.488453	0.598235	0.553174	0.45449	0.443757
0.327764	0.739071	0.859649	0.898644	0.898124		0.659786	0.608749	0.609886	0.389813	0.454852	0.472015	0.568672	0.544691	0.500036	0.494338
0.266976	0.596591	0.606383	0.595699	0.681275	0.659786		0.440662	0.564997	0.535747	0.503032	0.546137	0.596098	0.570588	0.373249	0.311039
0.204146	0.570409	0.620552	0.605508	0.549666	0.608749	0.440662		0.584323	0.421656	0.433034	0.542479	0.621184	0.631854	0.521685	0.679226
0.171521	0.636308	0.590923	0.58179	0.622535	0.609886	0.564997	0.584323		0.447501	0.465031	0.589998	0.651025	0.628803	0.588894	0.496623
0.207708	0.351561	0.426266	0.410065	0.405927	0.389813	0.535747	0.421656	0.447501		0.459999	0.518673	0.490038	0.438414	0.250013	0.388695
0.407974	0.474523	0.431225	0.557494	0.507547	0.454852	0.503032	0.433034	0.465031	0.459999		0.470809	0.503222	0.523018	0.103373	0.281575
0.0299254	0.39474	0.50887	0.44254	0.488453	0.472015	0.546137	0.542479	0.589998	0.518673	0.470809		0.859871	0.756448	0.508142	0.560248
0.0806521	0.492713	0.598394	0.546697	0.598235	0.568672	0.596098	0.621184	0.651025	0.490038	0.503222	0.859871		0.866449	0.590178	0.651968
0.136445	0.49125	0.572088	0.526436	0.553174	0.544691	0.570588	0.631854	0.628803	0.438414	0.523018	0.756448	0.866449		0.544648	0.619007
0.0121857	0.406822	0.545892	0.415687	0.45449	0.500036	0.373249	0.521685	0.588894	0.250013	0.103373	0.508142	0.590178	0.544648		0.712812
0.0361335	0.456676	0.568022	0.50217	0.443757	0.494338	0.311039	0.679226	0.496623	0.388695	0.281575	0.560248	0.651968	0.619007	0.712812

## Sheet: fig3_RNA_health
S. mutans	P. sp. oral taxon 306	P. melaninogenica	P. veroralis	V. atypica	P. salivae	L. bacterium oral taxon 082	S. longum	L. sp. oral taxon 498	L. sp. oral taxon 847	L. sp. oral taxon 223	L. wadei	L. saburreum	P. oulorum	C. periodontii	S. sputigena
	-0.00407649	-0.0494324	0.0628513	0.347959	0.0971564	0.0419344	0.128908	0.114688	0.0663479	0.0584529	0.178725	0.120971	0.158712	0.00232292	0.0645725
-0.00407649		0.810937	0.805429	0.501586	0.406078	0.506267	0.550714	0.513595	0.488906	0.492753	0.436753	0.268626	0.453227	0.423175	0.56408
-0.0494324	0.810937		0.737999	0.442301	0.369695	0.457324	0.482142	0.438473	0.404351	0.417061	0.346078	0.238669	0.414594	0.424608	0.52543
0.0628513	0.805429	0.737999		0.480047	0.364518	0.426047	0.423224	0.469652	0.427685	0.44371	0.419233	0.237676	0.445653	0.365784	0.525881
0.347959	0.501586	0.442301	0.480047		0.38237	0.38726	0.463271	0.271843	0.290536	0.368473	0.428726	0.330119	0.389257	0.0410076	0.294146
0.0971564	0.406078	0.369695	0.364518	0.38237		0.247642	0.401195	0.370261	0.381036	0.39254	0.38595	0.40978	0.529341	0.340787	0.329609
0.0419344	0.506267	0.457324	0.426047	0.38726	0.247642		0.574309	0.454521	0.51145	0.489638	0.437296	0.356922	0.374569	0.294636	0.27648
0.128908	0.550714	0.482142	0.423224	0.463271	0.401195	0.574309		0.4292	0.419171	0.418907	0.411973	0.374728	0.442758	0.219529	0.389879
0.114688	0.513595	0.438473	0.469652	0.271843	0.370261	0.454521	0.4292		0.918242	0.713149	0.729248	0.58338	0.557895	0.568361	0.566654
0.0663479	0.488906	0.404351	0.427685	0.290536	0.381036	0.51145	0.419171	0.918242		0.834954	0.805945	0.552438	0.562435	0.528578	0.492922
0.0584529	0.492753	0.417061	0.44371	0.368473	0.39254	0.489638	0.418907	0.713149	0.834954		0.861431	0.521324	0.514412	0.414267	0.478791
0.178725	0.436753	0.346078	0.419233	0.428726	0.38595	0.437296	0.411973	0.729248	0.805945	0.861431		0.572582	0.590717	0.358217	0.511891
0.120971	0.268626	0.238669	0.237676	0.330119	0.40978	0.356922	0.374728	0.58338	0.552438	0.521324	0.572582		0.498335	0.357874	0.463182
0.158712	0.453227	0.414594	0.445653	0.389257	0.529341	0.374569	0.442758	0.557895	0.562435	0.514412	0.590717	0.498335		0.430772	0.617385
0.00232292	0.423175	0.424608	0.365784	0.0410076	0.340787	0.294636	0.219529	0.568361	0.528578	0.414267	0.358217	0.357874	0.430772		0.687313
0.0645725	0.56408	0.52543	0.525881	0.294146	0.329609	0.27648	0.389879	0.566654	0.492922	0.478791	0.511891	0.463182	0.617385	0.687313

## Sheet: fig3_DNA_disease
S. mutans	L. saburreum	L. sp. oral taxon 498	L. wadei	L. sp. oral taxon 223	L. sp. oral taxon 847	L. bacterium oral taxon 082	P. oulorum	P. salivae	S. longum	V. atypica	P. melaninogenica	P. sp. oral taxon 306	P. veroralis	C. periodontii	S. sputigena
	0.249626	0.279537	0.201979	0.166354	0.255924	0.194021	0.108271	0.239037	0.181891	0.351704	0.0760207	0.170558	0.148964	-0.142109	-0.0661076
0.249626		0.692886	0.77959	0.744875	0.773817	0.551932	0.429823	0.465632	0.422671	0.356288	0.350341	0.26685	0.172305	0.380931	0.420271
0.279537	0.692886		0.759099	0.764538	0.874569	0.530969	0.447406	0.523483	0.349409	0.369964	0.495786	0.460967	0.383356	0.511918	0.481945
0.201979	0.77959	0.759099		0.908192	0.903706	0.586513	0.605103	0.630328	0.40816	0.536743	0.546832	0.551247	0.465873	0.478561	0.609395
0.166354	0.744875	0.764538	0.908192		0.911573	0.651357	0.557427	0.531591	0.396021	0.543336	0.549	0.543511	0.466416	0.462798	0.565069
0.255924	0.773817	0.874569	0.903706	0.911573		0.573416	0.565397	0.593356	0.337942	0.493631	0.509438	0.505616	0.439202	0.492166	0.543363
0.194021	0.551932	0.530969	0.586513	0.651357	0.573416		0.332888	0.416991	0.662496	0.530373	0.532642	0.530243	0.414984	0.215753	0.329494
0.108271	0.429823	0.447406	0.605103	0.557427	0.565397	0.332888		0.705029	0.305494	0.534512	0.623176	0.669895	0.60171	0.435538	0.648536
0.239037	0.465632	0.523483	0.630328	0.531591	0.593356	0.416991	0.705029		0.43029	0.544076	0.532955	0.639061	0.549834	0.467663	0.605016
0.181891	0.422671	0.349409	0.40816	0.396021	0.337942	0.662496	0.305494	0.43029		0.383784	0.347102	0.442799	0.333982	0.0316093	0.309416
0.351704	0.356288	0.369964	0.536743	0.543336	0.493631	0.530373	0.534512	0.544076	0.383784		0.61823	0.675151	0.641953	0.181389	0.409364
0.0760207	0.350341	0.495786	0.546832	0.549	0.509438	0.532642	0.623176	0.532955	0.347102	0.61823		0.808776	0.710211	0.371754	0.553667
0.170558	0.26685	0.460967	0.551247	0.543511	0.505616	0.530243	0.669895	0.639061	0.442799	0.675151	0.808776		0.903525	0.322887	0.63237
0.148964	0.172305	0.383356	0.465873	0.466416	0.439202	0.414984	0.60171	0.549834	0.333982	0.641953	0.710211	0.903525		0.308201	0.598166
-0.142109	0.380931	0.511918	0.478561	0.462798	0.492166	0.215753	0.435538	0.467663	0.0316093	0.181389	0.371754	0.322887	0.308201		0.62712
-0.0661076	0.420271	0.481945	0.609395	0.565069	0.543363	0.329494	0.648536	0.605016	0.309416	0.409364	0.553667	0.63237	0.598166	0.62712

## Sheet: fig3_RNA_disease
S. mutans	P. sp. oral taxon 306	P. melaninogenica	P. veroralis	V. atypica	P. salivae	L. bacterium oral taxon 082	S. longum	L. sp. oral taxon 498	L. sp. oral taxon 847	L. sp. oral taxon 223	L. wadei	L. saburreum	P. oulorum	C. periodontii	S. sputigena
	0.156523	0.0574249	0.166392	0.370478	0.281174	0.0114766	0.132913	0.0913954	0.00929724	-0.00235577	0.0772698	0.0683804	0.170378	-0.169511	-0.110835
0.156523		0.779587	0.862712	0.647721	0.489571	0.499109	0.401223	0.306645	0.324026	0.423986	0.418555	0.113116	0.541811	0.161877	0.481956
0.0574249	0.779587		0.658039	0.557994	0.398881	0.467511	0.3387	0.346537	0.321368	0.376081	0.363217	0.22037	0.520126	0.213234	0.449787
0.166392	0.862712	0.658039		0.583849	0.423248	0.364883	0.296	0.182818	0.205632	0.327723	0.303741	0.0287823	0.500862	0.119698	0.39789
0.370478	0.647721	0.557994	0.583849		0.462712	0.448224	0.3839	0.184427	0.272176	0.44789	0.41152	0.195639	0.4575	0.0463309	0.341844
0.281174	0.489571	0.398881	0.423248	0.462712		0.37756	0.457289	0.443201	0.484776	0.41752	0.512552	0.411492	0.654413	0.276766	0.445823
0.0114766	0.499109	0.467511	0.364883	0.448224	0.37756		0.645621	0.474536	0.537742	0.656756	0.537454	0.43559	0.320117	0.232788	0.329529
0.132913	0.401223	0.3387	0.296	0.3839	0.457289	0.645621		0.372945	0.425522	0.465747	0.426002	0.421425	0.346636	0.0229286	0.281373
0.0913954	0.306645	0.346537	0.182818	0.184427	0.443201	0.474536	0.372945		0.901551	0.641132	0.640681	0.612857	0.38777	0.437839	0.361736
0.00929724	0.324026	0.321368	0.205632	0.272176	0.484776	0.537742	0.425522	0.901551		0.807629	0.81572	0.689126	0.468611	0.412663	0.387352
-0.00235577	0.423986	0.376081	0.327723	0.44789	0.41752	0.656756	0.465747	0.641132	0.807629		0.85559	0.616912	0.439648	0.281965	0.440425
0.0772698	0.418555	0.363217	0.303741	0.41152	0.512552	0.537454	0.426002	0.640681	0.81572	0.85559		0.699048	0.556516	0.295016	0.49165
0.0683804	0.113116	0.22037	0.0287823	0.195639	0.411492	0.43559	0.421425	0.612857	0.689126	0.616912	0.699048		0.435627	0.303011	0.341397
0.170378	0.541811	0.520126	0.500862	0.4575	0.654413	0.320117	0.346636	0.38777	0.468611	0.439648	0.556516	0.435627		0.291127	0.541155
-0.169511	0.161877	0.213234	0.119698	0.0463309	0.276766	0.232788	0.0229286	0.437839	0.412663	0.281965	0.295016	0.303011	0.291127		0.576238
-0.110835	0.481956	0.449787	0.39789	0.341844	0.445823	0.329529	0.281373	0.361736	0.387352	0.440425	0.49165	0.341397	0.541155	0.576238

## Sheet: EFig2
#	pathway	total	% unclassified	% key species	# species	key species	# key species	top 3 species	rank.overall	coef.loc	p.loc	q.loc	star.loc	pathname	Expression level	Log-normal model coefficient	% significant species	-log10 FDR-adjust p-values	pway
1	PWY-1042 (glycolysis IV)	6791.05	20.4	22.5	34	Cen. periodontii, Lac. saburreum, Lep. wadei, Pre. melaninogenica, Pre. oulorum, Sel. sputigena	6	(unclassified). , Lep. wadei, Lep. buccalis	3	0.0557973	0.000291012	0.00461224	*	glycolysis IV	6791.05	0.0557973	22.5	2.33609	PWY-1042 (glycolysis IV) [Cen. periodontii, Lac. saburreum, Lep. wadei, Pre. melaninogenica, Pre. oulorum, Sel. sputigena]
2	PWY-7220	3226.91	16.6	0.9	64	Pre. melaninogenica, Pre. salivae, Vei. atypica	3	(unclassified). , Cap. granulosa, Cor. matruchotii	14						3226.91		0.9		PWY-7220 [Pre. melaninogenica, Pre. salivae, Vei. atypica]
3	PWY-7222	3226.91	16.6	0.9	64	Pre. melaninogenica, Pre. salivae, Vei. atypica	3	(unclassified). , Cap. granulosa, Cor. matruchotii	14						3226.91		0.9		PWY-7222 [Pre. melaninogenica, Pre. salivae, Vei. atypica]
4	PWY-7221 (guanosine ribonucleotides de novo biosynthesis)	3074.2	16.9	6.3	79	Cen. periodontii, Lac. saburreum, Lep. wadei, Pre. melaninogenica, Sel. sputigena, Vei. atypica	6	(unclassified). , Cap. granulosa, Fus. nucleatum	18	-0.000655664	0.936667	0.938298		guanosine ribonucleotides de novo biosynthesis	3074.2	-0.000655664	6.3	0.027659	PWY-7221 (guanosine ribonucleotides de novo biosynthesis) [Cen. periodontii, Lac. saburreum, Lep. wadei, Pre. melaninogenica, Sel. sputigena, Vei. atypica]
5	ANAGLYCOLYSIS-PWY	2917.19	34.7	0	27		0	(unclassified). , Str. oralis, Str. sanguinis	4						2917.19		0		ANAGLYCOLYSIS-PWY []
6	PWY-7219 (adenosine ribonucleotides de novo biosynthesis)	2860.5	20.3	8.1	77	Cen. periodontii, Lac. saburreum, Lep. wadei, Pre. melaninogenica, Pre. oulorum, Sel. sputigena, Sto. longum, Vei. atypica	8	(unclassified). , Fus. nucleatum, Tan. sp oral taxon HOT 286	21	-0.0054026	0.426037	0.5557		adenosine ribonucleotides de novo biosynthesis	2860.5	-0.0054026	8.1	0.25516	PWY-7219 (adenosine ribonucleotides de novo biosynthesis) [Cen. periodontii, Lac. saburreum, Lep. wadei, Pre. melaninogenica, Pre. oulorum, Sel. sputigena, Sto. longum, Vei. atypica]
7	PWY-5173	2611.33	10.2	0	28		0	Cap. leadbetteri, Cap. sp oral taxon 332, (unclassified).	22						2611.33		0		PWY-5173 []
8	PWY-7663	2390.39	19.3	1.1	52	Pre. melaninogenica, Pre. oulorum, Pre. salivae	3	(unclassified). , Cap. granulosa, Hae. parainfluenzae	13						2390.39		1.1		PWY-7663 [Pre. melaninogenica, Pre. oulorum, Pre. salivae]
9	VALSYN-PWY (L-valine biosynthesis)	2384.62	14.4	7	67	Cen. periodontii, Lac. saburreum, Lep. wadei, Sel. sputigena, Vei. atypica	5	(unclassified). , Fus. nucleatum, Cor. matruchotii	24	-0.0182405	0.254296	0.363396		L-valine biosynthesis	2384.62	-0.0182405	7	0.43962	VALSYN-PWY (L-valine biosynthesis) [Cen. periodontii, Lac. saburreum, Lep. wadei, Sel. sputigena, Vei. atypica]
10	CALVIN-PWY	2287.65	33.7	0.5	29	Lac. saburreum	1	(unclassified). , Cap. leadbetteri, Hae. parainfluenzae	11						2287.65		0.5		CALVIN-PWY [Lac. saburreum]
11	PWY-7111 (pyruvate fermentation to isobutanol (engineered))	2152.21	13.9	12.3	67	Lac. saburreum, Lep. wadei, Sel. sputigena, Vei. atypica	4	(unclassified). , Lac. saburreum, Fus. nucleatum	23	0.024209	0.245982	0.363396		pyruvate fermentation to isobutanol (engineered)	2152.21	0.024209	12.3	0.43962	PWY-7111 (pyruvate fermentation to isobutanol (engineered)) [Lac. saburreum, Lep. wadei, Sel. sputigena, Vei. atypica]
12	PWY-5100 (pyruvate fermentation to acetate and lactate II)	2134.06	41.6	7.3	36	Lac. saburreum	1	(unclassified). , Cor. matruchotii, Lac. saburreum	9	-0.0393521	0.000490268	0.00461224	*	pyruvate fermentation to acetate and lactate II	2134.06	-0.0393521	7.3	2.33609	PWY-5100 (pyruvate fermentation to acetate and lactate II) [Lac. saburreum]
13	DTDPRHAMSYN-PWY (dTDP-β-L-rhamnose biosynthesis)	2123.52	20.2	6.1	56	Cen. periodontii, Lac. saburreum, Lep. wadei, Pre. melaninogenica, Pre. oulorum, Sel. sputigena, Sto. longum, Str. mutans	8	(unclassified). , Cap. granulosa, Fus. nucleatum	37	-0.00414791	0.755371	0.850433		dTDP-β-L-rhamnose biosynthesis	2123.52	-0.00414791	6.1	0.0703601	DTDPRHAMSYN-PWY (dTDP-β-L-rhamnose biosynthesis) [Cen. periodontii, Lac. saburreum, Lep. wadei, Pre. melaninogenica, Pre. oulorum, Sel. sputigena, Sto. longum, Str. mutans]
14	PWY-7228	1953.71	24.4	0.8	43	Sel. sputigena, Vei. atypica	2	(unclassified). , Cap. granulosa, Cor. matruchotii	17						1953.71		0.8		PWY-7228 [Sel. sputigena, Vei. atypica]
15	ILEUSYN-PWY	1934.98	17.4	4.6	42	Lac. saburreum, Vei. atypica	2	(unclassified). , Fus. nucleatum, Cor. matruchotii	24						1934.98		4.6		ILEUSYN-PWY [Lac. saburreum, Vei. atypica]
16	GLYCOGENSYNTH-PWY (glycogen biosynthesis I (from ADP-D-Glucose))	1842.37	25.2	7.8	26	Lac. saburreum, Str. mutans	2	(unclassified). , Str. oralis, Fus. nucleatum	10	0.0214843	0.281822	0.384303		glycogen biosynthesis I (from ADP-D-Glucose)	1842.37	0.0214843	7.8	0.415326	GLYCOGENSYNTH-PWY (glycogen biosynthesis I (from ADP-D-Glucose)) [Lac. saburreum, Str. mutans]
17	LACTOSECAT-PWY (lactose and galactose degradation I)	1830.36	3.8	36.6	13	Lep. wadei, Str. mutans	2	Lep. wadei, Lep. buccalis, Str. oralis	55	0.0902841	0.128725	0.27584		lactose and galactose degradation I	1830.36	0.0902841	36.6	0.559342	LACTOSECAT-PWY (lactose and galactose degradation I) [Lep. wadei, Str. mutans]
18	PWY-6151	1806.62	19.6	3.5	59	Lac. saburreum, Lep. wadei, Pre. melaninogenica	3	(unclassified). , Cap. granulosa, Cap. leadbetteri	29						1806.62		3.5		PWY-6151 [Lac. saburreum, Lep. wadei, Pre. melaninogenica]
19	PWY66-400	1784.02	41.2	0.9	21	Cen. periodontii, Sel. sputigena	2	(unclassified). , Str. oralis, Str. sanguinis	5						1784.02		0.9		PWY66-400 [Cen. periodontii, Sel. sputigena]
20	UDPNAGSYN-PWY (UDP-N-acetyl-D-glucosamine biosynthesis I)	1778.18	17.6	9.1	51	Cen. periodontii, Lep. wadei, Sel. sputigena, Vei. atypica	4	(unclassified). , Fus. nucleatum, Lep. wadei	42	0.0308136	0.000550227	0.00461224	*	UDP-N-acetyl-D-glucosamine biosynthesis I	1778.18	0.0308136	9.1	2.33609	UDPNAGSYN-PWY (UDP-N-acetyl-D-glucosamine biosynthesis I) [Cen. periodontii, Lep. wadei, Sel. sputigena, Vei. atypica]
21	NONOXIPENT-PWY	1707.21	19.8	2.1	52	Lac. saburreum	1	(unclassified). , Cor. matruchotii, Hae. parainfluenzae	35						1707.21		2.1		NONOXIPENT-PWY [Lac. saburreum]
22	PWY-6123	1673.9	15.8	4.7	62	Cen. periodontii, Lep. wadei, Str. mutans	3	(unclassified). , Cap. granulosa, Tan. sp oral taxon HOT 286	36						1673.9		4.7		PWY-6123 [Cen. periodontii, Lep. wadei, Str. mutans]
23	PWY-6124	1647.57	15.3	4.3	57	Cen. periodontii, Lep. wadei, Vei. atypica	3	(unclassified). , Cap. granulosa, Fus. nucleatum	39						1647.57		4.3		PWY-6124 [Cen. periodontii, Lep. wadei, Vei. atypica]
24	PWY-6125	1613.94	27.5	0.6	34	Vei. atypica	1	(unclassified). , Cap. granulosa, Cor. matruchotii	20						1613.94		0.6		PWY-6125 [Vei. atypica]
25	PWY-6122 (5-aminoimidazole ribonucleotide biosynthesis II)	1596.17	13.3	8.6	63	Cen. periodontii, Lac. saburreum, Lep. wadei, Sel. sputigena	4	Fus. nucleatum, (unclassified). , Cor. matruchotii	52	0.021124	0.0853937	0.213484		5-aminoimidazole ribonucleotide biosynthesis II	1596.17	0.021124	8.6	0.670634	PWY-6122 (5-aminoimidazole ribonucleotide biosynthesis II) [Cen. periodontii, Lac. saburreum, Lep. wadei, Sel. sputigena]
26	PWY-6277 (superpathway of 5-aminoimidazole ribonucleotide biosynthesis)	1596.17	13.3	8.6	63	Cen. periodontii, Lac. saburreum, Lep. wadei, Sel. sputigena	4	Fus. nucleatum, (unclassified). , Cor. matruchotii	52	0.021124	0.0853937	0.213484		superpathway of 5-aminoimidazole ribonucleotide biosynthesis	1596.17	0.021124	8.6	0.670634	PWY-6277 (superpathway of 5-aminoimidazole ribonucleotide biosynthesis) [Cen. periodontii, Lac. saburreum, Lep. wadei, Sel. sputigena]
27	PWY-7229	1594.01	31	0.3	32	Sel. sputigena	1	(unclassified). , Cap. granulosa, Fus. nucleatum	27						1594.01		0.3		PWY-7229 [Sel. sputigena]
28	PWY-5973	1589.56	32.7	1.9	35	Pre. melaninogenica, Pre. oulorum, Pre. salivae	3	(unclassified). , Cap. granulosa, Cam. showae	12						1589.56		1.9		PWY-5973 [Pre. melaninogenica, Pre. oulorum, Pre. salivae]
29	PWY-3841	1543.51	30.1	3.9	51	Lep. wadei, Pre. melaninogenica	2	(unclassified). , Cap. leadbetteri, Cap. granulosa	34						1543.51		3.9		PWY-3841 [Lep. wadei, Pre. melaninogenica]
30	PWY-6126	1514.99	31.2	0	31		0	(unclassified). , Cap. granulosa, Fus. nucleatum	26						1514.99		0		PWY-6126 []
31	PWY-6609 (adenine and adenosine salvage III)	1463.73	25.4	6.6	40	Lac. saburreum, Lep. wadei	2	(unclassified). , Str. oralis, Agg. sp oral taxon 458	32	-0.0231457	0.0386752	0.128917		adenine and adenosine salvage III	1463.73	-0.0231457	6.6	0.889689	PWY-6609 (adenine and adenosine salvage III) [Lac. saburreum, Lep. wadei]
32	HISDEG-PWY	1463.12	2	0.3	15	Pre. melaninogenica	1	Fus. nucleatum, Fus. periodonticum, Fus. hwasookii	59						1463.12		0.3		HISDEG-PWY [Pre. melaninogenica]
33	PWY-3781	1439.85	10	0	18		0	Cor. matruchotii, Nei. sicca, Lau. mirabilis	45						1439.85		0		PWY-3781 []
34	PWY-6121 (5-aminoimidazole ribonucleotide biosynthesis I)	1397.53	14.5	10.1	54	Cen. periodontii, Lac. saburreum, Lep. wadei, Sel. sputigena	4	Fus. nucleatum, (unclassified). , Cor. matruchotii	56	0.0277931	0.0321357	0.120509		5-aminoimidazole ribonucleotide biosynthesis I	1397.53	0.0277931	10.1	0.918981	PWY-6121 (5-aminoimidazole ribonucleotide biosynthesis I) [Cen. periodontii, Lac. saburreum, Lep. wadei, Sel. sputigena]
35	PWY-7279	1370.33	9.3	0	15		0	Cor. matruchotii, Nei. sicca, Lau. mirabilis	46						1370.33		0		PWY-7279 []
36	TRNA-CHARGING-PWY (tRNA charging)	1361.81	22.8	5.5	35	Lac. saburreum, Lep. wadei, Pre. melaninogenica	3	(unclassified). , Cap. granulosa, Fus. nucleatum	38	-0.00262989	0.707744	0.849292		tRNA charging	1361.81	-0.00262989	5.5	0.0709428	TRNA-CHARGING-PWY (tRNA charging) [Lac. saburreum, Lep. wadei, Pre. melaninogenica]
37	PWY-6936	1347.82	24.9	1.2	46	Lac. saburreum, Sel. sputigena	2	(unclassified). , Cap. granulosa, Act. naeslundii	28						1347.82		1.2		PWY-6936 [Lac. saburreum, Sel. sputigena]
38	PWY0-862	1268.86	18	0	24		0	(unclassified). , Hae. parainfluenzae, Agg. sp oral taxon 458	48						1268.86		0		PWY0-862 []
39	PWY-5103 (L-isoleucine biosynthesis III)	1255.27	13.9	5.4	43	Lac. saburreum, Vei. atypica	2	Fus. nucleatum, (unclassified). , Cor. matruchotii	51					L-isoleucine biosynthesis III	1255.27		5.4		PWY-5103 (L-isoleucine biosynthesis III) [Lac. saburreum, Vei. atypica]
40	BRANCHED-CHAIN-AA-SYN-PWY (superpathway of branched chain amino acid biosynthesis)	1247.49	16.3	5.9	42	Lac. saburreum, Vei. atypica	2	(unclassified). , Fus. nucleatum, Cor. matruchotii	47	0.00193674	0.917048	0.938298		superpathway of branched chain amino acid biosynthesis	1247.49	0.00193674	5.9	0.027659	BRANCHED-CHAIN-AA-SYN-PWY (superpathway of branched chain amino acid biosynthesis) [Lac. saburreum, Vei. atypica]
41	PWY-5686	1230.25	21.8	4.7	45	Lep. wadei, Pre. melaninogenica	2	(unclassified). , Cap. granulosa, Fus. nucleatum	58						1230.25		4.7		PWY-5686 [Lep. wadei, Pre. melaninogenica]
42	PWY-7208	1223.14	30.5	1.4	36	Cen. periodontii, Sel. sputigena, Vei. atypica	3	(unclassified). , Cap. granulosa, Agg. sp oral taxon 458	44						1223.14		1.4		PWY-7208 [Cen. periodontii, Sel. sputigena, Vei. atypica]
43	PWY-6387 (UDP-N-acetylmuramoyl-pentapeptide biosynthesis I)	1155.87	21.8	8.3	53	Lac. saburreum, Lep. wadei, Pre. melaninogenica	3	(unclassified). , Fus. nucleatum, Cap. granulosa	69	0.0184494	0.0310466	0.120509		UDP-N-acetylmuramoyl-pentapeptide biosynthesis I	1155.87	0.0184494	8.3	0.918981	PWY-6387 (UDP-N-acetylmuramoyl-pentapeptide biosynthesis I) [Lac. saburreum, Lep. wadei, Pre. melaninogenica]
44	THRESYN-PWY	1148.6	16.4	0.3	49	Sel. sputigena	1	(unclassified). , Cap. granulosa, Hae. parainfluenzae	66						1148.6		0.3		THRESYN-PWY [Sel. sputigena]
45	FASYN-ELONG-PWY	1144.59	22.2	0	22		0	(unclassified). , Hae. parainfluenzae, Agg. sp oral taxon 458	33						1144.59		0		FASYN-ELONG-PWY []
46	PWY-7664	1118.27	21.6	0	22		0	(unclassified). , Agg. sp oral taxon 458, Hae. parainfluenzae	40						1118.27		0		PWY-7664 []
47	PWY-5695	1112.46	23.8	0.2	33	Sel. sputigena	1	(unclassified). , Cap. granulosa, Cap. leadbetteri	64						1112.46		0.2		PWY-5695 [Sel. sputigena]
48	PWY-2942 (L-lysine biosynthesis III)	1100.03	23	11.1	51	Lac. saburreum, Lep. wadei, Pre. melaninogenica, Sel. sputigena	4	(unclassified). , Cap. leadbetteri, Cor. matruchotii	71	0.0156964	0.241684	0.363396		L-lysine biosynthesis III	1100.03	0.0156964	11.1	0.43962	PWY-2942 (L-lysine biosynthesis III) [Lac. saburreum, Lep. wadei, Pre. melaninogenica, Sel. sputigena]
49	SER-GLYSYN-PWY	1089.62	32.6	5.5	33	Pre. melaninogenica, Sel. sputigena	2	(unclassified). , Hae. parainfluenzae, Cor. matruchotii	67	0.0323985	0.0549679	0.164904			1089.62	0.0323985	5.5	0.78277	SER-GLYSYN-PWY [Pre. melaninogenica, Sel. sputigena]
50	PWY-6282	1031.31	21.6	0	22		0	(unclassified). , Agg. sp oral taxon 458, Hae. parainfluenzae	49						1031.31		0		PWY-6282 []
51	GLYCOLYSIS	1026.07	67	0	7		0	(unclassified). , Hae. parainfluenzae, Str. sanguinis	6						1026.07		0		GLYCOLYSIS []
52	PEPTIDOGLYCANSYN-PWY	1016.09	24.3	5.3	48	Lep. wadei, Pre. melaninogenica	2	(unclassified). , Fus. nucleatum, Cor. matruchotii	73						1016.09		5.3		PEPTIDOGLYCANSYN-PWY [Lep. wadei, Pre. melaninogenica]
53	P163-PWY	972.519	0	0	3		0	Fus. nucleatum, Fus. hwasookii, Fus. periodonticum	75						972.519		0		P163-PWY []
54	PWY-6386 (UDP-N-acetylmuramoyl-pentapeptide biosynthesis II (lysine-containing))	970.327	25.5	7.9	49	Lac. saburreum, Lep. wadei, Pre. melaninogenica	3	(unclassified). , Fus. nucleatum, Cap. granulosa	70	0.0219313	0.0244006	0.120509		UDP-N-acetylmuramoyl-pentapeptide biosynthesis II (lysine-containing)	970.327	0.0219313	7.9	0.918981	PWY-6386 (UDP-N-acetylmuramoyl-pentapeptide biosynthesis II (lysine-containing)) [Lac. saburreum, Lep. wadei, Pre. melaninogenica]
55	PWY66-422	944.554	15.3	0.5	21	Lac. saburreum	1	Cap. leadbetteri, (unclassified). , Fus. nucleatum	79						944.554		0.5		PWY66-422 [Lac. saburreum]
56	PWY-5484	944.417	72	0	6		0	(unclassified). , Hae. parainfluenzae, Str. sanguinis	7						944.417		0		PWY-5484 []
57	PWY0-1586	912.886	9.7	0.3	28	Sel. sputigena	1	Lep. buccalis, Str. oralis, Agg. sp oral taxon 458	93						912.886		0.3		PWY0-1586 [Sel. sputigena]
58	COA-PWY	911.287	17.6	3.2	54	Lac. saburreum, Lep. wadei, Pre. melaninogenica, Sel. sputigena	4	(unclassified). , Fus. nucleatum, Cap. leadbetteri	97						911.287		3.2		COA-PWY [Lac. saburreum, Lep. wadei, Pre. melaninogenica, Sel. sputigena]
59	PWY-6737 (starch degradation V)	873.353	38	8.4	22	Lac. saburreum, Sel. sputigena	2	(unclassified). , Str. mitis, Lac. saburreum	41	-0.00137853	0.938298	0.938298		starch degradation V	873.353	-0.00137853	8.4	0.027659	PWY-6737 (starch degradation V) [Lac. saburreum, Sel. sputigena]
60	PWY-3001	855.371	20.6	0	35		0	(unclassified). , Cor. matruchotii, Fus. nucleatum	61						855.371		0		PWY-3001 []
61	COA-PWY-1	835.384	20.2	4.5	53	Lac. saburreum, Lep. wadei, Pre. melaninogenica, Sel. sputigena	4	(unclassified). , Fus. nucleatum, Cap. granulosa	103						835.384		4.5		COA-PWY-1 [Lac. saburreum, Lep. wadei, Pre. melaninogenica, Sel. sputigena]
62	PWY-6385	824.842	27.2	4.2	40	Lep. wadei, Pre. melaninogenica	2	(unclassified). , Fus. nucleatum, Cap. granulosa	76						824.842		4.2		PWY-6385 [Lep. wadei, Pre. melaninogenica]
63	PWY0-1296 (purine ribonucleosides degradation)	807.695	18.1	18.3	20	Lac. saburreum, Lep. wadei, Sel. sputigena	3	(unclassified). , Str. oralis, Lep. wadei	91	0.0488866	0.224701	0.363396		purine ribonucleosides degradation	807.695	0.0488866	18.3	0.43962	PWY0-1296 (purine ribonucleosides degradation) [Lac. saburreum, Lep. wadei, Sel. sputigena]
64	PWY-5030	804.598	3.5	0.7	10	Pre. melaninogenica	1	Fus. nucleatum, Tan. sp oral taxon HOT 286, Str. sanguinis	50						804.598		0.7		PWY-5030 [Pre. melaninogenica]
65	1CMET2-PWY	793.495	30.9	5.5	31	Lep. wadei, Pre. melaninogenica	2	(unclassified). , Cap. granulosa, Agg. sp oral taxon 458	72	-0.0138109	0.108138	0.249548			793.495	-0.0138109	5.5	0.602845	1CMET2-PWY [Lep. wadei, Pre. melaninogenica]
66	PWY-7388	790.706	24.2	0	20		0	(unclassified). , Agg. sp oral taxon 458, Hae. parainfluenzae	62						790.706		0		PWY-7388 []
67	PWY-5188	768.187	17.4	1.5	36	Lac. saburreum, Lep. wadei	2	(unclassified). , Cap. granulosa, Cap. leadbetteri	105						768.187		1.5		PWY-5188 [Lac. saburreum, Lep. wadei]
68	OANTIGEN-PWY (O-antigen building blocks biosynthesis (E. coli))	762.013	36.8	5.2	19	Lep. wadei, Sel. sputigena	2	(unclassified). , Cap. granulosa, Fus. nucleatum	54					O-antigen building blocks biosynthesis (E. coli)	762.013		5.2		OANTIGEN-PWY (O-antigen building blocks biosynthesis (E. coli)) [Lep. wadei, Sel. sputigena]
69	FASYN-INITIAL-PWY	757.742	26.8	0	23		0	(unclassified). , Cap. granulosa, Hae. parainfluenzae	60						757.742		0		FASYN-INITIAL-PWY []
70	PWY-6700 (queuosine biosynthesis I (de novo))	745.782	20.8	7.6	44	Lac. saburreum, Lep. wadei, Pre. melaninogenica	3	(unclassified). , Cap. leadbetteri, Cap. granulosa	110	0.0215831	0.171339	0.32126		queuosine biosynthesis I (de novo)	745.782	0.0215831	7.6	0.493143	PWY-6700 (queuosine biosynthesis I (de novo)) [Lac. saburreum, Lep. wadei, Pre. melaninogenica]
71	PWY-5097 (L-lysine biosynthesis VI)	675.955	27.1	11	29	Lac. saburreum, Lep. wadei	2	(unclassified). , Cap. leadbetteri, Cor. matruchotii	81	0.0184915	0.154976	0.309951		L-lysine biosynthesis VI	675.955	0.0184915	11	0.508706	PWY-5097 (L-lysine biosynthesis VI) [Lac. saburreum, Lep. wadei]
72	PWY-7234	635.031	22.7	0	29		0	(unclassified). , Cap. granulosa, Cap. leadbetteri	83						635.031		0		PWY-7234 []
73	P108-PWY	610.334	8.2	0	3		0	Cor. matruchotii, Pse. propionicum, (unclassified).	57						610.334		0		P108-PWY []
74	GLUCONEO-PWY	592.323	98.4	0	2		0	(unclassified). , Hae. haemolyticus,	8						592.323		0		GLUCONEO-PWY []
75	ANAEROFRUCAT-PWY	566.238	89	0	3		0	(unclassified). , Str. sanguinis, Str. gordonii	16						566.238		0		ANAEROFRUCAT-PWY []
76	ASPASN-PWY	555.106	36.8	1.1	16	Pre. melaninogenica	1	(unclassified). , Cap. granulosa, Hae. parainfluenzae	74						555.106		1.1		ASPASN-PWY [Pre. melaninogenica]
77	PWY-6305	552.69	23.4	0	9		0	Cap. granulosa, Cap. leadbetteri, (unclassified).	131						552.69		0		PWY-6305 []
78	GLCMANNANAUT-PWY	547.321	25.8	0	19		0	(unclassified). , Str. oralis, Agg. segnis	109						547.321		0		GLCMANNANAUT-PWY []
79	PWY-5659	543.897	15.2	1	12	Sel. sputigena	1	Fus. nucleatum, (unclassified). , Fus. hwasookii	65						543.897		1		PWY-5659 [Sel. sputigena]
80	HSERMETANA-PWY (L-methionine biosynthesis III)	534.9	25.9	6.7	24	Lep. wadei	1	(unclassified). , Str. oralis, Tan. sp oral taxon HOT 286	98	0.00504256	0.765389	0.850433		L-methionine biosynthesis III	534.9	0.00504256	6.7	0.0703601	HSERMETANA-PWY (L-methionine biosynthesis III) [Lep. wadei]
81	DENOVOPURINE2-PWY	501.032	55.7	0	10		0	(unclassified). , Cor. matruchotii, Agg. segnis	31						501.032		0		DENOVOPURINE2-PWY []
82	PWY-4242	495.863	25.8	2.1	41	Lac. saburreum, Lep. wadei	2	(unclassified). , Cap. granulosa, Fus. nucleatum	111						495.863		2.1		PWY-4242 [Lac. saburreum, Lep. wadei]
83	PWY0-1319	472.617	23.2	5.1	26	Lep. wadei	1	(unclassified). , Agg. sp oral taxon 458, Hae. parainfluenzae	126						472.617		5.1		PWY0-1319 [Lep. wadei]
84	PWY-7197	461.417	27	0.8	29	Sel. sputigena	1	(unclassified). , Cor. matruchotii, Hae. parainfluenzae	122						461.417		0.8		PWY-7197 [Sel. sputigena]
85	PWY-6163 (chorismate biosynthesis from 3-dehydroquinate)	457.011	27.5	9.8	28	Lac. saburreum, Lep. wadei, Pre. melaninogenica	3	(unclassified). , Cor. matruchotii, Lac. saburreum	108	0.0327379	0.000614965	0.00461224	*	chorismate biosynthesis from 3-dehydroquinate	457.011	0.0327379	9.8	2.33609	PWY-6163 (chorismate biosynthesis from 3-dehydroquinate) [Lac. saburreum, Lep. wadei, Pre. melaninogenica]
86	PWY-5989	456.703	26.3	0	16		0	(unclassified). , Agg. sp oral taxon 458, Agg. segnis	85						456.703		0		PWY-5989 []
87	PWY-724	451.628	34.2	0	21		0	(unclassified). , Cor. matruchotii, Agg. sp oral taxon 458	78						451.628		0		PWY-724 []
88	PWY-5667	445.465	24.6	5.4	24	Lep. wadei	1	(unclassified). , Agg. sp oral taxon 458, Hae. parainfluenzae	129						445.465		5.4		PWY-5667 [Lep. wadei]
89	RIBOSYN2-PWY	424.678	26.4	1.7	25	Lep. wadei	1	(unclassified). , Fus. periodonticum, Agg. sp oral taxon 458	102						424.678		1.7		RIBOSYN2-PWY [Lep. wadei]
90	PWY-6147	407.361	14.9	0.7	22	Pre. melaninogenica	1	Cap. leadbetteri, (unclassified). , Cor. matruchotii	138						407.361		0.7		PWY-6147 [Pre. melaninogenica]
91	PWY-4981	404.304	68	0	14		0	(unclassified). , Str. oralis, Str. sanguinis	88						404.304		0		PWY-4981 []
92	PWY-7184	399.606	44.4	0	15		0	(unclassified). , Cor. matruchotii, Hae. parainfluenzae	87						399.606		0		PWY-7184 []
93	ARO-PWY (chorismate biosynthesis I)	394.282	31.1	7.7	20	Lac. saburreum	1	(unclassified). , Cor. matruchotii, Lac. saburreum	106	0.0198823	0.026277	0.120509		chorismate biosynthesis I	394.282	0.0198823	7.7	0.918981	ARO-PWY (chorismate biosynthesis I) [Lac. saburreum]
94	PWY-5189	392.816	26.1	0	17		0	(unclassified). , Cap. granulosa, Cor. matruchotii	117						392.816		0		PWY-5189 []
95	PWY-7199	392.046	36.8	3.1	22	Lep. wadei, Pre. melaninogenica	2	(unclassified). , Str. oralis, Cap. leadbetteri	128						392.046		3.1		PWY-7199 [Lep. wadei, Pre. melaninogenica]
96	COMPLETE-ARO-PWY (superpathway of aromatic amino acid biosynthesis)	389.616	31	8.2	19	Lac. saburreum	1	(unclassified). , Cor. matruchotii, Lac. saburreum	107	0.0102311	0.254377	0.363396		superpathway of aromatic amino acid biosynthesis	389.616	0.0102311	8.2	0.43962	COMPLETE-ARO-PWY (superpathway of aromatic amino acid biosynthesis) [Lac. saburreum]
97	PWY0-166	389.51	44.6	0	15		0	(unclassified). , Cor. matruchotii, Hae. parainfluenzae	95						389.51		0		PWY0-166 []
98	PWY-7187	384.376	47.5	0	11		0	(unclassified). , Agg. sp oral taxon 458, Cor. matruchotii	90						384.376		0		PWY-7187 []
99	PENTOSE-P-PWY	383.333	10.2	0	16		0	Cor. matruchotii, Agg. segnis, Hae. parainfluenzae	112						383.333		0		PENTOSE-P-PWY []
100	ARGSYNBSUB-PWY (L-arginine biosynthesis II (acetyl cycle))	375.402	6	8.6	24	Lep. wadei	1	Cor. matruchotii, Act. naeslundii, Lep. wadei	120	0.015985	0.674024	0.84253		L-arginine biosynthesis II (acetyl cycle)	375.402	0.015985	8.6	0.0744146	ARGSYNBSUB-PWY (L-arginine biosynthesis II (acetyl cycle)) [Lep. wadei]
101	PWY-841	370.327	69.4	0	9		0	(unclassified). , Hae. parainfluenzae, Agg. segnis	30						370.327		0		PWY-841 []
102	PANTO-PWY	368.131	32	0	22		0	(unclassified). , Cap. granulosa, Tan. sp oral taxon HOT 286	142						368.131		0		PANTO-PWY []
103	PWY-6317	364.806	26.7	0.7	15	Lac. saburreum	1	(unclassified). , Agg. segnis, Agg. sp oral taxon 458	96						364.806		0.7		PWY-6317 [Lac. saburreum]
104	PWY-6168	347.407	29.4	1	21	Pre. melaninogenica	1	(unclassified). , Agg. sp oral taxon 458, Agg. segnis	100						347.407		1		PWY-6168 [Pre. melaninogenica]
105	METSYN-PWY	303.067	50.8	14.9	10	Lep. wadei	1	(unclassified). , Lep. wadei, Hae. parainfluenzae	86						303.067		14.9		METSYN-PWY [Lep. wadei]
106	GLUTORN-PWY	297.146	3.1	5.2	18	Lep. wadei	1	Cor. matruchotii, Act. naeslundii, Act. massiliensis	161						297.146		5.2		GLUTORN-PWY [Lep. wadei]
107	PWY-1269	295.158	26	0	21		0	(unclassified). , Lep. buccalis, Hae. parainfluenzae	160						295.158		0		PWY-1269 []
108	PWY-7400	291.078	7.1	10.5	18	Lep. wadei	1	Cor. matruchotii, Lep. wadei, Act. naeslundii	115						291.078		10.5		PWY-7400 [Lep. wadei]
109	ARGSYN-PWY	290.95	7.3	10.5	18	Lep. wadei	1	Cor. matruchotii, Lep. wadei, Act. naeslundii	114						290.95		10.5		ARGSYN-PWY [Lep. wadei]
110	PANTOSYN-PWY	282.452	39.3	0	17		0	(unclassified). , Cap. granulosa, Cap. leadbetteri	121						282.452		0		PANTOSYN-PWY []
111	MET-SAM-PWY	282.23	53.5	13.7	10	Lep. wadei	1	(unclassified). , Lep. wadei, Hae. parainfluenzae	94						282.23		13.7		MET-SAM-PWY [Lep. wadei]
112	PWY0-162	281.963	54.4	0	14		0	(unclassified). , Cam. concisus, Cam. showae	77						281.963		0		PWY0-162 []
113	DAPLYSINESYN-PWY	276.391	21.7	0	16		0	Cor. matruchotii, (unclassified). , Agg. sp oral taxon 458	144						276.391		0		DAPLYSINESYN-PWY []
114	TRPSYN-PWY	265.821	18.3	0	20		0	(unclassified). , Cap. granulosa, Hae. parainfluenzae	147						265.821		0		TRPSYN-PWY []
115	FERMENTATION-PWY	262.5	82.1	0	2		0	(unclassified). , Hae. parainfluenzae,	68						262.5		0		FERMENTATION-PWY []
116	PYRIDOXSYN-PWY	258.425	28.3	0	11		0	(unclassified). , Cap. leadbetteri, Cap. granulosa	84						258.425		0		PYRIDOXSYN-PWY []
117	HISTSYN-PWY	256.289	11.1	8.3	22	Lep. wadei	1	Cor. matruchotii, (unclassified). , Act. naeslundii	150						256.289		8.3		HISTSYN-PWY [Lep. wadei]
118	PWY-5913	250.961	64.6	0	8		0	(unclassified). , Hae. parainfluenzae, Nei. sicca	101						250.961		0		PWY-5913 []
119	PWY0-1061	243.451	14.9	0	10		0	Cor. matruchotii, Hae. parainfluenzae, (unclassified).	118						243.451		0		PWY0-1061 []
120	PWY-2941	237.377	41.7	22.3	12	Lep. wadei	1	(unclassified). , Lep. wadei, Str. sanguinis	123						237.377		22.3		PWY-2941 [Lep. wadei]
121	PWY0-1479	229.542	35	0	10		0	(unclassified). , Agg. sp oral taxon 458, Agg. segnis	143						229.542		0		PWY0-1479 []
122	HOMOSER-METSYN-PWY	221.944	46.3	13.1	12	Lep. wadei	1	(unclassified). , Hae. parainfluenzae, Str. mitis	119						221.944		13.1		HOMOSER-METSYN-PWY [Lep. wadei]
123	PWY-7013	207.481	39.1	0	3		0	Str. sanguinis, (unclassified). , Fus. nucleatum	63						207.481		0		PWY-7013 []
124	PWY4FS-7	206.794	25.4	0	10		0	(unclassified). , Agg. sp oral taxon 458, Hae. parainfluenzae	137						206.794		0		PWY4FS-7 []
125	PWY4FS-8	206.787	25.4	0	10		0	(unclassified). , Agg. sp oral taxon 458, Hae. parainfluenzae	140						206.787		0		PWY4FS-8 []
126	PHOSLIPSYN-PWY	198.137	29.3	0	8		0	(unclassified). , Agg. sp oral taxon 458, Agg. segnis	135						198.137		0		PHOSLIPSYN-PWY []
127	PWY-7254	196.405	0.9	0	2		0	Cor. matruchotii, (unclassified). ,	158						196.405		0		PWY-7254 []
128	PWY0-1241	196.063	5.2	0	10		0	Hae. parainfluenzae, Agg. sp oral taxon 458, Agg. segnis	185						196.063		0		PWY0-1241 []
129	PWY0-1297	189.651	31.2	25.8	4	Lac. saburreum	1	(unclassified). , Lac. saburreum, Str. oralis	163						189.651		25.8		PWY0-1297 [Lac. saburreum]
130	PWY-7383	160.004	27.3	0	3		0	Cor. matruchotii, (unclassified). , Lau. mirabilis	92						160.004		0		PWY-7383 []
131	PPGPPMET-PWY	156.914	50.5	0	9		0	(unclassified). , Hae. parainfluenzae, Cam. concisus	148						156.914		0		PPGPPMET-PWY []
132	P164-PWY	144.569	90.9	0	3		0	(unclassified). , Tre. vincentii, Tre. sp OMZ 838	139						144.569		0		P164-PWY []
133	PWY-7539	143.196	37.6	2.8	14	Pre. melaninogenica	1	(unclassified). , Cam. showae, Vei. parvula	145						143.196		2.8		PWY-7539 [Pre. melaninogenica]
134	PWY-7198	135.334	19.7	0	8		0	Cor. matruchotii, (unclassified). , Act. georgiae	153						135.334		0		PWY-7198 []
135	PWY-6545	132.348	13.3	0	4		0	Cor. matruchotii, Cam. showae, Cam. concisus	170						132.348		0		PWY-6545 []
136	PWY-241	132.328	100	0	1		0	(unclassified). , ,	113						132.328		0		PWY-241 []
137	PWY66-399	131.909	100	0	1		0	(unclassified). , ,	19						131.909		0		PWY66-399 []
138	PWY-5347	128.94	41.9	0	5		0	(unclassified). , Hae. parainfluenzae, Str. mitis	116						128.94		0		PWY-5347 []
139	PWY0-1298	128.899	24.9	0	6		0	Str. oralis, (unclassified). , Str. gordonii	179						128.899		0		PWY0-1298 []
140	PWYG-321	121.288	87.4	0	2		0	(unclassified). , Cap. ochracea,	43						121.288		0		PWYG-321 []
141	TCA	120.363	42	0	5		0	(unclassified). , Nei. sicca, Nei. flavescens	104						120.363		0		TCA []
142	NAD-BIOSYNTHESIS-II	113.516	12.4	0	6		0	Hae. parainfluenzae, Str. oralis, (unclassified).	205						113.516		0		NAD-BIOSYNTHESIS-II []
143	PWY-6608	112.209	80.1	0	4		0	(unclassified). , Vei. parvula, Pre. loescheii	152						112.209		0		PWY-6608 []
144	PWY66-409	108.718	100	0	1		0	(unclassified). , ,	130						108.718		0		PWY66-409 []
145	PWY-6527	106.417	58.8	0	10		0	(unclassified). , Str. oralis, Abi. sp HMSC24B09	167						106.417		0		PWY-6527 []
146	P161-PWY	102.719	35.5	0	5		0	(unclassified). , Str. oralis, Str. gordonii	186						102.719		0		P161-PWY []
147	PWY-7117	102.372	49.5	0	4		0	(unclassified). , Hae. parainfluenzae, Hae. sp HMSC71H05	127						102.372		0		PWY-7117 []
148	CITRULBIO-PWY	99.4282	63.4	0	3		0	(unclassified). , Pse. propionicum, Lau. mirabilis	124						99.4282		0		CITRULBIO-PWY []
149	P441-PWY	97.6407	94.5	0	2		0	(unclassified). , Str. gordonii,	89						97.6407		0		P441-PWY []
150	PWY-6471	94.1513	35.7	0	7		0	(unclassified). , Str. sanguinis, Str. oralis	136						94.1513		0		PWY-6471 []
151	GLYCOCAT-PWY	93.4108	14.8	0	5		0	Act. massiliensis, Act. sp oral taxon 414, Act. georgiae	149						93.4108		0		GLYCOCAT-PWY []
152	PWY-4041	93.17	5.5	0	6		0	Hae. parainfluenzae, Agg. segnis, Str. gordonii	212						93.17		0		PWY-4041 []
153	HEME-BIOSYNTHESIS-II	86.8174	23	0	10		0	(unclassified). , Cor. matruchotii, Agg. segnis	208						86.8174		0		HEME-BIOSYNTHESIS-II []
154	PWY-7357	85.7733	26.6	4	8	Lac. saburreum	1	Str. oralis, (unclassified). , Str. mitis	189						85.7733		4		PWY-7357 [Lac. saburreum]
155	PWY-6703	82.8338	42.4	0	12		0	(unclassified). , Cam. concisus, Vei. parvula	202						82.8338		0		PWY-6703 []
156	P124-PWY	82.7722	88.7	0	2		0	(unclassified). , Nei. sp oral taxon 014,	175						82.7722		0		P124-PWY []
157	SALVADEHYPOX-PWY	76.4942	97.1	0	2		0	(unclassified). , Eub. yurii,	156						76.4942		0		SALVADEHYPOX-PWY []
158	GLYOXYLATE-BYPASS	76.1875	15.3	0	3		0	Lau. mirabilis, (unclassified). , Nei. elongata	235						76.1875		0		GLYOXYLATE-BYPASS []
159	PWY-5918	74.0392	44.6	0	4		0	(unclassified). , Cor. matruchotii, Agg. segnis	174						74.0392		0		PWY-5918 []
160	GOLPDLCAT-PWY	72.0679	3.3	0	2		0	Str. sanguinis, (unclassified). ,	154						72.0679		0		GOLPDLCAT-PWY []
161	PWY-5690	66.313	100	0	1		0	(unclassified). , ,	192						66.313		0		PWY-5690 []
162	PWY-6897	62.4233	36.1	0	5		0	(unclassified). , Str. oralis, Str. mitis	176						62.4233		0		PWY-6897 []
163	PWY-6353	62.0502	100	0	1		0	(unclassified). , ,	177						62.0502		0		PWY-6353 []
164	GLUCOSE1PMETAB-PWY	61.2403	86.4	0	2		0	(unclassified). , Car. hominis,	168						61.2403		0		GLUCOSE1PMETAB-PWY []
165	PWY-7282	60.7227	55.8	0	6		0	(unclassified). , Hae. parainfluenzae, Pse. propionicum	146						60.7227		0		PWY-7282 []
166	NAGLIPASYN-PWY	60.2056	11.6	0	9		0	Hae. parainfluenzae, Agg. segnis, Agg. sp oral taxon 458	183						60.2056		0		NAGLIPASYN-PWY []
167	P185-PWY	59.5123	57.9	0	2		0	(unclassified). , Str. sanguinis,	80						59.5123		0		P185-PWY []
168	PWY0-1261	59.192	55.3	0	6		0	(unclassified). , Hae. parainfluenzae, Agg. segnis	162						59.192		0		PWY0-1261 []
169	P125-PWY	58.698	6.8	0	4		0	Str. sanguinis, Str. gordonii, (unclassified).	217						58.698		0		P125-PWY []
170	PWY-6803	58.3996	5.3	0	7		0	Cam. showae, Nei. sicca, Nei. macacae	230						58.3996		0		PWY-6803 []
171	PWY-621	58.0045	47.6	0	4		0	(unclassified). , Hae. parainfluenzae, Hae. sp HMSC71H05	199						58.0045		0		PWY-621 []
172	DENITRIFICATION-PWY	53.8051	100	0	1		0	(unclassified). , ,	99						53.8051		0		DENITRIFICATION-PWY []
173	PWY-6519	51.4835	18.5	0	4		0	Hae. parainfluenzae, Agg. segnis, (unclassified).	166						51.4835		0		PWY-6519 []
174	PWY-5971	51.0873	100	0	1		0	(unclassified). , ,	82						51.0873		0		PWY-5971 []
175	THISYNARA-PWY	50.3454	32.4	0	6		0	Str. oralis, (unclassified). , Cam. showae	181						50.3454		0		THISYNARA-PWY []
176	PYRIDNUCSYN-PWY	50.078	53.9	0	5		0	(unclassified). , Fus. nucleatum, Lau. mirabilis	196						50.078		0		PYRIDNUCSYN-PWY []
177	PWY-6606	43.7067	60	0	2		0	(unclassified). , Vei. parvula,	231						43.7067		0		PWY-6606 []
178	PWY0-845	43.0038	100	0	1		0	(unclassified). , ,	141						43.0038		0		PWY0-845 []
179	PWY-5104	41.1731	0	11.9	2	Vei. atypica	1	Vei. parvula, Vei. atypica,	203						41.1731		11.9		PWY-5104 [Vei. atypica]
180	FOLSYN-PWY	41.0473	69.6	0	3		0	(unclassified). , Str. oralis, Str. mitis	182						41.0473		0		FOLSYN-PWY []
181	HEMESYN2-PWY	40.97	33.5	0	6		0	Hae. parainfluenzae, (unclassified). , Nei. sicca	190						40.97		0		HEMESYN2-PWY []
182	ARGININE-SYN4-PWY	38.6077	88.8	0	2		0	(unclassified). , Pse. propionicum,	188						38.6077		0		ARGININE-SYN4-PWY []
183	HEXITOLDEGSUPER-PWY	37.9452	100	0	1		0	(unclassified). , ,	125						37.9452		0		HEXITOLDEGSUPER-PWY []
184	PWY-5367	37.4332	14.4	0	4		0	Str. oralis, Str. mitis, (unclassified).	259						37.4332		0		PWY-5367 []
185	PWY-6859	35.2174	25.5	0	3		0	Str. sanguinis, (unclassified). , Str. cristatus	180						35.2174		0		PWY-6859 []
186	PWY-5464	35.1045	100	0	1		0	(unclassified). , ,	206						35.1045		0		PWY-5464 []
187	PWY-6612	34.1694	61.4	0	3		0	(unclassified). , Str. oralis, Str. mitis	204						34.1694		0		PWY-6612 []
188	PWY-7371	33.8456	0	0	2		0	Cam. showae, Cam. concisus,	268						33.8456		0		PWY-7371 []
189	BIOTIN-BIOSYNTHESIS-PWY	30.2109	23.9	0	3		0	Hae. parainfluenzae, (unclassified). , Agg. segnis	172						30.2109		0		BIOTIN-BIOSYNTHESIS-PWY []
190	PWY-4984	29.2624	21.4	0	3		0	Pse. propionicum, Lau. mirabilis, (unclassified).	132						29.2624		0		PWY-4984 []
191	PWY1G-0	26.6111	0	0	1		0	Cor. matruchotii, ,	276						26.6111		0		PWY1G-0 []
192	P42-PWY	25.9709	100	0	1		0	(unclassified). , ,	159						25.9709		0		P42-PWY []
193	PWY-6628	25.75	100	0	1		0	(unclassified). , ,	214						25.75		0		PWY-6628 []
194	P461-PWY	24.798	82.9	0	2		0	(unclassified). , Sel. noxia,	215						24.798		0		P461-PWY []
195	PWY-5791	24.7576	0	0	2		0	Hae. parainfluenzae, Vei. parvula,	250						24.7576		0		PWY-5791 []
196	PWY-5837	24.7576	0	0	2		0	Hae. parainfluenzae, Vei. parvula,	250						24.7576		0		PWY-5837 []
197	FUCCAT-PWY	22.6281	100	0	1		0	(unclassified). , ,	271						22.6281		0		FUCCAT-PWY []
198	PYRIDNUCSAL-PWY	20.9987	100	0	1		0	(unclassified). , ,	198						20.9987		0		PYRIDNUCSAL-PWY []
199	PWY-5676	20.3846	100	0	1		0	(unclassified). , ,	201						20.3846		0		PWY-5676 []
200	PWY-6284	19.6864	73.4	0	2		0	(unclassified). , Str. oralis,	200						19.6864		0		PWY-6284 []
201	PWY-6113	19.5663	100	0	1		0	(unclassified). , ,	151						19.5663		0		PWY-6113 []
202	PWY-6629	19.4324	100	0	1		0	(unclassified). , ,	255						19.4324		0		PWY-6629 []
203	PWY-5384	19.3303	100	0	1		0	(unclassified). , ,	227						19.3303		0		PWY-5384 []
204	PWY-5855	18.8781	0	0	7		0	Nei. sicca, Nei. flavescens, Nei. elongata	261						18.8781		0		PWY-5855 []
205	PWY-5856	18.8781	0	0	7		0	Nei. sicca, Nei. flavescens, Nei. elongata	261						18.8781		0		PWY-5856 []
206	PWY-5857	18.8781	0	0	7		0	Nei. sicca, Nei. flavescens, Nei. elongata	261						18.8781		0		PWY-5857 []
207	PWY-6708	18.8781	0	0	7		0	Nei. sicca, Nei. flavescens, Nei. elongata	261						18.8781		0		PWY-6708 []
208	ARGORNPROST-PWY	18.7124	100	0	1		0	(unclassified). , ,	224						18.7124		0		ARGORNPROST-PWY []
209	PWY-6285	17.8532	100	0	1		0	(unclassified). , ,	169						17.8532		0		PWY-6285 []
210	PWY-6901	17.637	100	0	1		0	(unclassified). , ,	195						17.637		0		PWY-6901 []
211	UDPNACETYLGALSYN-PWY	17.5096	100	0	1		0	(unclassified). , ,	292						17.5096		0		UDPNACETYLGALSYN-PWY []
212	P4-PWY	17.4903	100	0	1		0	(unclassified). , ,	157						17.4903		0		P4-PWY []
213	COLANSYN-PWY	16.9132	100	0	1		0	(unclassified). , ,	164						16.9132		0		COLANSYN-PWY []
214	PWY66-389	16.6059	23.1	0	4		0	Nei. flavescens, (unclassified). , Nei. mucosa	210						16.6059		0		PWY66-389 []
215	POLYISOPRENSYN-PWY	16.3793	100	0	1		0	(unclassified). , ,	193						16.3793		0		POLYISOPRENSYN-PWY []
216	PWY-6630	16.2778	100	0	1		0	(unclassified). , ,	258						16.2778		0		PWY-6630 []
217	POLYAMSYN-PWY	15.936	100	0	1		0	(unclassified). , ,	173						15.936		0		POLYAMSYN-PWY []
218	PWY-6892	15.4006	11.4	0	2		0	Cam. concisus, (unclassified). ,	273						15.4006		0		PWY-6892 []
219	PWY-6549	15.1552	100	0	1		0	(unclassified). , ,	281						15.1552		0		PWY-6549 []
220	PWY-5083	14.7854	100	0	1		0	(unclassified). , ,	207						14.7854		0		PWY-5083 []
221	PWY-6749	14.3361	23.1	0	2		0	Cam. concisus, (unclassified). ,	295						14.3361		0		PWY-6749 []
222	PWY-7115	13.9591	100	0	1		0	(unclassified). , ,	155						13.9591		0		PWY-7115 []
223	PWY-6748	13.1017	100	0	1		0	(unclassified). , ,	233						13.1017		0		PWY-6748 []
224	PWY-922	11.9684	46	0	3		0	(unclassified). , Str. cristatus, Str. mitis	239						11.9684		0		PWY-922 []
225	GLYCOLYSIS-E-D	11.1911	100	0	1		0	(unclassified). , ,	187						11.1911		0		GLYCOLYSIS-E-D []
226	P122-PWY	10.493	100	0	1		0	(unclassified). , ,	194						10.493		0		P122-PWY []
227	SULFATE-CYS-PWY	9.77972	0	0	1		0	Hae. parainfluenzae, ,	228						9.77972		0		SULFATE-CYS-PWY []
228	PWY0-781	9.30791	100	0	1		0	(unclassified). , ,	165						9.30791		0		PWY0-781 []
229	SO4ASSIM-PWY	9.28192	0	0	2		0	Hae. parainfluenzae, Nei. sicca,	254						9.28192		0		SO4ASSIM-PWY []
230	PWY-6891	9.25806	0	0	1		0	Cam. concisus, ,	280						9.25806		0		PWY-6891 []
231	PWY-5920	9.11819	100	0	1		0	(unclassified). , ,	229						9.11819		0		PWY-5920 []
232	COBALSYN-PWY	9.07177	100	0	1		0	(unclassified). , ,	241						9.07177		0		COBALSYN-PWY []
233	PWY-7031	8.86862	0	0	1		0	Cam. concisus, ,	302						8.86862		0		PWY-7031 []
234	PWY-5863	8.11756	0	0	1		0	Vei. parvula, ,	249						8.11756		0		PWY-5863 []
235	THISYN-PWY	7.49843	0	0	1		0	Cam. concisus, ,	238						7.49843		0		THISYN-PWY []
236	PWY-7328	7.19208	100	0	1		0	(unclassified). , ,	178						7.19208		0		PWY-7328 []
237	PWY-6470	6.90467	0	0	1		0	Str. cristatus, ,	243						6.90467		0		PWY-6470 []
238	PWY-5910	6.77485	18.9	0	2		0	Str. cristatus, (unclassified). ,	236						6.77485		0		PWY-5910 []
239	PWY-7211	6.65987	100	0	1		0	(unclassified). , ,	232						6.65987		0		PWY-7211 []
240	PWY1F-823	6.4814	0	0	3		0	Str. sanguinis, Str. mitis, Str. oralis	310						6.4814		0		PWY1F-823 []
241	PWY-6969	6.11645	100	0	1		0	(unclassified). , ,	226						6.11645		0		PWY-6969 []
242	PWY-5265	5.98471	100	0	1		0	(unclassified). , ,	277						5.98471		0		PWY-5265 []
243	PWY-7196	5.74044	100	0	1		0	(unclassified). , ,	246						5.74044		0		PWY-7196 []
244	PWY66-398	5.6754	100	0	1		0	(unclassified). , ,	283						5.6754		0		PWY66-398 []
245	PWY-7323	5.65837	100	0	1		0	(unclassified). , ,	279						5.65837		0		PWY-7323 []
246	PWY-5723	5.48813	100	0	1		0	(unclassified). , ,	253						5.48813		0		PWY-5723 []
247	PWY-2723	5.42237	100	0	1		0	(unclassified). , ,	191						5.42237		0		PWY-2723 []
248	PWY-6895	4.69472	0	0	1		0	Cam. concisus, ,	245						4.69472		0		PWY-6895 []
249	PWY-5005	4.34174	0	0	1		0	Vei. parvula, ,	289						4.34174		0		PWY-5005 []
250	PWY-7456	4.22282	100	0	1		0	(unclassified). , ,	291						4.22282		0		PWY-7456 []
251	TCA-GLYOX-BYPASS	3.40444	100	0	1		0	(unclassified). , ,	223						3.40444		0		TCA-GLYOX-BYPASS []
252	PWY0-1415	2.31861	100	0	1		0	(unclassified). , ,	242						2.31861		0		PWY0-1415 []
253	PWY-6595	1.94104	100	0	1		0	(unclassified). , ,	248						1.94104		0		PWY-6595 []
254	PWY-7431	1.8158	100	0	1		0	(unclassified). , ,	282						1.8158		0		PWY-7431 []
255	REDCITCYC	1.48982	100	0	1		0	(unclassified). , ,	237						1.48982		0		REDCITCYC []
256	RHAMCAT-PWY	1.29631	100	0	1		0	(unclassified). , ,	300						1.29631		0		RHAMCAT-PWY []

## Sheet: ETable1
	species	mD.val	mD.c	mR.val	mR.c	tD.val	tD.c	tR.val	tR.c	FDR	sig	SD	p
1	Prevotella salivae	FDR	0.31 ¬± 0.14 (8.5x10-6, 4.9x10-4)	FDR	0.32 ¬± 0.14 (1.3x10-5, 7.1x10-4)	FDR	0.027 ¬± 0.013 (8.9x10-5, 2.5x10-3)	FDR	0.032 ¬± 0.014 (5.3x10-6, 2.3x10-4)	4	4	4	8.52384e-06
2	Prevotella oulorum	FDR	0.51 ¬± 0.19 (1.5x10-7, 4.5x10-5)	FDR	0.4 ¬± 0.17 (4.1x10-6, 3.1x10-4)	sig	0.045 ¬± 0.018 (2.3x10-6, 2.5x10-4)	SD	0.041 ¬± 0.017 (2.2x10-6, 1.6x10-4)	2	3	4	1.54641e-07
3	Streptococcus mutans	FDR	0.51 ¬± 0.21 (2.6x10-6, 2.2x10-4)	FDR	0.34 ¬± 0.2 (1.0x10-3, 1.5x10-2)	sig	0.049 ¬± 0.02 (2.4x10-6, 2.5x10-4)	sig	0.036 ¬± 0.02 (4.7x10-4, 8.0x10-3)	2	4	4	2.58533e-06
4	Selenomonas sputigena	FDR	0.53 ¬± 0.22 (3.1x10-6, 2.2x10-4)	FDR	0.51 ¬± 0.26 (1.1x10-4, 3.5x10-3)	sig	0.057 ¬± 0.021 (2.7x10-7, 7.8x10-5)	sig	0.059 ¬± 0.025 (5.3x10-6, 2.3x10-4)	2	4	4	3.13568e-06
5	Leptotrichia sp. oral taxon 847	FDR	0.38 ¬± 0.17 (9.9x10-6, 4.9x10-4)	FDR	0.33 ¬± 0.14 (2.2x10-6, 2.1x10-4)	sig	0.034 ¬± 0.016 (4.5x10-5, 2.1x10-3)	SD	0.032 ¬± 0.013 (4.8x10-6, 2.3x10-4)	2	3	4	9.89413e-06
6	Veillonella atypica	FDR	0.41 ¬± 0.18 (1.1x10-5, 4.9x10-4)	FDR	0.29 ¬± 0.18 (2.0x10-3, 2.2x10-2)	sig	0.04 ¬± 0.017 (1.0x10-5, 7.3x10-4)	sig	0.029 ¬± 0.018 (1.7x10-3, 1.9x10-2)	2	4	4	1.0645e-05
7	Lachnospiraceae bacterium oral taxon 082	FDR	0.3 ¬± 0.15 (1.1x10-4, 2.8x10-3)	FDR	0.27 ¬± 0.13 (1.1x10-4, 3.5x10-3)	SD	0.026 ¬± 0.014 (3.8x10-4, 8.1x10-3)	SD	0.027 ¬± 0.013 (9.0x10-5, 3.1x10-3)	2	2	4	0.000108822
8	Leptotrichia sp. oral taxon 223	sig	0.29 ¬± 0.14 (6.3x10-5, 1.8x10-3)	FDR	0.3 ¬± 0.13 (1.3x10-5, 7.1x10-4)	sig	0.027 ¬± 0.014 (1.4x10-4, 3.6x10-3)	sig	0.033 ¬± 0.013 (1.6x10-6, 1.6x10-4)	1	4	4	6.27124e-05
9	Leptotrichia wadei	sig	0.41 ¬± 0.15 (2.2x10-7, 4.5x10-5)	FDR	0.48 ¬± 0.16 (1.0x10-8, 4.0x10-6)	SD	0.039 ¬± 0.015 (3.7x10-7, 7.8x10-5)	SD	0.051 ¬± 0.015 (4.7e-10, 1.8x10-7)	1	2	4	2.15218e-07
10	Leptotrichia sp. oral taxon 498	sig	0.57 ¬± 0.22 (9.1x10-7, 1.0x10-4)	FDR	0.56 ¬± 0.22 (6.6x10-7, 8.5x10-5)	SD	0.049 ¬± 0.022 (1.6x10-5, 9.4x10-4)	SD	0.052 ¬± 0.021 (2.5x10-6, 1.6x10-4)	1	2	4	9.10753e-07
11	Lachnoanaerobaculum saburreum	sig	0.43 ¬± 0.17 (9.6x10-7, 1.0x10-4)	FDR	0.43 ¬± 0.16 (4.6x10-7, 8.5x10-5)	SD	0.039 ¬± 0.016 (5.0x10-6, 4.2x10-4)	SD	0.041 ¬± 0.016 (1.1x10-6, 1.6x10-4)	1	2	4	9.57623e-07
12	Prevotella sp. oral taxon 306	sig	0.37 ¬± 0.17 (4.3x10-5, 1.6x10-3)	FDR	0.34 ¬± 0.19 (6.1x10-4, 1.1x10-2)	SD	0.035 ¬± 0.017 (7.2x10-5, 2.2x10-3)	SD	0.037 ¬± 0.019 (1.3x10-4, 3.7x10-3)	1	2	4	4.2557e-05
13	Prevotella veroralis	sig	0.37 ¬± 0.18 (6.4x10-5, 1.8x10-3)	FDR	0.37 ¬± 0.2 (2.7x10-4, 6.4x10-3)	SD	0.036 ¬± 0.017 (7.2x10-5, 2.2x10-3)	SD	0.037 ¬± 0.019 (1.7x10-4, 4.5x10-3)	1	2	4	6.36982e-05
14	Prevotella melaninogenica	sig	0.4 ¬± 0.19 (4.8x10-5, 1.6x10-3)	sig	0.32 ¬± 0.18 (5.3x10-4, 1.1x10-2)	SD	0.037 ¬± 0.018 (7.4x10-5, 2.2x10-3)	SD	0.034 ¬± 0.018 (1.6x10-4, 4.3x10-3)	0	2	4	4.80527e-05
15	Stomatobaculum longum	sig	0.36 ¬± 0.22 (1.6x10-3, 1.8x10-2)	SD	0.36 ¬± 0.21 (1.1x10-3, 1.5x10-2)	sig	0.036 ¬± 0.022 (1.4x10-3, 1.7x10-2)	SD	0.031 ¬± 0.021 (4.2x10-3, 3.9x10-2)	0	2	4	0.00161213
16	Centipeda periodontii	sig	0.31 ¬± 0.21 (3.8x10-3, 3.1x10-2)	SD	0.37 ¬± 0.24 (2.5x10-3, 2.6x10-2)	SD	0.03 ¬± 0.02 (3.9x10-3, 3.6x10-2)	SD	0.034 ¬± 0.024 (5.3x10-3, 4.7x10-2)	0	1	4	0.00378978

## Sheet: ETable2
	pathway	description	p	beta	se	ci_lb	ci_ub	expression rank	% sig species	sig species
1	PWY-1042	glycolysis IV	0.000291012	0.0557973	0.0152135	0.0259795	0.0856151	3	22.5	Cen. periodontii, Lac. saburreum, Lep. wadei, Pre. melaninogenica, Pre. oulorum, Sel. sputigena
2	PWY-5100	pyruvate fermentation to acetate and lactate II	0.000490268	-0.0393521	0.0111611	-0.0612275	-0.0174766	9	7.3	Lac. saburreum
3	UDPNAGSYN-PWY	UDP-N-acetyl-D-glucosamine biosynthesis I	0.000550227	0.0308136	0.00881945	0.0135278	0.0480994	42	9.1	Cen. periodontii, Lep. wadei, Sel. sputigena, Vei. atypica
4	PWY-6163	chorismate biosynthesis from 3-dehydroquinate	0.000614965	0.0327379	0.00945429	0.0142078	0.051268	108	9.8	Lac. saburreum, Lep. wadei, Pre. melaninogenica
5	PWY-6386	UDP-N-acetylmuramoyl-pentapeptide biosynthesis II (lysine-containing)	0.0244006	0.0219313	0.00969319	0.00293303	0.0409296	70	7.9	Lac. saburreum, Lep. wadei, Pre. melaninogenica
6	ARO-PWY	chorismate biosynthesis I	0.026277	0.0198823	0.00890193	0.00243485	0.0373298	106	7.7	Lac. saburreum
7	PWY-6387	UDP-N-acetylmuramoyl-pentapeptide biosynthesis I	0.0310466	0.0184494	0.00851384	0.00176261	0.0351362	69	8.3	Lac. saburreum, Lep. wadei, Pre. melaninogenica
8	PWY-6121	5-aminoimidazole ribonucleotide biosynthesis I	0.0321357	0.0277931	0.0129087	0.0024926	0.0530936	56	10.1	Cen. periodontii, Lac. saburreum, Lep. wadei, Sel. sputigena
9	PWY-6609	adenine and adenosine salvage III	0.0386752	-0.0231457	0.0111436	-0.0449868	-0.00130462	32	6.6	Lac. saburreum, Lep. wadei
10	SER-GLYSYN-PWY	NA	0.0549679	0.0323985	0.016814	-0.000556245	0.0653533	67	5.5	Pre. melaninogenica, Sel. sputigena
11	PWY-6122	5-aminoimidazole ribonucleotide biosynthesis II	0.0853937	0.021124	0.0122381	-0.00286224	0.0451101	52.5	8.6	Cen. periodontii, Lac. saburreum, Lep. wadei, Sel. sputigena
12	PWY-6277	superpathway of 5-aminoimidazole ribonucleotide biosynthesis	0.0853937	0.021124	0.0122381	-0.00286224	0.0451101	52.5	8.6	Cen. periodontii, Lac. saburreum, Lep. wadei, Sel. sputigena
13	1CMET2-PWY	NA	0.108138	-0.0138109	0.00856982	-0.0306075	0.0029856	72	5.5	Lep. wadei, Pre. melaninogenica
14	LACTOSECAT-PWY	lactose and galactose degradation I	0.128725	0.0902841	0.0592619	-0.025867	0.206435	55	36.6	Lep. wadei, Str. mutans
15	PWY-5097	L-lysine biosynthesis VI	0.154976	0.0184915	0.0129685	-0.00692633	0.0439094	81	11	Lac. saburreum, Lep. wadei
16	PWY-6700	queuosine biosynthesis I (de novo)	0.171339	0.0215831	0.0157392	-0.00926511	0.0524312	110	7.6	Lac. saburreum, Lep. wadei, Pre. melaninogenica
17	PWY0-1296	purine ribonucleosides degradation	0.224701	0.0488866	0.0401794	-0.0298635	0.127637	91	18.3	Lac. saburreum, Lep. wadei, Sel. sputigena
18	PWY-2942	L-lysine biosynthesis III	0.241684	0.0156964	0.0133794	-0.0105267	0.0419195	71	11.1	Lac. saburreum, Lep. wadei, Pre. melaninogenica, Sel. sputigena
19	PWY-7111	pyruvate fermentation to isobutanol (engineered)	0.245982	0.024209	0.0208249	-0.0166069	0.065025	23	12.3	Lac. saburreum, Lep. wadei, Sel. sputigena, Vei. atypica
20	VALSYN-PWY	L-valine biosynthesis	0.254296	-0.0182405	0.0159692	-0.0495395	0.0130585	24.5	7	Cen. periodontii, Lac. saburreum, Lep. wadei, Sel. sputigena, Vei. atypica
21	COMPLETE-ARO-PWY	superpathway of aromatic amino acid biosynthesis	0.254377	0.0102311	0.00895865	-0.00732752	0.0277897	107	8.2	Lac. saburreum
22	GLYCOGENSYNTH-PWY	glycogen biosynthesis I (from ADP-D-Glucose)	0.281822	0.0214843	0.0199254	-0.0175688	0.0605374	10	7.8	Lac. saburreum, Str. mutans
23	PWY-7219	adenosine ribonucleotides¬†de novo¬†biosynthesis	0.426037	-0.0054026	0.00677774	-0.0186867	0.00788151	21	8.1	Cen. periodontii, Lac. saburreum, Lep. wadei, Pre. melaninogenica, Pre. oulorum, Sel. sputigena, Sto. longum, Vei. atypica
24	ARGSYNBSUB-PWY	L-arginine biosynthesis II (acetyl cycle)	0.674024	0.015985	0.0379639	-0.0584228	0.0903928	120	8.6	Lep. wadei
25	TRNA-CHARGING-PWY	tRNA charging	0.707744	-0.00262989	0.00700825	-0.0163658	0.011106	38	5.5	Lac. saburreum, Lep. wadei, Pre. melaninogenica
26	DTDPRHAMSYN-PWY	dTDP-Œ≤-L-rhamnose biosynthesis	0.755371	-0.00414791	0.0133006	-0.0302166	0.0219208	37	6.1	Cen. periodontii, Lac. saburreum, Lep. wadei, Pre. melaninogenica, Pre. oulorum, Sel. sputigena, Sto. longum, Str. mutans
27	HSERMETANA-PWY	L-methionine biosynthesis III	0.765389	0.00504256	0.0168822	-0.028046	0.0381311	98	6.7	Lep. wadei
28	BRANCHED-CHAIN-AA-SYN-PWY	superpathway of branched chain amino acid biosynthesis	0.917048	0.00193674	0.0185789	-0.0344773	0.0383508	47	5.9	Lac. saburreum, Vei. atypica
29	PWY-7221	guanosine ribonucleotides¬†de novo¬†biosynthesis	0.936667	-0.000655664	0.00824436	-0.0168143	0.015503	18	6.3	Cen. periodontii, Lac. saburreum, Lep. wadei, Pre. melaninogenica, Sel. sputigena, Vei. atypica
30	PWY-6737	starch degradation V	0.938298	-0.00137853	0.0177932	-0.0362525	0.0334954	41	8.4	Lac. saburreum, Sel. sputigena

## Sheet: ETable3
	Gene	species	coef	se	ci_lb	ci_ub	p	direction
1	rna-F5989_RS04215	Sm	3.53906e-06	7.34866e-07	2.09875e-06	4.97937e-06	2.36739e-06	+
2	gene-F5989_RS04695	Sm	0.00012174	4.06318e-05	4.2103e-05	0.000201377	0.00297097	+
3	gene-F5989_RS09410	Sm	5.7489e-05	1.92423e-05	1.97748e-05	9.52031e-05	0.00305261	+
4	gene-F5989_RS01765	Sm	0.00016562	5.64939e-05	5.48944e-05	0.000276347	0.00364111	+
5	gene-F5989_RS03555	Sm	5.66921e-05	2.04673e-05	1.65768e-05	9.68073e-05	0.00597075	+
6	gene-F5989_RS06655	Sm	0.000152328	5.72123e-05	4.01944e-05	0.000264462	0.0081905	+
7	gene-F5989_RS09900	Sm	6.28787e-05	2.3736e-05	1.6357e-05	0.0001094	0.00851486	+
8	gene-F5989_RS01985	Sm	0.000163679	6.20864e-05	4.19923e-05	0.000285366	0.00883412	+
9	rna-F5989_RS08255	Sm	-4.14906e-06	1.57704e-06	-7.24e-06	-1.05811e-06	0.00897242	-
10	rna-HMPREF9145_RS12490	Ps	4.01263e-06	1.21369e-06	1.63385e-06	6.39141e-06	0.0010653	+
11	gene-HMPREF9145_RS11155	Ps	-1.8491e-06	6.3708e-07	-3.09776e-06	-6.0045e-07	0.0039874	-
12	gene-HMPREF9145_RS11160	Ps	-2.16381e-06	7.4672e-07	-3.62736e-06	-7.00269e-07	0.00404601	-
13	gene-HMPREF9145_RS08490	Ps	5.03423e-05	1.82246e-05	1.46228e-05	8.60618e-05	0.0061069	+
14	gene-HMPREF9145_RS09270	Ps	1.64249e-05	6.05008e-06	4.56694e-06	2.82828e-05	0.00703001	+
15	gene-HMPREF9145_RS01010	Ps	3.08685e-05	1.29986e-05	5.39161e-06	5.63453e-05	0.0182138	+
16	gene-FVE73_RS07535	Lw	0.000176581	4.3867e-05	9.06031e-05	0.000262559	7.27285e-05	+

## Sheet: ETable4
	geneSm	geneSs	coef.int	se.int	p.int	q.int	ci_lb.int	ci_ub.int	coef.Sm	se.Sm	p.Sm	q.Sm	ci_lb.Sm	ci_ub.Sm	coef.Ss	se.Ss	p.Ss	q.Ss	ci_lb.Ss	ci_ub.Ss	sig.interaction
1	Sm_gene-F5989_RS09410	Ss_gene-SELSP_RS02150	-6.21543e-07	1.15724e-07	1.62054e-07	0.000297046	-8.48358e-07	-3.94729e-07	0.000184429	2.99291e-05	2.42185e-09	4.43925e-06	0.000125769	0.000243089	0.000714321	0.000510201	0.16257	0.85087	-0.000285655	0.0017143	sig
2	Sm_gene-F5989_RS09410	Ss_gene-SELSP_RS01275	-4.90628e-08	1.01133e-08	2.01476e-06	0.00169343	-6.88845e-08	-2.92411e-08	0.000205609	3.63205e-05	3.64865e-08	2.42636e-05	0.000134422	0.000276796	0.000133696	5.60877e-05	0.0177897	0.85087	2.37664e-05	0.000243626	sig
3	Sm_gene-F5989_RS09410	Ss_gene-SELSP_RS10675	-6.93008e-08	1.45487e-08	3.02652e-06	0.00169343	-9.78156e-08	-4.07859e-08	0.000237647	4.21003e-05	3.97114e-08	2.42636e-05	0.000155132	0.000320162	6.12969e-05	4.71284e-05	0.194426	0.85087	-3.1073e-05	0.000153667	sig
4	Sm_gene-F5989_RS09410	Ss_gene-SELSP_RS01640	-6.57219e-09	1.39249e-09	3.69542e-06	0.00169343	-9.30141e-09	-3.84296e-09	0.000299633	5.46848e-05	9.34834e-08	3.4271e-05	0.000192453	0.000406813	1.10874e-05	4.69992e-06	0.0189912	0.85087	1.87573e-06	2.02991e-05	sig
5	Sm_gene-F5989_RS09415	Ss_rna-SELSP_RS11755	2.01891e-09	4.64269e-10	1.90548e-05	0.00610475	1.10896e-09	2.92886e-09	-8.22927e-05	2.78804e-05	0.00342195	0.0426585	-0.000136937	-2.76481e-05	-2.24499e-08	1.18461e-06	0.984893	0.999287	-2.34424e-06	2.29934e-06	sig
6	Sm_gene-F5989_RS09410	Ss_gene-SELSP_RS01225	-1.32656e-08	3.07191e-09	2.1677e-05	0.00610475	-1.92864e-08	-7.24472e-09	0.00017128	3.25052e-05	2.69392e-07	6.17244e-05	0.000107571	0.000234989	1.5204e-05	1.3187e-05	0.249889	0.869936	-1.06421e-05	4.10501e-05	sig
7	Sm_gene-F5989_RS09410	Ss_gene-SELSP_RS11020	-1.03855e-08	2.41457e-09	2.33133e-05	0.00610475	-1.5118e-08	-5.65307e-09	0.000178091	3.35738e-05	2.26141e-07	5.92167e-05	0.000112288	0.000243894	1.23823e-06	1.08595e-05	0.9093	0.990936	-2.0046e-05	2.25225e-05	sig
8	Sm_gene-F5989_RS09410	Ss_gene-SELSP_RS08375	-3.8636e-08	9.27882e-09	4.14175e-05	0.00948978	-5.68221e-08	-2.04498e-08	0.000200908	3.94629e-05	6.45374e-07	0.000114017	0.000123562	0.000278254	8.8281e-05	3.47402e-05	0.0115744	0.85087	2.01915e-05	0.00015637	sig
9	Sm_gene-F5989_RS09410	Ss_gene-SELSP_RS08335	-8.20723e-09	2.03698e-09	7.17588e-05	0.0146149	-1.21996e-08	-4.21482e-09	0.000138182	2.72066e-05	6.84226e-07	0.000114017	8.48577e-05	0.000191506	2.91818e-05	3.3927e-05	0.390434	0.930607	-3.7314e-05	9.56776e-05	sig
10	Sm_gene-F5989_RS02900	Ss_rna-SELSP_RS12040	4.96441e-10	1.26391e-10	0.000107429	0.0196918	2.4872e-10	7.44162e-10	-3.06369e-05	1.1378e-05	0.00750538	0.0661411	-5.29372e-05	-8.33646e-06	7.59145e-07	6.20641e-07	0.222272	0.857971	-4.5729e-07	1.97558e-06	sig
11	Sm_gene-F5989_RS09410	Ss_gene-SELSP_RS04605	-9.21561e-08	2.38572e-08	0.000138588	0.0222777	-1.38915e-07	-4.53969e-08	0.0001785	3.65682e-05	1.75159e-06	0.000212464	0.000106828	0.000250173	9.16491e-05	7.42914e-05	0.218345	0.857864	-5.39593e-05	0.000237258	sig
12	Sm_gene-F5989_RS09410	Ss_gene-SELSP_RS01200	-2.30376e-08	5.98427e-09	0.000145844	0.0222777	-3.47666e-08	-1.13086e-08	0.000174358	3.56385e-05	1.66267e-06	0.000212464	0.000104508	0.000244208	8.44305e-06	2.04525e-05	0.680052	0.990875	-3.16432e-05	4.85293e-05	sig
13	Sm_gene-F5989_RS09415	Ss_gene-SELSP_RS02150	-4.93674e-07	1.36376e-07	0.000348221	0.0490992	-7.60967e-07	-2.26381e-07	0.000125424	3.68729e-05	0.000765322	0.0170842	5.31543e-05	0.000197693	0.000411459	0.000527274	0.435827	0.941201	-0.00062198	0.0014449	sig
14	Sm_gene-F5989_RS09910	Ss_rna-SELSP_RS10015	1.24754e-07	3.47307e-08	0.000385895	0.0505247	5.66834e-08	1.92825e-07	6.4885e-06	1.3623e-05	0.634231	0.851681	-2.02121e-05	3.31891e-05	2.66028e-05	2.73814e-05	0.332085	0.892012	-2.70637e-05	8.02693e-05
15	Sm_gene-F5989_RS09410	Ss_rna-SELSP_RS11755	1.20137e-09	3.38885e-10	0.000458159	0.055987	5.37164e-10	1.86557e-09	-1.92924e-05	2.86174e-05	0.50076	0.752989	-7.53815e-05	3.67968e-05	-1.68426e-07	1.21494e-06	0.88984	0.990875	-2.54965e-06	2.2128e-06
16	Sm_gene-F5989_RS09915	Ss_rna-SELSP_RS12040	6.13795e-10	1.78e-10	0.000648713	0.0743182	2.64921e-10	9.62669e-10	-1.24683e-05	1.15239e-05	0.280183	0.53947	-3.50547e-05	1.01181e-05	1.01456e-06	6.12623e-07	0.0987967	0.85087	-1.86161e-07	2.21528e-06
17	Sm_gene-F5989_RS09410	Ss_gene-SELSP_RS09320	-9.20525e-08	2.68314e-08	0.000690281	0.0744286	-1.44641e-07	-3.94639e-08	0.000185613	4.16122e-05	1.17484e-05	0.00107674	0.000104054	0.000267171	4.42031e-05	9.12671e-05	0.628523	0.990875	-0.000134677	0.000223083
18	Sm_gene-F5989_RS09415	Ss_gene-SELSP_RS12145	1.28292e-08	3.8069e-09	0.000854705	0.0818804	5.36779e-09	2.02906e-08	-4.54955e-05	2.47452e-05	0.0670131	0.213255	-9.39952e-05	3.00417e-06	1.69531e-06	4.04465e-06	0.675422	0.990875	-6.23206e-06	9.62267e-06
19	Sm_gene-F5989_RS09910	Ss_rna-SELSP_RS11755	1.48526e-09	4.41699e-10	0.000876943	0.0818804	6.19549e-10	2.35098e-09	6.28579e-06	1.38201e-05	0.649577	0.857217	-2.08012e-05	3.33728e-05	6.3955e-07	1.17946e-06	0.588073	0.980996	-1.67214e-06	2.95124e-06
20	Sm_gene-F5989_RS01765	Ss_rna-SELSP_RS12040	3.2175e-09	9.61453e-10	0.000927489	0.0818804	1.33309e-09	5.10191e-09	-0.000126472	0.000104133	0.225547	0.472095	-0.000330568	7.76249e-05	8.63341e-07	6.19855e-07	0.164755	0.85087	-3.51553e-07	2.07824e-06
21	Sm_gene-F5989_RS02900	Ss_gene-SELSP_RS06010	2.04249e-08	6.10933e-09	0.000938073	0.0818804	8.4508e-09	3.23989e-08	-1.93007e-05	1.00856e-05	0.0566536	0.188811	-3.90681e-05	4.66639e-07	1.76943e-05	2.57425e-05	0.492414	0.963141	-3.27602e-05	6.81487e-05
22	Sm_gene-F5989_RS09415	Ss_rna-SELSP_RS12040	8.51513e-10	2.56055e-10	0.000997367	0.0830988	3.49655e-10	1.35337e-09	-7.6071e-05	3.19035e-05	0.017756	0.0994537	-0.000138601	-1.35414e-05	7.92631e-07	6.33163e-07	0.21164	0.85087	-4.48346e-07	2.03361e-06
23	Sm_gene-F5989_RS02900	Ss_rna-SELSP_RS11975	5.70245e-10	1.74575e-10	0.00122113	0.0973188	2.28084e-10	9.12406e-10	-3.83078e-05	1.47298e-05	0.00978528	0.076245	-6.71777e-05	-9.43795e-06	6.70671e-07	9.17725e-07	0.465499	0.944916	-1.12804e-06	2.46938e-06
24	Sm_gene-F5989_RS03245	Ss_rna-SELSP_RS11755	1.2607e-09	3.88121e-10	0.00129928	0.0992326	4.99994e-10	2.0214e-09	-1.63916e-06	7.18935e-06	0.81981	0.94859	-1.573e-05	1.24517e-05	5.25796e-07	1.19282e-06	0.659689	0.990875	-1.81209e-06	2.86368e-06
25	Sm_gene-F5989_RS09915	Ss_rna-SELSP_RS10015	6.67311e-08	2.06615e-08	0.00138302	0.101403	2.62353e-08	1.07227e-07	-4.85233e-06	1.08641e-05	0.655473	0.861278	-2.61456e-05	1.64409e-05	2.22214e-05	2.77822e-05	0.424462	0.941201	-3.22307e-05	7.66736e-05
26	Sm_gene-F5989_RS01860	Ss_gene-SELSP_RS10490	3.33799e-08	1.0434e-08	0.00153267	0.107293	1.29297e-08	5.38301e-08	-3.2221e-05	4.50679e-05	0.475224	0.729553	-0.000120552	5.61104e-05	-6.60655e-06	7.67545e-06	0.390101	0.930607	-2.16502e-05	8.43706e-06
27	Sm_gene-F5989_RS09915	Ss_gene-SELSP_RS10490	8.13149e-09	2.55748e-09	0.00163674	0.107293	3.11892e-09	1.31441e-08	-3.9892e-06	1.07949e-05	0.711994	0.893849	-2.51468e-05	1.71684e-05	-8.93094e-06	7.8914e-06	0.258692	0.878116	-2.43978e-05	6.53592e-06
28	Sm_gene-F5989_RS09410	Ss_gene-SELSP_RS02500	-2.31111e-08	7.26975e-09	0.00163895	0.107293	-3.73596e-08	-8.86271e-09	0.000116869	2.66191e-05	1.59211e-05	0.00138968	6.4697e-05	0.000169042	9.09965e-05	4.06189e-05	0.0258401	0.85087	1.13848e-05	0.000170608
29	Sm_gene-F5989_RS04720	Ss_rna-SELSP_RS10015	2.72599e-07	8.61998e-08	0.0017324	0.107591	1.0365e-07	4.41547e-07	-3.95509e-06	6.65307e-05	0.952637	0.988184	-0.000134353	0.000126443	2.13734e-05	2.79538e-05	0.44514	0.941201	-3.34151e-05	7.61619e-05
30	Sm_gene-F5989_RS09410	Ss_gene-SELSP_RS09310	-6.55894e-08	2.07727e-08	0.0017609	0.107591	-1.06303e-07	-2.48757e-08	0.000165665	3.90395e-05	2.97327e-05	0.00212301	8.91489e-05	0.000242181	1.72747e-05	5.74167e-05	0.763735	0.990875	-9.526e-05	0.000129809
31	Sm_gene-F5989_RS02900	Ss_gene-SELSP_RS01200	1.88141e-08	6.00454e-09	0.00190725	0.112774	7.04544e-09	3.05828e-08	-2.20543e-05	1.09422e-05	0.0447808	0.167517	-4.35006e-05	-6.08038e-07	-1.55859e-05	2.04809e-05	0.447283	0.941201	-5.57277e-05	2.45559e-05
32	Sm_gene-F5989_RS09410	Ss_gene-SELSP_RS06010	-1.44187e-08	4.63049e-09	0.00203306	0.116456	-2.34943e-08	-5.34316e-09	0.000145855	3.48967e-05	3.88079e-05	0.00254053	7.74587e-05	0.000214251	4.03783e-05	2.61023e-05	0.122984	0.85087	-1.07814e-05	9.15379e-05
33	Sm_gene-F5989_RS03245	Ss_rna-SELSP_RS12040	8.01751e-10	2.59878e-10	0.00223323	0.12329	2.924e-10	1.3111e-09	-1.39549e-06	7.11144e-06	0.844568	0.959166	-1.53336e-05	1.25427e-05	8.45184e-07	6.3369e-07	0.183343	0.85087	-3.96826e-07	2.08719e-06
34	Sm_gene-F5989_RS02900	Ss_gene-SELSP_RS11020	1.65557e-08	5.39045e-09	0.0023356	0.12329	5.99064e-09	2.71208e-08	-2.45089e-05	1.16758e-05	0.0366804	0.148911	-4.73931e-05	-1.62468e-06	-5.03367e-06	1.10755e-05	0.64982	0.990875	-2.67412e-05	1.66738e-05
35	Sm_gene-F5989_RS09425	Ss_gene-SELSP_RS12145	5.42844e-09	1.77055e-09	0.00237633	0.12329	1.95823e-09	8.89864e-09	-4.36528e-06	8.56092e-06	0.610508	0.833255	-2.11444e-05	1.24138e-05	1.34892e-06	4.09362e-06	0.742004	0.990875	-6.67443e-06	9.37228e-06
36	Sm_gene-F5989_RS09910	Ss_gene-SELSP_RS10490	1.17225e-08	3.84007e-09	0.00248061	0.12329	4.1961e-09	1.92489e-08	8.22777e-06	1.36969e-05	0.548512	0.788566	-1.86177e-05	3.50732e-05	-6.47531e-06	7.68517e-06	0.400169	0.933628	-2.1538e-05	8.58735e-06
37	Sm_gene-F5989_RS04120	Ss_gene-SELSP_RS01640	-1.53184e-08	5.01967e-09	0.00248867	0.12329	-2.51568e-08	-5.48003e-09	0.000818399	0.000240815	0.000773587	0.0170842	0.000346411	0.00129039	6.68414e-06	4.77101e-06	0.162297	0.85087	-2.66686e-06	1.60351e-05
38	Sm_gene-F5989_RS09410	Ss_gene-SELSP_RS12145	5.15939e-09	1.72174e-09	0.0029684	0.143186	1.78486e-09	8.53393e-09	2.02024e-05	2.27685e-05	0.375661	0.634058	-2.44229e-05	6.48278e-05	-1.17223e-07	4.19327e-06	0.977717	0.999287	-8.33588e-06	8.10143e-06
39	Sm_gene-F5989_RS01985	Ss_rna-SELSP_RS04715	-1.01465e-07	3.40879e-08	0.00316321	0.148671	-1.68276e-07	-3.46542e-08	0.000319086	8.1544e-05	0.000113863	0.00564086	0.000159263	0.00047891	0.000173841	9.74262e-05	0.0754252	0.85087	-1.71107e-05	0.000364793
40	Sm_gene-F5989_RS04120	Ss_gene-SELSP_RS10675	-2.56029e-07	8.67582e-08	0.00342801	0.154037	-4.26072e-07	-8.59865e-08	0.000693109	0.000207398	0.000942286	0.0194069	0.000286617	0.0010996	3.56561e-05	4.84513e-05	0.462383	0.944482	-5.93068e-05	0.000130619
41	Sm_gene-F5989_RS03555	Ss_gene-SELSP_RS02150	-3.0522e-07	1.03856e-07	0.00356142	0.154037	-5.08773e-07	-1.01667e-07	0.000127469	3.12217e-05	5.77725e-05	0.00331845	6.62755e-05	0.000188662	0.000173973	0.000524492	0.74036	0.990875	-0.000854013	0.00120196
42	Sm_gene-F5989_RS02900	Ss_gene-SELSP_RS02265	-9.09868e-09	3.10024e-09	0.00360693	0.154037	-1.5175e-08	-3.02233e-09	4.93199e-05	1.7305e-05	0.00468805	0.0510521	1.54028e-05	8.32369e-05	-3.76101e-06	4.24627e-05	0.929484	0.992754	-8.69863e-05	7.94643e-05
43	Sm_gene-F5989_RS06655	Ss_gene-SELSP_RS01225	6.79961e-08	2.31985e-08	0.00364976	0.154037	2.25279e-08	1.13464e-07	-9.3844e-06	7.93596e-05	0.905951	0.980636	-0.000164926	0.000146158	4.77971e-06	1.34957e-05	0.723474	0.990875	-2.16713e-05	3.12307e-05
44	Sm_gene-F5989_RS09410	Ss_gene-SELSP_RS07535	-3.08801e-08	1.05505e-08	0.00369755	0.154037	-5.15587e-08	-1.02016e-08	0.000140339	3.40118e-05	4.83704e-05	0.00305734	7.36774e-05	0.000207001	5.11409e-05	3.61582e-05	0.158338	0.85087	-1.97277e-05	0.00012201
45	Sm_gene-F5989_RS09410	Ss_gene-SELSP_RS04615	-4.16966e-08	1.43185e-08	0.00387225	0.157729	-6.97603e-08	-1.36328e-08	0.000150759	3.75463e-05	7.58563e-05	0.00408955	7.71701e-05	0.000224349	0.000109272	5.87706e-05	0.0640078	0.85087	-5.91603e-06	0.000224461
46	Sm_gene-F5989_RS09420	Ss_gene-SELSP_RS01275	-3.07776e-08	1.05977e-08	0.00396827	0.158127	-5.15487e-08	-1.00065e-08	0.000120415	3.44574e-05	0.000549736	0.0140501	5.28801e-05	0.00018795	0.000109575	5.82537e-05	0.0609849	0.85087	-4.60025e-06	0.00022375
47	Sm_gene-F5989_RS03245	Ss_gene-SELSP_RS12145	8.0256e-09	2.77811e-09	0.00416085	0.162273	2.5806e-09	1.34706e-08	-6.70287e-07	7.15333e-06	0.925411	0.983349	-1.46906e-05	1.335e-05	9.78818e-07	4.14107e-06	0.813316	0.990875	-7.13754e-06	9.09517e-06
48	Sm_gene-F5989_RS09910	Ss_gene-SELSP_RS12145	1.00767e-08	3.52098e-09	0.004521	0.172646	3.17569e-09	1.69777e-08	9.58409e-06	1.3726e-05	0.485589	0.739888	-1.73183e-05	3.64865e-05	2.45146e-06	4.0372e-06	0.544187	0.973609	-5.46132e-06	1.03642e-05
49	Sm_gene-F5989_RS09410	Ss_rna-SELSP_RS11975	1.13292e-09	3.9756e-10	0.00469309	0.172936	3.5372e-10	1.91212e-09	-1.26176e-05	3.15724e-05	0.689718	0.881593	-7.44984e-05	4.92631e-05	5.55351e-07	9.34512e-07	0.552801	0.973609	-1.27626e-06	2.38696e-06
50	Sm_gene-F5989_RS01765	Ss_gene-SELSP_RS01640	-9.75511e-09	3.42524e-09	0.00471731	0.172936	-1.64685e-08	-3.04176e-09	0.000587662	0.000158867	0.000259277	0.00950511	0.000276288	0.000899035	4.00107e-06	4.46255e-06	0.37069	0.913421	-4.74537e-06	1.27475e-05
51	Sm_gene-F5989_RS02900	Ss_gene-SELSP_RS02500	-1.3989e-08	4.92745e-09	0.00484885	0.174273	-2.36466e-08	-4.33136e-09	4.94247e-05	1.79778e-05	0.00635282	0.0609672	1.41889e-05	8.46604e-05	3.65612e-05	3.01999e-05	0.22703	0.858033	-2.26296e-05	9.5752e-05
52	Sm_gene-F5989_RS04695	Ss_gene-SELSP_RS08375	-6.56774e-08	2.3256e-08	0.00507341	0.178838	-1.11258e-07	-2.00964e-08	0.000340567	8.8296e-05	0.000141705	0.00649363	0.00016751	0.000513624	7.22834e-05	3.66302e-05	0.0494171	0.85087	4.89614e-07	0.000144077
53	Sm_gene-F5989_RS04715	Ss_rna-SELSP_RS11755	1.35549e-10	4.81602e-11	0.00522236	0.179817	4.11572e-11	2.29942e-10	-1.91407e-06	4.44154e-06	0.66683	0.870583	-1.06193e-05	6.79118e-06	2.99995e-08	1.26133e-06	0.981041	0.999287	-2.44217e-06	2.50217e-06
54	Sm_gene-F5989_RS01860	Ss_rna-SELSP_RS11755	2.14692e-09	7.65496e-10	0.00538169	0.179817	6.46573e-10	3.64726e-09	-8.00251e-05	6.00589e-05	0.183771	0.414843	-0.000197738	3.76882e-05	7.17895e-07	1.18984e-06	0.546751	0.973609	-1.61416e-06	3.04995e-06
55	Sm_gene-F5989_RS09415	Ss_rna-SELSP_RS10015	6.04649e-08	2.15656e-08	0.00539549	0.179817	1.8197e-08	1.02733e-07	-3.20567e-05	2.3914e-05	0.181143	0.410747	-7.89274e-05	1.48139e-05	1.7556e-05	2.84452e-05	0.537602	0.973609	-3.81957e-05	7.33076e-05
56	Sm_gene-F5989_RS07425	Ss_gene-SELSP_RS02150	-1.33261e-06	4.81858e-07	0.0060508	0.198056	-2.27704e-06	-3.88186e-07	0.00026821	9.51243e-05	0.00514356	0.0532664	8.17697e-05	0.00045465	0.000220239	0.00052267	0.673798	0.990875	-0.000804176	0.00124465
57	Sm_gene-F5989_RS09605	Ss_gene-SELSP_RS02265	-2.08512e-08	7.57759e-09	0.00630618	0.202069	-3.5703e-08	-5.99938e-09	5.40281e-05	1.785e-05	0.00269602	0.0371565	1.90427e-05	8.90134e-05	-5.3002e-06	4.20756e-05	0.899845	0.990875	-8.77668e-05	7.71664e-05
58	Sm_gene-F5989_RS09900	Ss_rna-SELSP_RS11755	1.81658e-09	6.61284e-10	0.00639388	0.202069	5.20483e-10	3.11267e-09	-7.55836e-05	5.52925e-05	0.172702	0.39839	-0.000183955	3.27877e-05	2.16443e-07	1.22215e-06	0.859555	0.990875	-2.17894e-06	2.61182e-06
59	Sm_gene-F5989_RS01765	Ss_gene-SELSP_RS02495	-1.67603e-07	6.13861e-08	0.0067188	0.208332	-2.87918e-07	-4.72886e-08	0.000388383	9.89103e-05	0.000107943	0.00549608	0.000194523	0.000582244	-9.76964e-06	4.25058e-05	0.818378	0.990875	-9.30796e-05	7.35403e-05
60	Sm_gene-F5989_RS09410	Ss_rna-SELSP_RS12040	5.11321e-10	1.88304e-10	0.00702081	0.208332	1.42252e-10	8.80389e-10	-1.66643e-05	3.2486e-05	0.608367	0.832192	-8.03357e-05	4.70071e-05	5.34181e-07	6.68836e-07	0.42514	0.941201	-7.76713e-07	1.84507e-06
61	Sm_gene-F5989_RS01985	Ss_gene-SELSP_RS01275	-1.2825e-07	4.72731e-08	0.00707119	0.208332	-2.20904e-07	-3.5597e-08	0.00047031	0.000131374	0.000403412	0.0112039	0.000212822	0.000727797	0.000123391	5.93229e-05	0.0384136	0.85087	7.12037e-06	0.000239662
62	Sm_gene-F5989_RS09605	Ss_rna-SELSP_RS10015	2.50893e-08	9.24904e-09	0.00707802	0.208332	6.96156e-09	4.32171e-08	-1.59326e-06	7.85376e-06	0.839384	0.957676	-1.69863e-05	1.37998e-05	2.90137e-05	2.77307e-05	0.296319	0.882897	-2.53374e-05	8.33647e-05
63	Sm_gene-F5989_RS01985	Ss_gene-SELSP_RS08335	-5.89208e-08	2.17524e-08	0.00716035	0.208332	-1.01555e-07	-1.62869e-08	0.000362521	9.57115e-05	0.000185262	0.0070747	0.00017493	0.000550112	2.57566e-05	3.11462e-05	0.408948	0.940867	-3.52889e-05	8.68021e-05
64	Sm_gene-F5989_RS01860	Ss_gene-SELSP_RS06010	4.50813e-08	1.669e-08	0.00732191	0.209028	1.23696e-08	7.7793e-08	-3.05217e-05	4.81635e-05	0.526775	0.768909	-0.000124921	6.38771e-05	1.31561e-05	2.65847e-05	0.621068	0.990875	-3.8949e-05	6.52611e-05
65	Sm_gene-F5989_RS03760	Ss_gene-SELSP_RS12145	1.09928e-08	4.07607e-09	0.00741234	0.209028	3.00386e-09	1.89818e-08	1.68669e-05	5.4444e-05	0.756936	0.921903	-8.98415e-05	0.000123575	5.51952e-07	4.21474e-06	0.895901	0.990875	-7.70878e-06	8.81268e-06
66	Sm_gene-F5989_RS09910	Ss_rna-SELSP_RS12040	7.83083e-10	2.91171e-10	0.00757633	0.210415	2.12399e-10	1.35377e-09	8.7351e-06	1.37326e-05	0.525227	0.768762	-1.81802e-05	3.56504e-05	1.18046e-06	6.10657e-07	0.0542085	0.85087	-1.641e-08	2.37732e-06
67	Sm_rna-F5989_RS04215	Ss_gene-SELSP_RS09760	-2.30587e-09	8.70692e-10	0.00853696	0.233556	-4.01239e-09	-5.99344e-10	4.96e-06	9.21329e-07	1.52069e-07	4.64571e-05	3.15423e-06	6.76577e-06	-1.78188e-05	7.87205e-05	0.821086	0.990875	-0.000172108	0.000136471
68	Sm_gene-F5989_RS02900	Ss_gene-SELSP_RS10490	9.0767e-09	3.44729e-09	0.0089221	0.236231	2.32013e-09	1.58333e-08	-4.25609e-05	1.88884e-05	0.0249962	0.120892	-7.95814e-05	-5.54033e-06	-5.34007e-06	7.68446e-06	0.487669	0.961842	-2.04013e-05	9.72119e-06
69	Sm_gene-F5989_RS01985	Ss_rna-SELSP_RS04700	-2.58273e-08	9.8106e-09	0.00893241	0.236231	-4.50557e-08	-6.59889e-09	0.000306187	8.37925e-05	0.000306767	0.00962939	0.000141957	0.000470418	4.21749e-05	2.50278e-05	0.0930522	0.85087	-6.87873e-06	9.12285e-05
70	Sm_gene-F5989_RS04535	Ss_gene-SELSP_RS10490	4.66902e-09	1.78011e-09	0.00918458	0.236231	1.18008e-09	8.15797e-09	-8.36727e-06	6.59121e-06	0.205306	0.447943	-2.12858e-05	4.55127e-06	-7.11673e-06	7.88488e-06	0.367506	0.912789	-2.25708e-05	8.33735e-06
71	Sm_gene-F5989_RS01985	Ss_gene-SELSP_RS01225	-4.14309e-08	1.58302e-08	0.00933537	0.236231	-7.24576e-08	-1.04042e-08	0.000390113	0.000106567	0.00029931	0.00962939	0.000181245	0.000598981	1.50797e-05	1.34931e-05	0.26468	0.882897	-1.13664e-05	4.15258e-05
72	Sm_gene-F5989_RS02900	Ss_gene-SELSP_RS01225	-5.1584e-09	1.97693e-09	0.00954864	0.236231	-9.03311e-09	-1.28368e-09	5.20361e-05	2.03403e-05	0.0110326	0.0801293	1.21699e-05	9.19023e-05	1.37332e-05	1.35693e-05	0.312353	0.885553	-1.28621e-05	4.03285e-05
73	Sm_gene-F5989_RS09420	Ss_gene-SELSP_RS01640	-3.03407e-09	1.16569e-09	0.00972688	0.236231	-5.31878e-09	-7.49354e-10	0.000153308	4.94741e-05	0.0021361	0.032094	5.63406e-05	0.000250275	5.79546e-06	4.68859e-06	0.217441	0.857864	-3.39401e-06	1.49849e-05
74	Sm_gene-F5989_RS03550	Ss_gene-SELSP_RS08375	-3.4448e-08	1.32517e-08	0.0098185	0.236231	-6.04208e-08	-8.4751e-09	0.000187774	8.20926e-05	0.022903	0.115333	2.6876e-05	0.000348673	7.0233e-05	3.58784e-05	0.0512544	0.85087	-8.74136e-08	0.000140553
75	Sm_gene-F5989_RS09605	Ss_gene-SELSP_RS01275	-1.36792e-08	5.26477e-09	0.00985372	0.236231	-2.3998e-08	-3.36045e-09	4.1644e-05	1.46302e-05	0.00473978	0.051106	1.29694e-05	7.03186e-05	0.000107683	5.68013e-05	0.058994	0.85087	-3.64589e-06	0.000219011
76	Sm_gene-F5989_RS07425	Ss_gene-SELSP_RS02500	-9.55711e-08	3.68843e-08	0.0100558	0.236231	-1.67863e-07	-2.32793e-08	0.00026706	9.8429e-05	0.00706603	0.064438	7.41422e-05	0.000459977	6.15119e-05	3.5953e-05	0.0881803	0.85087	-8.95463e-06	0.000131978
77	Sm_gene-F5989_RS01765	Ss_gene-SELSP_RS09310	-1.06948e-07	4.14418e-08	0.0103574	0.236231	-1.88172e-07	-2.57236e-08	0.00034582	8.88433e-05	0.000123445	0.00595459	0.00017169	0.00051995	-1.16429e-05	5.62056e-05	0.836041	0.990875	-0.000121804	9.85181e-05
78	Sm_gene-F5989_RS09605	Ss_gene-SELSP_RS12145	1.87444e-09	7.27763e-10	0.0105067	0.236231	4.4805e-10	3.30083e-09	-3.46682e-06	8.22903e-06	0.673858	0.874398	-1.95954e-05	1.26618e-05	1.15923e-06	4.14344e-06	0.779852	0.990875	-6.96177e-06	9.28023e-06
79	Sm_gene-F5989_RS02900	Ss_gene-SELSP_RS07600	-3.62071e-09	1.40655e-09	0.0105494	0.236231	-6.3775e-09	-8.63927e-10	4.82198e-05	1.93868e-05	0.0134418	0.0864519	1.02223e-05	8.62173e-05	2.32085e-05	1.48775e-05	0.119867	0.85087	-5.95079e-06	5.23678e-05
80	Sm_gene-F5989_RS02900	Ss_gene-SELSP_RS05005	-9.75037e-09	3.7885e-09	0.0105644	0.236231	-1.71757e-08	-2.32506e-09	4.54794e-05	1.80652e-05	0.0123635	0.0836244	1.00722e-05	8.08866e-05	1.4928e-05	2.56701e-05	0.561339	0.973609	-3.53845e-05	6.52404e-05
81	Sm_rna-F5989_RS04215	Ss_rna-SELSP_RS04715	-3.48211e-09	1.35365e-09	0.010603	0.236231	-6.13521e-09	-8.29004e-10	4.9947e-06	9.06269e-07	7.9339e-08	3.4271e-05	3.21845e-06	6.77096e-06	0.000230399	9.80341e-05	0.0194407	0.85087	3.8256e-05	0.000422543
82	Sm_gene-F5989_RS09410	Ss_gene-SELSP_RS02265	-4.22146e-08	1.64449e-08	0.0107641	0.236231	-7.4446e-08	-9.98327e-09	0.000140128	3.69426e-05	0.000181408	0.0070747	6.7722e-05	0.000212534	3.76364e-05	4.99673e-05	0.451934	0.94265	-6.02976e-05	0.00013557
83	Sm_gene-F5989_RS09420	Ss_gene-SELSP_RS12145	3.20925e-09	1.25115e-09	0.0108245	0.236231	7.57053e-10	5.66145e-09	3.62325e-06	1.53814e-05	0.813941	0.947673	-2.65237e-05	3.37702e-05	3.4608e-07	4.24165e-06	0.935029	0.992754	-7.96741e-06	8.65957e-06
84	Sm_gene-F5989_RS01460	Ss_rna-SELSP_RS10015	5.17684e-08	2.01955e-08	0.0108761	0.236231	1.21859e-08	9.13508e-08	-2.94875e-06	5.50866e-06	0.592862	0.825748	-1.37455e-05	7.84802e-06	2.25527e-05	2.80596e-05	0.42221	0.941201	-3.24431e-05	7.75485e-05
85	Sm_gene-F5989_RS02900	Ss_gene-SELSP_RS08375	-1.23249e-08	4.81288e-09	0.0109545	0.236231	-2.17579e-08	-2.8918e-09	4.83248e-05	1.92593e-05	0.0126528	0.0843365	1.05772e-05	8.60724e-05	5.20155e-05	3.30911e-05	0.117079	0.85087	-1.2842e-05	0.000116873
86	Sm_gene-F5989_RS03070	Ss_gene-SELSP_RS02150	-2.26292e-07	8.92354e-08	0.0117466	0.250366	-4.0119e-07	-5.13935e-08	9.16163e-05	3.60722e-05	0.0116191	0.0816006	2.0916e-05	0.000162317	0.000127453	0.000524352	0.808127	0.990875	-0.000900259	0.00115516
87	Sm_gene-F5989_RS09910	Ss_gene-SELSP_RS09320	8.4087e-08	3.33356e-08	0.0121953	0.254542	1.87504e-08	1.49424e-07	7.2115e-06	1.40053e-05	0.607011	0.832192	-2.02384e-05	3.46614e-05	-8.51907e-05	8.93062e-05	0.340929	0.892415	-0.000260228	8.98463e-05
88	Sm_gene-F5989_RS06655	Ss_gene-SELSP_RS02500	-3.61772e-08	1.43537e-08	0.012264	0.254542	-6.43098e-08	-8.04453e-09	0.000256493	7.02122e-05	0.000307919	0.00962939	0.000118879	0.000394106	6.39816e-05	3.92904e-05	0.104531	0.85087	-1.30261e-05	0.000140989
89	Sm_gene-F5989_RS02900	Ss_gene-SELSP_RS09760	-1.97352e-08	7.85294e-09	0.0125156	0.254542	-3.51267e-08	-4.34374e-09	4.86501e-05	1.93221e-05	0.0123517	0.0836244	1.07795e-05	8.65206e-05	-0.00010235	7.60657e-05	0.179511	0.85087	-0.000251436	4.67363e-05
90	Sm_gene-F5989_RS04110	Ss_gene-SELSP_RS08375	-4.77734e-08	1.90301e-08	0.012609	0.254542	-8.50717e-08	-1.04751e-08	0.000202071	7.53866e-05	0.00777713	0.0672429	5.43159e-05	0.000349826	5.45178e-05	3.38936e-05	0.108825	0.85087	-1.19124e-05	0.000120948
91	Sm_gene-F5989_RS03550	Ss_gene-SELSP_RS08335	4.31644e-08	1.72039e-08	0.012659	0.254542	9.44533e-09	7.68834e-08	-2.89493e-05	3.48896e-05	0.407375	0.669102	-9.73317e-05	3.9433e-05	-2.21406e-05	3.22843e-05	0.493393	0.963141	-8.54167e-05	4.11355e-05
92	Sm_gene-F5989_RS05675	Ss_gene-SELSP_RS07185	-1.16729e-08	4.6619e-09	0.0128383	0.254542	-2.08101e-08	-2.53579e-09	0.000195235	7.7444e-05	0.0122449	0.0836244	4.34471e-05	0.000347022	-3.30118e-06	1.86316e-06	0.077486	0.85087	-6.95291e-06	3.50549e-07
93	Sm_gene-F5989_RS03070	Ss_gene-SELSP_RS12145	5.13598e-09	2.05498e-09	0.0130032	0.254542	1.10829e-09	9.16366e-09	-1.9488e-05	1.40314e-05	0.165945	0.389971	-4.6989e-05	8.01308e-06	2.19622e-06	4.07299e-06	0.590157	0.980996	-5.78671e-06	1.01791e-05
94	Sm_gene-F5989_RS03070	Ss_rna-SELSP_RS10015	4.35304e-08	1.74269e-08	0.0130535	0.254542	9.3743e-09	7.76864e-08	-3.33162e-06	1.08678e-05	0.759402	0.923252	-2.46321e-05	1.79689e-05	2.12605e-05	2.82944e-05	0.453026	0.94265	-3.41955e-05	7.67165e-05
95	Sm_gene-F5989_RS01765	Ss_gene-SELSP_RS02150	-8.01655e-07	3.24003e-07	0.0139311	0.265258	-1.43669e-06	-1.6662e-07	0.000308496	8.03515e-05	0.00015182	0.00662586	0.00015101	0.000465982	0.000115558	0.000516448	0.823106	0.990875	-0.000896661	0.00112778
96	Sm_gene-F5989_RS09425	Ss_rna-SELSP_RS12040	3.99473e-10	1.61463e-10	0.0139365	0.265258	8.30105e-11	7.15936e-10	-7.34242e-06	9.05982e-06	0.41836	0.676238	-2.50993e-05	1.04145e-05	1.113e-06	6.20255e-07	0.0737975	0.85087	-1.02676e-07	2.32868e-06
97	Sm_gene-F5989_RS01295	Ss_rna-SELSP_RS12040	6.48417e-10	2.62548e-10	0.0141042	0.265258	1.33832e-10	1.163e-09	-2.13509e-05	1.70918e-05	0.212613	0.45528	-5.48502e-05	1.21484e-05	1.02192e-06	6.28766e-07	0.105201	0.85087	-2.10441e-07	2.25428e-06
98	Sm_rna-F5989_RS00925	Ss_gene-SELSP_RS01640	-8.05746e-11	3.26873e-11	0.0142864	0.265258	-1.44641e-10	-1.65087e-11	5.41843e-06	1.62467e-06	0.000964885	0.0194423	2.23413e-06	8.60274e-06	5.31418e-06	4.9149e-06	0.280499	0.882897	-4.31885e-06	1.49472e-05
99	Sm_gene-F5989_RS01985	Ss_gene-SELSP_RS06010	-4.88338e-08	1.9819e-08	0.0143266	0.265258	-8.76784e-08	-9.98918e-09	0.000419726	0.000123222	0.000752629	0.0170842	0.000178217	0.000661236	4.25769e-05	2.6396e-05	0.107842	0.85087	-9.15823e-06	9.43121e-05
100	Sm_gene-F5989_RS01765	Ss_gene-SELSP_RS07165	-4.36485e-09	1.77737e-09	0.0146504	0.265877	-7.84845e-09	-8.81264e-10	0.000283045	7.40705e-05	0.000162788	0.00678985	0.000137869	0.00042822	-1.43809e-06	1.24344e-06	0.248423	0.869936	-3.8752e-06	9.99017e-07
101	Sm_gene-F5989_RS06655	Ss_gene-SELSP_RS08375	-4.37607e-08	1.78312e-08	0.0147156	0.265877	-7.87093e-08	-8.81206e-09	0.00030913	8.58646e-05	0.000374496	0.0107258	0.000140839	0.000477422	5.63185e-05	3.36367e-05	0.0951573	0.85087	-9.60814e-06	0.000122245
102	Sm_gene-F5989_RS04695	Ss_gene-SELSP_RS00425	-1.32032e-08	5.38428e-09	0.0147951	0.265877	-2.37562e-08	-2.65022e-09	0.000235225	6.1987e-05	0.000180284	0.0070747	0.000113733	0.000356717	1.20025e-05	1.21208e-05	0.322891	0.890558	-1.17539e-05	3.57589e-05
103	Sm_gene-F5989_RS01985	Ss_gene-SELSP_RS02150	-6.93754e-07	2.84013e-07	0.0151816	0.269644	-1.25041e-06	-1.37099e-07	0.000308674	8.58801e-05	0.000382794	0.0107948	0.000140352	0.000476996	0.00015348	0.000512898	0.764973	0.990875	-0.000851782	0.00115874
104	Sm_gene-F5989_RS09415	Ss_gene-SELSP_RS09320	-6.8182e-08	2.79645e-08	0.015369	0.269644	-1.22991e-07	-1.33725e-08	0.000122161	4.94464e-05	0.0140711	0.0885821	2.52474e-05	0.000219074	2.0079e-05	9.28259e-05	0.828901	0.990875	-0.000161856	0.000202014
105	Sm_gene-F5989_RS04720	Ss_gene-SELSP_RS01275	-1.67505e-07	6.87636e-08	0.0154613	0.269644	-3.02279e-07	-3.27304e-08	0.000405869	0.000150873	0.00756073	0.0663101	0.000110163	0.000701574	0.00012175	5.81787e-05	0.0372543	0.85087	7.72223e-06	0.000235779
106	Sm_gene-F5989_RS05800	Ss_gene-SELSP_RS10490	1.6142e-08	6.63512e-09	0.0155932	0.269644	3.13738e-09	2.91466e-08	-1.12699e-05	1.5833e-05	0.477167	0.731923	-4.23021e-05	1.97622e-05	-5.17724e-06	7.73701e-06	0.503936	0.967648	-2.03415e-05	9.98703e-06
107	Sm_gene-F5989_RS07425	Ss_gene-SELSP_RS08375	-7.44731e-08	3.07048e-08	0.0159061	0.272484	-1.34653e-07	-1.42928e-08	0.000322728	0.000122989	0.00915434	0.0739203	8.16741e-05	0.000563783	6.65155e-05	3.5602e-05	0.0627379	0.85087	-3.26312e-06	0.000136294
108	Sm_gene-F5989_RS05675	Ss_gene-SELSP_RS06010	5.3638e-08	2.21696e-08	0.0161663	0.274377	1.01863e-08	9.70896e-08	-8.0413e-06	3.44946e-05	0.815836	0.947673	-7.56495e-05	5.95669e-05	1.68872e-05	2.63249e-05	0.521715	0.971721	-3.47086e-05	6.84831e-05
109	Sm_gene-F5989_RS04695	Ss_gene-SELSP_RS02150	-1.02398e-06	4.24018e-07	0.0163625	0.27513	-1.85504e-06	-1.92923e-07	0.00020236	5.26104e-05	0.000147728	0.00660452	9.92454e-05	0.000305475	0.000185152	0.000510814	0.717271	0.990875	-0.000816025	0.00118633
110	Sm_rna-F5989_RS08255	Ss_rna-SELSP_RS12040	-2.16751e-11	8.99598e-12	0.0166077	0.27513	-3.93069e-11	-4.04327e-12	-9.1801e-07	2.03379e-06	0.652057	0.858019	-4.90416e-06	3.06814e-06	2.44381e-06	7.27248e-07	0.000883854	0.85087	1.01843e-06	3.86919e-06
111	Sm_gene-F5989_RS02900	Ss_gene-SELSP_RS02495	-2.05184e-08	8.53069e-09	0.0167947	0.27513	-3.72382e-08	-3.79853e-09	4.86499e-05	2.0388e-05	0.0176717	0.0994537	8.69012e-06	8.86098e-05	-1.67224e-05	4.29446e-05	0.697274	0.990875	-0.000100892	6.74475e-05
112	Sm_gene-F5989_RS06025	Ss_gene-SELSP_RS10675	-2.91864e-08	1.21827e-08	0.0172278	0.27513	-5.3064e-08	-5.30882e-09	0.000138664	4.16527e-05	0.000985234	0.0196297	5.70263e-05	0.000220302	8.70833e-06	4.7205e-05	0.853768	0.990875	-8.38118e-05	0.000101228
113	Sm_gene-F5989_RS04695	Ss_gene-SELSP_RS07600	-3.04194e-08	1.27076e-08	0.0173175	0.27513	-5.53259e-08	-5.51288e-09	0.000327044	9.62187e-05	0.000772214	0.0170842	0.000138459	0.00051563	2.76816e-05	1.56478e-05	0.0779495	0.85087	-2.98757e-06	5.83507e-05
114	Sm_gene-F5989_RS09410	Ss_gene-SELSP_RS02495	-5.46616e-08	2.28412e-08	0.0173486	0.27513	-9.94294e-08	-9.89371e-09	0.000124186	3.4016e-05	0.000310563	0.00962939	5.75159e-05	0.000190856	3.90938e-06	4.34414e-05	0.928356	0.992754	-8.12341e-05	8.90529e-05
115	Sm_gene-F5989_RS07425	Ss_gene-SELSP_RS10675	-1.20858e-07	5.05153e-08	0.0173769	0.27513	-2.19866e-07	-2.18499e-08	0.000349728	0.000133126	0.00907578	0.0736278	8.8806e-05	0.00061065	2.98807e-05	4.861e-05	0.539238	0.973609	-6.53932e-05	0.000125155
116	Sm_gene-F5989_RS04695	Ss_gene-SELSP_RS09760	-1.1288e-07	4.71952e-08	0.0174114	0.27513	-2.05381e-07	-2.03788e-08	0.000235114	6.24417e-05	0.000201754	0.00754724	0.00011273	0.000357497	-7.67513e-05	7.65031e-05	0.316588	0.889167	-0.000226695	7.31921e-05
117	Sm_gene-F5989_RS04110	Ss_gene-SELSP_RS02500	-4.81586e-08	2.02087e-08	0.0178198	0.276027	-8.77668e-08	-8.55033e-09	0.000147448	5.67199e-05	0.00981659	0.076245	3.62789e-05	0.000258617	6.08756e-05	3.75997e-05	0.106536	0.85087	-1.28184e-05	0.00013457
118	Sm_gene-F5989_RS09910	Ss_gene-SELSP_RS06010	2.41672e-08	1.01436e-08	0.0178466	0.276027	4.28608e-09	4.40484e-08	8.41731e-06	1.39353e-05	0.546301	0.787069	-1.88953e-05	3.57299e-05	2.0647e-05	2.5974e-05	0.427322	0.941201	-3.02611e-05	7.15552e-05
119	Sm_gene-F5989_RS06025	Ss_gene-SELSP_RS12145	6.82134e-09	2.87402e-09	0.0182812	0.276027	1.18837e-09	1.24543e-08	-6.38774e-07	3.18422e-05	0.984009	0.995695	-6.30484e-05	6.17709e-05	1.31588e-06	4.16403e-06	0.752224	0.990875	-6.84546e-06	9.47722e-06
120	Sm_gene-F5989_RS04715	Ss_gene-SELSP_RS08335	-2.66217e-09	1.12505e-09	0.0186331	0.276027	-4.86724e-09	-4.57103e-10	1.19879e-05	3.66055e-06	0.00118666	0.0228964	4.8133e-06	1.91624e-05	3.80208e-05	3.38546e-05	0.26235	0.882362	-2.8333e-05	0.000104375
121	Sm_gene-F5989_RS09605	Ss_gene-SELSP_RS02815	-3.91986e-08	1.65671e-08	0.0186433	0.276027	-7.16695e-08	-6.72771e-09	4.24235e-05	1.58548e-05	0.00788462	0.067306	1.13486e-05	7.34984e-05	0.000124088	8.97557e-05	0.167891	0.85087	-5.183e-05	0.000300006
122	Sm_gene-F5989_RS03550	Ss_gene-SELSP_RS09310	-1.38266e-07	5.84949e-08	0.0187582	0.276027	-2.52914e-07	-2.36183e-08	0.000218274	9.77617e-05	0.0263386	0.12389	2.66651e-05	0.000409884	-4.13481e-06	5.72239e-05	0.942448	0.992754	-0.000116292	0.000108022
123	Sm_gene-F5989_RS03760	Ss_gene-SELSP_RS10490	2.49819e-08	1.05838e-08	0.0189253	0.276027	4.23791e-09	4.57258e-08	1.65253e-05	5.60519e-05	0.768343	0.927781	-9.33343e-05	0.000126385	-5.55277e-06	7.78112e-06	0.476041	0.955728	-2.08035e-05	9.69794e-06
124	Sm_gene-F5989_RS09415	Ss_gene-SELSP_RS01275	-2.62936e-08	1.11407e-08	0.0189378	0.276027	-4.8129e-08	-4.45812e-09	8.79437e-05	3.95603e-05	0.0269927	0.124302	1.04069e-05	0.000165481	0.00010865	5.77175e-05	0.0607865	0.85087	-4.47392e-06	0.000221775
125	Sm_gene-F5989_RS04120	Ss_gene-SELSP_RS01275	-2.12634e-07	9.01252e-08	0.0189782	0.276027	-3.89276e-07	-3.59921e-08	0.000622912	0.000226991	0.00644786	0.061238	0.000178017	0.00106781	0.000115383	5.88397e-05	0.0508499	0.85087	5.89321e-08	0.000230706
126	Sm_gene-F5989_RS09410	Ss_gene-SELSP_RS09760	-9.31301e-08	3.94964e-08	0.0190475	0.276027	-1.70542e-07	-1.57187e-08	0.000110565	3.03182e-05	0.000315201	0.00962939	5.11425e-05	0.000169988	-5.67816e-05	7.73805e-05	0.463672	0.944482	-0.000208445	9.48815e-05
127	Sm_gene-F5989_RS01860	Ss_rna-SELSP_RS11975	1.23117e-09	5.22477e-10	0.0191246	0.276027	2.07135e-10	2.25521e-09	-3.47983e-05	5.29546e-05	0.511621	0.758126	-0.000138588	6.89909e-05	7.09615e-07	9.40007e-07	0.450926	0.94265	-1.13277e-06	2.552e-06
128	Sm_gene-F5989_RS02900	Ss_gene-SELSP_RS04605	-2.47176e-08	1.05188e-08	0.0194587	0.276098	-4.53341e-08	-4.10107e-09	4.93823e-05	2.11418e-05	0.0201918	0.10728	7.94526e-06	9.08194e-05	4.05646e-05	7.46088e-05	0.587072	0.980951	-0.000105666	0.000186795
129	Sm_gene-F5989_RS04695	Ss_gene-SELSP_RS02265	-9.29127e-08	3.95724e-08	0.0195576	0.276098	-1.70473e-07	-1.53523e-08	0.000267851	7.36875e-05	0.000329381	0.00989762	0.000123427	0.000412276	1.42735e-05	4.51069e-05	0.751901	0.990875	-7.41345e-05	0.000102681
130	Sm_gene-F5989_RS03550	Ss_gene-SELSP_RS12145	1.76356e-08	7.51264e-09	0.0195814	0.276098	2.91109e-09	3.23601e-08	-2.03688e-05	3.43766e-05	0.553969	0.793921	-8.77457e-05	4.7008e-05	1.71162e-06	4.14401e-06	0.67989	0.990875	-6.41049e-06	9.83372e-06
131	Sm_gene-F5989_RS04710	Ss_gene-SELSP_RS12145	6.99511e-09	2.98501e-09	0.019791	0.276924	1.14459e-09	1.28456e-08	-3.5183e-05	2.86079e-05	0.219766	0.464627	-9.12535e-05	2.08875e-05	1.67148e-06	4.13964e-06	0.686679	0.990875	-6.44207e-06	9.78504e-06
132	Sm_gene-F5989_RS04720	Ss_gene-SELSP_RS08090	-2.10634e-07	9.00311e-08	0.0199918	0.277613	-3.87091e-07	-3.41761e-08	0.000339827	0.000130668	0.00978567	0.076245	8.37223e-05	0.000595932	7.86451e-05	0.000128596	0.541308	0.973609	-0.000173398	0.000330688
133	Sm_gene-F5989_RS06025	Ss_rna-SELSP_RS12040	6.89336e-10	2.95262e-10	0.0202509	0.279097	1.10633e-10	1.26804e-09	-3.76517e-06	3.38907e-05	0.911617	0.980636	-7.01898e-05	6.26595e-05	1.15653e-06	6.21762e-07	0.0638954	0.85087	-6.20967e-08	2.37516e-06
134	Sm_gene-F5989_RS02900	Ss_gene-SELSP_RS12145	5.12631e-09	2.21127e-09	0.0211374	0.289141	7.92312e-10	9.46032e-09	-3.67728e-05	1.88107e-05	0.0515662	0.180493	-7.36411e-05	9.53887e-08	2.08482e-06	4.09948e-06	0.611454	0.990875	-5.95002e-06	1.01197e-05
135	Sm_gene-F5989_RS09910	Ss_rna-SELSP_RS11975	1.24586e-09	5.39685e-10	0.0216827	0.294403	1.88093e-10	2.30362e-09	1.14119e-05	1.39145e-05	0.412814	0.671936	-1.586e-05	3.86838e-05	9.95103e-07	9.2471e-07	0.282775	0.882897	-8.17295e-07	2.8075e-06
136	Sm_gene-F5989_RS09905	Ss_rna-SELSP_RS12040	5.87797e-10	2.56409e-10	0.022605	0.299617	8.52448e-11	1.09035e-09	1.16216e-05	2.56948e-05	0.651399	0.858019	-3.87393e-05	6.19826e-05	1.20067e-06	6.16191e-07	0.0523259	0.85087	-7.045e-09	2.40838e-06
137	Sm_gene-F5989_RS04110	Ss_gene-SELSP_RS07535	-3.94515e-08	1.72544e-08	0.0229556	0.299617	-7.32694e-08	-5.63353e-09	9.52602e-05	3.85743e-05	0.0141113	0.0885821	1.96559e-05	0.000170864	3.72185e-05	3.56218e-05	0.296983	0.882897	-3.25989e-05	0.000107036
138	Sm_gene-F5989_RS09300	Ss_gene-SELSP_RS08375	-1.07462e-07	4.69999e-08	0.0229579	0.299617	-1.9958e-07	-1.53435e-08	0.000549727	0.000181599	0.00269281	0.0371565	0.0001938	0.000905653	5.59829e-05	3.3826e-05	0.0990123	0.85087	-1.03148e-05	0.000122281
139	Sm_gene-F5989_RS04120	Ss_rna-SELSP_RS12040	2.78462e-09	1.21856e-09	0.0230328	0.299617	3.96274e-10	5.17296e-09	-4.78079e-05	0.00014553	0.742767	0.911307	-0.000333042	0.000237426	1.21569e-06	6.21139e-07	0.0512946	0.85087	-1.72446e-09	2.43309e-06
140	Sm_gene-F5989_RS05675	Ss_rna-SELSP_RS11755	1.89167e-09	8.28311e-10	0.0231157	0.299617	2.68211e-10	3.51513e-09	-2.33007e-05	3.83126e-05	0.543554	0.785134	-9.8392e-05	5.17907e-05	9.06392e-07	1.19288e-06	0.447976	0.941201	-1.43161e-06	3.24439e-06
141	Sm_gene-F5989_RS07110	Ss_gene-SELSP_RS01640	-3.63096e-09	1.59062e-09	0.0231772	0.299617	-6.74852e-09	-5.13409e-10	0.000100221	5.64827e-05	0.0770627	0.234255	-1.04831e-05	0.000210925	8.34986e-06	5.05543e-06	0.0996971	0.85087	-1.5586e-06	1.82583e-05
142	Sm_gene-F5989_RS03070	Ss_gene-SELSP_RS01640	-2.57884e-09	1.13147e-09	0.0233892	0.299617	-4.79647e-09	-3.61208e-10	0.000115923	5.05791e-05	0.0226344	0.114795	1.67899e-05	0.000215056	6.18126e-06	4.72635e-06	0.191978	0.85087	-3.08222e-06	1.54447e-05
143	Sm_gene-F5989_RS09415	Ss_rna-SELSP_RS11975	1.19689e-09	5.2541e-10	0.0234609	0.299617	1.67106e-10	2.22667e-09	-5.52421e-05	3.46376e-05	0.111844	0.299738	-0.000123131	1.26463e-05	6.5671e-07	9.46794e-07	0.488485	0.961842	-1.19897e-06	2.51239e-06
144	Sm_gene-F5989_RS09415	Ss_gene-SELSP_RS01640	-2.82589e-09	1.24205e-09	0.0236323	0.299617	-5.26026e-09	-3.91519e-10	0.000104614	4.61976e-05	0.0242897	0.120077	1.40686e-05	0.00019516	6.57523e-06	4.80029e-06	0.171833	0.85087	-2.83315e-06	1.59836e-05
145	Sm_gene-F5989_RS07425	Ss_gene-SELSP_RS01275	-7.59599e-08	3.34084e-08	0.023724	0.299617	-1.41439e-07	-1.04807e-08	0.000251087	0.000104369	0.0167714	0.0975936	4.65272e-05	0.000455646	0.000115391	5.86483e-05	0.0500884	0.85087	4.42e-07	0.000230339
146	Sm_gene-F5989_RS05800	Ss_rna-SELSP_RS12040	-2.03976e-10	8.9803e-11	0.0238647	0.299617	-3.79987e-10	-2.79657e-11	8.28888e-05	3.46918e-05	0.0175268	0.0994537	1.4894e-05	0.000150883	1.65351e-06	6.16629e-07	0.00775307	0.85087	4.44936e-07	2.86208e-06
147	Sm_gene-F5989_RS05675	Ss_gene-SELSP_RS12145	1.10915e-08	4.91167e-09	0.0246842	0.301356	1.46484e-09	2.07182e-08	3.42484e-06	3.36428e-05	0.918986	0.980636	-6.25138e-05	6.93635e-05	1.65183e-06	4.18095e-06	0.693074	0.990875	-6.54269e-06	9.84634e-06
148	Sm_gene-F5989_RS09900	Ss_gene-SELSP_RS08335	-4.47094e-08	1.98139e-08	0.0247939	0.301356	-8.35439e-08	-5.87484e-09	0.00010976	3.14096e-05	0.000549998	0.0140501	4.81987e-05	0.000171322	2.74529e-05	3.17703e-05	0.388252	0.930607	-3.48158e-05	8.97215e-05
149	Sm_gene-F5989_RS04715	Ss_gene-SELSP_RS02150	-3.94311e-08	1.74816e-08	0.0248504	0.301356	-7.36944e-08	-5.16774e-09	1.15972e-05	3.61514e-06	0.00148812	0.0259783	4.51168e-06	1.86828e-05	0.000380445	0.000567314	0.50301	0.967648	-0.000731469	0.00149236
150	Sm_gene-F5989_RS04715	Ss_rna-SELSP_RS04715	-7.20776e-09	3.19636e-09	0.0248874	0.301356	-1.34725e-08	-9.43015e-10	1.06415e-05	3.38212e-06	0.00182661	0.0301637	4.01271e-06	1.72704e-05	0.000194922	0.00010003	0.0523132	0.85087	-1.1331e-06	0.000390977
151	Sm_gene-F5989_RS04720	Ss_gene-SELSP_RS08335	9.48714e-08	4.20732e-08	0.0248925	0.301356	1.24094e-08	1.77333e-07	-8.83885e-05	9.415e-05	0.34862	0.606858	-0.000272919	9.61421e-05	-2.45562e-05	3.31587e-05	0.459561	0.944482	-8.9546e-05	4.04336e-05
152	Sm_gene-F5989_RS06025	Ss_gene-SELSP_RS09310	-5.44414e-08	2.41753e-08	0.0250817	0.301356	-1.01824e-07	-7.05873e-09	0.000125386	3.88067e-05	0.00137693	0.0247443	4.93262e-05	0.000201446	-1.14415e-05	5.6162e-05	0.838714	0.990875	-0.000121517	9.86339e-05
153	Sm_rna-F5989_RS00925	Ss_rna-SELSP_RS04715	-2.00981e-09	8.92925e-10	0.0251541	0.301356	-3.75991e-09	-2.59708e-10	3.27263e-06	1.05193e-06	0.00205166	0.0318702	1.2109e-06	5.33437e-06	0.000191655	0.000103125	0.0641253	0.85087	-1.0466e-05	0.000393776
154	Sm_gene-F5989_RS03760	Ss_gene-SELSP_RS04610	1.34524e-07	5.984e-08	0.0253315	0.301511	1.72396e-08	2.51808e-07	-5.12421e-05	7.68461e-05	0.505426	0.75505	-0.000201858	9.93735e-05	-3.00056e-05	6.06307e-05	0.621056	0.990875	-0.00014884	8.88284e-05
155	Sm_gene-F5989_RS06025	Ss_gene-SELSP_RS08335	-1.55354e-08	6.93522e-09	0.025852	0.30227	-2.91282e-08	-1.94258e-09	0.000108677	3.30906e-05	0.00114938	0.0224129	4.38205e-05	0.000173533	1.76362e-05	3.15809e-05	0.576976	0.980536	-4.42612e-05	7.95335e-05
156	Sm_gene-F5989_RS09605	Ss_gene-SELSP_RS02150	-9.31345e-08	4.16227e-08	0.0260151	0.30227	-1.74713e-07	-1.15555e-08	3.86397e-05	1.50299e-05	0.0106487	0.0795084	9.18169e-06	6.80977e-05	-3.08459e-05	0.000512968	0.952092	0.992754	-0.00103624	0.000974552
157	Sm_gene-F5989_RS02900	Ss_gene-SELSP_RS08090	-4.6997e-08	2.10197e-08	0.0261302	0.30227	-8.81949e-08	-5.79909e-09	4.3865e-05	1.97593e-05	0.0272021	0.124654	5.13752e-06	8.25926e-05	6.76084e-05	0.000126737	0.594133	0.982007	-0.000180792	0.000316009
158	Sm_gene-F5989_RS09605	Ss_gene-SELSP_RS09320	-2.30909e-08	1.03284e-08	0.0261424	0.30227	-4.33341e-08	-2.84758e-09	4.23091e-05	1.6529e-05	0.0109893	0.0801293	9.91276e-06	7.47054e-05	-1.07315e-05	8.91665e-05	0.904288	0.990875	-0.000185495	0.000164032
159	Sm_gene-F5989_RS06655	Ss_rna-SELSP_RS10015	9.91511e-08	4.43728e-08	0.0262198	0.30227	1.21821e-08	1.8612e-07	7.53175e-05	6.77583e-05	0.267257	0.523379	-5.74864e-05	0.000208121	2.72013e-05	2.80278e-05	0.332608	0.892012	-2.77321e-05	8.21347e-05
160	Sm_gene-F5989_RS04695	Ss_rna-SELSP_RS04715	-5.08154e-08	2.27772e-08	0.0264552	0.303077	-9.54579e-08	-6.17295e-09	0.000167954	4.59331e-05	0.000304061	0.00962939	7.79268e-05	0.000257981	0.000177709	0.000100818	0.0790204	0.85087	-1.98907e-05	0.000375308
161	Sm_gene-F5989_RS04720	Ss_gene-SELSP_RS01200	-6.8393e-08	3.07441e-08	0.0268862	0.304578	-1.2865e-07	-8.13579e-09	0.000360932	0.000144121	0.0128219	0.0843756	7.84596e-05	0.000643404	1.71656e-06	2.08862e-05	0.934556	0.992754	-3.92196e-05	4.26527e-05
162	Sm_gene-F5989_RS09300	Ss_gene-SELSP_RS02500	-1.20939e-07	5.4376e-08	0.0269185	0.304578	-2.27514e-07	-1.43636e-08	0.000416141	0.000143436	0.00400468	0.0459821	0.000135012	0.00069727	6.72757e-05	4.0784e-05	0.100127	0.85087	-1.26595e-05	0.000147211
163	Sm_gene-F5989_RS03245	Ss_gene-SELSP_RS10490	7.53847e-09	3.40304e-09	0.02753	0.307973	8.68644e-10	1.42083e-08	-1.29123e-06	7.22405e-06	0.858268	0.966342	-1.54501e-05	1.28677e-05	-4.74766e-06	7.74349e-06	0.540285	0.973609	-1.99246e-05	1.04293e-05
164	Sm_gene-F5989_RS09415	Ss_gene-SELSP_RS08375	-2.22497e-08	1.00456e-08	0.0275546	0.307973	-4.19387e-08	-2.56064e-09	0.000102493	4.69431e-05	0.0298203	0.13235	1.04862e-05	0.0001945	5.90902e-05	3.50807e-05	0.0931903	0.85087	-9.66677e-06	0.000127847
165	Sm_gene-F5989_RS04720	Ss_gene-SELSP_RS08375	-8.33874e-08	3.77307e-08	0.0278898	0.30983	-1.57338e-07	-9.43648e-09	0.000357297	0.000142914	0.0129745	0.0848363	7.71906e-05	0.000637403	5.7771e-05	3.41952e-05	0.0922192	0.85087	-9.25028e-06	0.000124792
166	Sm_gene-F5989_RS04695	Ss_gene-SELSP_RS03510	-8.7984e-08	3.999e-08	0.0285932	0.314687	-1.66363e-07	-9.60497e-09	0.000257675	7.37579e-05	0.000551886	0.0140501	0.000113112	0.000402238	1.62616e-05	3.74849e-05	0.664747	0.990875	-5.72074e-05	8.97306e-05
167	Sm_gene-F5989_RS01765	Ss_gene-SELSP_RS07185	-1.12743e-08	5.12685e-09	0.0286703	0.314687	-2.13228e-08	-1.22588e-09	0.000269561	7.44984e-05	0.000350265	0.010191	0.000123547	0.000415576	-2.56436e-06	1.89399e-06	0.176819	0.85087	-6.27651e-06	1.14779e-06
168	Sm_gene-F5989_RS09300	Ss_rna-SELSP_RS11755	5.54751e-09	2.53081e-09	0.0291833	0.316011	5.87218e-10	1.05078e-08	-8.65457e-05	0.000188607	0.646676	0.856461	-0.000456208	0.000283116	7.70161e-07	1.20601e-06	0.523592	0.971721	-1.59358e-06	3.13391e-06
169	Sm_gene-F5989_RS01765	Ss_gene-SELSP_RS02265	-1.16783e-07	5.33048e-08	0.0292666	0.316011	-2.21258e-07	-1.23074e-08	0.000355219	0.000102872	0.000637872	0.0158003	0.000153594	0.000556844	4.55246e-06	4.3454e-05	0.916635	0.990936	-8.06158e-05	8.97207e-05
170	Sm_gene-F5989_RS05800	Ss_gene-SELSP_RS01200	1.83413e-08	8.38338e-09	0.0294896	0.316011	1.91015e-09	3.47724e-08	-8.12232e-07	1.38368e-05	0.953231	0.988184	-2.79319e-05	2.63075e-05	-1.25307e-05	2.0674e-05	0.544922	0.973609	-5.30511e-05	2.79897e-05
171	Sm_gene-F5989_RS01985	Ss_rna-SELSP_RS04145	-5.87678e-08	2.68882e-08	0.0296501	0.316011	-1.11468e-07	-6.06799e-09	0.000315948	9.33972e-05	0.000817131	0.0175815	0.000132893	0.000499003	3.29805e-05	3.05717e-05	0.281586	0.882897	-2.69389e-05	9.28999e-05
172	Sm_gene-F5989_RS09420	Ss_gene-SELSP_RS08335	-5.00125e-09	2.29192e-09	0.0299115	0.316011	-9.49333e-09	-5.09165e-10	5.30967e-05	1.62937e-05	0.00125369	0.0232123	2.11617e-05	8.50317e-05	2.75155e-05	3.46788e-05	0.428178	0.941201	-4.04537e-05	9.54848e-05
173	Sm_rna-F5989_RS04215	Ss_gene-SELSP_RS01225	-1.77562e-10	8.14721e-11	0.0301133	0.316011	-3.37244e-10	-1.78797e-11	4.53384e-06	8.71073e-07	3.70385e-07	7.54352e-05	2.82657e-06	6.24112e-06	1.83286e-05	1.45605e-05	0.209129	0.85087	-1.02095e-05	4.68667e-05
174	Sm_gene-F5989_RS04695	Ss_gene-SELSP_RS02815	-1.39759e-07	6.41276e-08	0.0301153	0.316011	-2.65447e-07	-1.40716e-08	0.000277963	8.33476e-05	0.000965219	0.0194423	0.000114605	0.000441322	0.000136346	9.8165e-05	0.165924	0.85087	-5.60533e-05	0.000328746
175	Sm_gene-F5989_RS07425	Ss_gene-SELSP_RS01225	-2.27332e-08	1.04445e-08	0.0303279	0.316011	-4.32041e-08	-2.26234e-09	0.000241574	0.000102306	0.0188793	0.102273	4.10588e-05	0.00044209	1.40835e-05	1.37145e-05	0.305327	0.882897	-1.27963e-05	4.09634e-05
176	Sm_gene-F5989_RS09415	Ss_gene-SELSP_RS10675	-3.0914e-08	1.42043e-08	0.0303426	0.316011	-5.87539e-08	-3.07397e-09	8.40999e-05	3.90475e-05	0.0320897	0.138401	7.56819e-06	0.000160632	2.74386e-05	4.89874e-05	0.575838	0.980536	-6.8575e-05	0.000123452
177	Sm_gene-F5989_RS04120	Ss_gene-SELSP_RS02495	-1.91839e-07	8.83556e-08	0.0307342	0.31652	-3.65013e-07	-1.86652e-08	0.000434798	0.000163468	0.0082571	0.0690112	0.000114408	0.000755189	-1.23808e-05	4.31999e-05	0.774631	0.990875	-9.70511e-05	7.22895e-05
178	Sm_gene-F5989_RS04120	Ss_gene-SELSP_RS10490	2.70976e-08	1.24806e-08	0.0307368	0.31652	2.6361e-09	5.15591e-08	-1.4822e-05	0.0001334	0.911607	0.980636	-0.000276282	0.000246637	-7.81848e-06	8.03961e-06	0.331623	0.892012	-2.35758e-05	7.93886e-06
179	Sm_rna-F5989_RS00925	Ss_rna-SELSP_RS12040	1.36976e-11	6.31719e-12	0.030957	0.317006	1.31613e-12	2.60791e-11	8.91958e-07	1.06024e-06	0.400892	0.663752	-1.18607e-06	2.96999e-06	6.96517e-07	6.95282e-07	0.317296	0.889167	-6.66212e-07	2.05925e-06
180	Sm_gene-F5989_RS04120	Ss_rna-SELSP_RS11755	3.98306e-09	1.84304e-09	0.0315121	0.319763	3.70762e-10	7.59535e-09	-0.000133136	0.000170902	0.436611	0.693931	-0.000468098	0.000201826	5.45108e-07	1.23401e-06	0.659013	0.990875	-1.87351e-06	2.96373e-06
181	Sm_gene-F5989_RS01985	Ss_gene-SELSP_RS10675	-6.69852e-08	3.10905e-08	0.0320311	0.319763	-1.27921e-07	-6.04897e-09	0.000364183	0.000111537	0.0012267	0.0231809	0.000145575	0.000582792	1.42713e-05	4.72918e-05	0.763045	0.990875	-7.84188e-05	0.000106961
182	Sm_gene-F5989_RS03550	Ss_rna-SELSP_RS11975	1.52659e-09	7.08708e-10	0.0320686	0.319763	1.37551e-10	2.91563e-09	-5.31686e-05	4.1922e-05	0.205728	0.447943	-0.000135334	2.8997e-05	6.15503e-07	9.4739e-07	0.516417	0.971721	-1.24135e-06	2.47235e-06
183	Sm_gene-F5989_RS07110	Ss_gene-SELSP_RS08375	-2.96679e-08	1.37763e-08	0.0321078	0.319763	-5.66689e-08	-2.66697e-09	9.60297e-05	5.79389e-05	0.0985253	0.276989	-1.75285e-05	0.000209588	6.27094e-05	3.49869e-05	0.0741268	0.85087	-5.86358e-06	0.000131282
184	Sm_gene-F5989_RS04720	Ss_gene-SELSP_RS02495	-9.2795e-08	4.31124e-08	0.0321998	0.319763	-1.77294e-07	-8.29624e-09	0.000325506	0.000133013	0.0149973	0.0910268	6.48063e-05	0.000586206	-1.28562e-05	4.33655e-05	0.767092	0.990875	-9.78509e-05	7.21385e-05
185	Sm_gene-F5989_RS01985	Ss_gene-SELSP_RS01640	-9.00566e-09	4.1858e-09	0.0322728	0.319763	-1.72097e-08	-8.01641e-10	0.000475529	0.000157544	0.00276943	0.0376028	0.000166748	0.000784309	4.76037e-06	4.45645e-06	0.286329	0.882897	-3.97411e-06	1.34948e-05
186	Sm_gene-F5989_RS04720	Ss_gene-SELSP_RS02500	-6.85181e-08	3.19101e-08	0.0326133	0.320757	-1.31061e-07	-5.97539e-09	0.000313057	0.000128479	0.0154328	0.092329	6.12417e-05	0.000564872	1.08278e-05	2.8064e-05	0.699912	0.990875	-4.41766e-05	6.58321e-05
187	Sm_gene-F5989_RS04720	Ss_gene-SELSP_RS04615	-1.12222e-07	5.2342e-08	0.0328721	0.320757	-2.1481e-07	-9.63334e-09	0.000344048	0.00014143	0.0156006	0.092844	6.68497e-05	0.000621247	8.13561e-05	5.60161e-05	0.147491	0.85087	-2.84334e-05	0.000191146
188	Sm_gene-F5989_RS09910	Ss_gene-SELSP_RS01200	2.26207e-08	1.05614e-08	0.0330492	0.320757	1.92071e-09	4.33206e-08	9.73595e-06	1.39164e-05	0.484743	0.739213	-1.75398e-05	3.70117e-05	-1.43337e-05	2.07041e-05	0.4893	0.961842	-5.4913e-05	2.62455e-05
189	Sm_gene-F5989_RS09605	Ss_gene-SELSP_RS08335	-5.92298e-09	2.76577e-09	0.0330731	0.320757	-1.13438e-08	-5.02174e-10	3.24593e-05	1.31065e-05	0.0138413	0.0880941	6.771e-06	5.81475e-05	1.41178e-05	3.1161e-05	0.650847	0.990875	-4.69566e-05	7.51923e-05
190	Sm_gene-F5989_RS03555	Ss_rna-SELSP_RS04715	-9.95798e-08	4.65554e-08	0.0332834	0.321097	-1.90827e-07	-8.33287e-09	9.35964e-05	2.63826e-05	0.000453855	0.0124167	4.18874e-05	0.000145305	0.000176313	9.74719e-05	0.0715196	0.85087	-1.47287e-05	0.000367354
191	Sm_gene-F5989_RS05800	Ss_gene-SELSP_RS08335	2.43581e-08	1.14147e-08	0.033696	0.323256	1.98578e-09	4.67304e-08	4.76894e-06	1.29879e-05	0.713753	0.894264	-2.06869e-05	3.02247e-05	-1.79687e-05	3.24865e-05	0.580617	0.980536	-8.1641e-05	4.57037e-05
192	Sm_rna-F5989_RS08255	Ss_gene-SELSP_RS02500	2.33786e-09	1.09658e-09	0.0338599	0.323256	1.88599e-10	4.48712e-09	-6.38217e-06	1.88828e-06	0.000825619	0.0175815	-1.00831e-05	-2.68121e-06	-5.26206e-05	3.61892e-05	0.147027	0.85087	-0.00012355	1.83089e-05
193	Sm_gene-F5989_RS04120	Ss_gene-SELSP_RS08335	-1.12447e-07	5.28187e-08	0.0341115	0.323971	-2.1597e-07	-8.92455e-09	0.000339086	0.00013338	0.0115396	0.0815374	7.76663e-05	0.000600506	2.77791e-05	3.24691e-05	0.392957	0.930607	-3.58591e-05	9.14174e-05
194	Sm_gene-F5989_RS03245	Ss_gene-SELSP_RS06010	2.27327e-08	1.06936e-08	0.034372	0.324762	1.77359e-09	4.36917e-08	-1.19437e-06	7.23652e-06	0.869023	0.971884	-1.53777e-05	1.29889e-05	1.93403e-05	2.6363e-05	0.463783	0.944482	-3.23303e-05	7.10108e-05
195	Sm_gene-F5989_RS05800	Ss_rna-SELSP_RS11975	8.06792e-10	3.80488e-10	0.0348288	0.325943	6.10494e-11	1.55253e-09	-6.419e-05	3.83559e-05	0.0953111	0.271282	-0.000139366	1.09862e-05	7.205e-07	9.34072e-07	0.441132	0.941201	-1.11025e-06	2.55125e-06
196	Sm_gene-F5989_RS09415	Ss_gene-SELSP_RS02500	-1.48174e-08	6.99533e-09	0.0350191	0.325943	-2.8528e-08	-1.10678e-09	5.80913e-05	2.97894e-05	0.0521416	0.181358	-2.94815e-07	0.000116477	6.63315e-05	4.19541e-05	0.114969	0.85087	-1.58971e-05	0.00014856
197	Sm_gene-F5989_RS09915	Ss_gene-SELSP_RS08090	7.19336e-08	3.40336e-08	0.0354118	0.325943	5.22896e-09	1.38638e-07	-3.31388e-06	1.10773e-05	0.765034	0.926227	-2.50249e-05	1.83972e-05	-3.59141e-05	0.000128765	0.780513	0.990875	-0.000288289	0.000216461
198	Sm_gene-F5989_RS03245	Ss_gene-SELSP_RS00625	1.21044e-09	5.7316e-10	0.0355608	0.325943	8.70724e-11	2.33382e-09	-3.01612e-07	7.20142e-06	0.966622	0.992513	-1.44161e-05	1.38129e-05	1.00077e-06	1.22797e-06	0.41576	0.941201	-1.40601e-06	3.40755e-06
199	Sm_gene-F5989_RS04710	Ss_gene-SELSP_RS01275	-3.04163e-08	1.44173e-08	0.0357491	0.325943	-5.86737e-08	-2.15892e-09	0.000109954	5.72749e-05	0.0558789	0.187059	-2.30247e-06	0.000222211	9.76248e-05	5.68552e-05	0.0870438	0.85087	-1.38094e-05	0.000209059
200	Sm_gene-F5989_RS04695	Ss_gene-SELSP_RS08335	-3.59677e-08	1.7054e-08	0.0358063	0.325943	-6.93928e-08	-2.54253e-09	0.000194859	5.33041e-05	0.000305058	0.00962939	9.03852e-05	0.000299333	2.60178e-05	3.26078e-05	0.425586	0.941201	-3.78922e-05	8.99279e-05
201	Sm_gene-F5989_RS06025	Ss_gene-SELSP_RS02150	-1.84991e-07	8.782e-08	0.0360309	0.325943	-3.57115e-07	-1.28669e-08	9.89293e-05	3.06557e-05	0.00139533	0.0248315	3.88451e-05	0.000159013	4.67199e-05	0.00052464	0.929103	0.992754	-0.000981556	0.001075
202	Sm_gene-F5989_RS04720	Ss_gene-SELSP_RS05005	-6.80277e-08	3.22954e-08	0.036036	0.325943	-1.31326e-07	-4.72986e-09	0.000334629	0.000139393	0.0170042	0.0983242	6.14236e-05	0.000607834	-2.82894e-06	2.39368e-05	0.906005	0.990875	-4.97443e-05	4.40864e-05
203	Sm_gene-F5989_RS07585	Ss_gene-SELSP_RS06010	3.06748e-08	1.45685e-08	0.0361118	0.325943	2.12103e-09	5.92285e-08	3.46456e-05	5.31353e-05	0.514906	0.760535	-6.94978e-05	0.000138789	1.35806e-05	2.68679e-05	0.613627	0.990875	-3.90796e-05	6.62407e-05
204	Sm_gene-F5989_RS09405	Ss_rna-SELSP_RS10015	5.53508e-08	2.63322e-08	0.0364229	0.325943	3.74061e-09	1.06961e-07	-2.51547e-05	1.68285e-05	0.136074	0.343509	-5.8138e-05	7.82858e-06	1.99635e-05	2.87808e-05	0.488469	0.961842	-3.64458e-05	7.63728e-05
205	Sm_gene-F5989_RS05800	Ss_gene-SELSP_RS12145	-8.36435e-10	3.97984e-10	0.0364529	0.325943	-1.61647e-09	-5.64004e-11	5.891e-05	2.59743e-05	0.0240716	0.11965	8.00134e-06	0.000109819	5.02281e-06	4.08967e-06	0.220389	0.857971	-2.99279e-06	1.30384e-05
206	Sm_gene-F5989_RS09910	Ss_gene-SELSP_RS08090	1.04001e-07	4.96345e-08	0.0370165	0.327227	6.71958e-09	2.01283e-07	1.00022e-05	1.392e-05	0.473006	0.7292	-1.72806e-05	3.72849e-05	-2.49491e-05	0.000127377	0.844852	0.990875	-0.000274603	0.000224705
207	Sm_gene-F5989_RS07425	Ss_gene-SELSP_RS02495	-1.65681e-07	7.90781e-08	0.0370339	0.327227	-3.20671e-07	-1.06903e-08	0.000254675	0.000109573	0.0208099	0.109157	3.99162e-05	0.000469433	-6.82262e-06	4.37646e-05	0.876226	0.990875	-9.25997e-05	7.89544e-05
208	Sm_rna-F5989_RS04215	Ss_gene-SELSP_RS01640	-9.70394e-11	4.63404e-11	0.0371322	0.327227	-1.87865e-10	-6.21384e-12	6.47963e-06	1.58736e-06	5.79325e-05	0.00331845	3.36847e-06	9.5908e-06	7.37269e-06	5.37166e-06	0.170974	0.85087	-3.15557e-06	1.79009e-05
209	Sm_gene-F5989_RS09420	Ss_gene-SELSP_RS01200	-8.76002e-09	4.19327e-09	0.0375827	0.328499	-1.69787e-08	-5.4135e-10	6.41391e-05	2.05885e-05	0.00202367	0.0317042	2.37863e-05	0.000104492	-1.44407e-06	2.0854e-05	0.944841	0.992754	-4.23173e-05	3.94291e-05
210	Sm_gene-F5989_RS06655	Ss_gene-SELSP_RS08335	5.54166e-08	2.65436e-08	0.0377015	0.328499	3.39206e-09	1.07441e-07	9.79312e-05	6.29956e-05	0.12115	0.31724	-2.55379e-05	0.0002214	-1.76277e-05	3.29768e-05	0.593376	0.981864	-8.2261e-05	4.70056e-05
211	Sm_gene-F5989_RS03555	Ss_gene-SELSP_RS01225	-1.92784e-08	9.24356e-09	0.0378977	0.328499	-3.73955e-08	-1.16136e-09	0.000145757	4.7493e-05	0.00235294	0.0345035	5.26726e-05	0.000238842	1.34468e-05	1.34988e-05	0.320018	0.889167	-1.30104e-05	3.9904e-05
212	Sm_rna-F5989_RS04215	Ss_gene-SELSP_RS08375	-4.567e-10	2.19087e-10	0.0379933	0.328499	-8.86103e-10	-2.72971e-11	5.11276e-06	1.06128e-06	2.35735e-06	0.000254178	3.03268e-06	7.19284e-06	5.85423e-05	4.26511e-05	0.170953	0.85087	-2.50523e-05	0.000142137
213	Sm_gene-F5989_RS09900	Ss_gene-SELSP_RS10490	8.17944e-09	3.9373e-09	0.0386516	0.329112	4.62473e-10	1.58964e-08	3.46566e-05	2.73281e-05	0.205766	0.447943	-1.89055e-05	8.82187e-05	-7.12663e-06	7.92116e-06	0.369037	0.91288	-2.26518e-05	8.39855e-06
214	Sm_gene-F5989_RS09900	Ss_rna-SELSP_RS04715	-1.81109e-07	8.71913e-08	0.038677	0.329112	-3.52001e-07	-1.02177e-08	9.93038e-05	2.90664e-05	0.000726118	0.0168478	4.23348e-05	0.000156273	0.000159062	9.5974e-05	0.098542	0.85087	-2.90434e-05	0.000347168
215	Sm_gene-F5989_RS09605	Ss_gene-SELSP_RS01640	-1.08093e-09	5.20602e-10	0.0387551	0.329112	-2.10129e-09	-6.05703e-11	5.07925e-05	2.15528e-05	0.0191123	0.102735	8.54981e-06	9.30351e-05	3.52498e-06	4.41567e-06	0.425362	0.941201	-5.12957e-06	1.21795e-05
216	Sm_gene-F5989_RS01765	Ss_rna-SELSP_RS11755	2.87473e-09	1.38473e-09	0.0387825	0.329112	1.60702e-10	5.58875e-09	-4.22784e-05	0.000114595	0.712446	0.893849	-0.00026688	0.000182324	9.444e-07	1.17164e-06	0.420884	0.941201	-1.35198e-06	3.24078e-06
217	Sm_gene-F5989_RS05675	Ss_gene-SELSP_RS02815	1.68598e-07	8.14381e-08	0.0393219	0.332152	8.98255e-09	3.28214e-07	-1.62357e-06	3.42696e-05	0.962246	0.990897	-6.87908e-05	6.55436e-05	-4.15334e-05	0.000102294	0.685031	0.990875	-0.000242026	0.00015896
218	Sm_gene-F5989_RS09905	Ss_gene-SELSP_RS10490	9.90167e-09	4.7968e-09	0.0398948	0.335446	5.00122e-10	1.93032e-08	1.66798e-05	2.48909e-05	0.503323	0.754069	-3.21055e-05	6.5465e-05	-4.49791e-06	7.7285e-06	0.56103	0.973609	-1.96455e-05	1.06497e-05
219	Sm_gene-F5989_RS09605	Ss_gene-SELSP_RS01200	-1.06237e-08	5.15901e-09	0.0403726	0.337913	-2.07351e-08	-5.122e-10	4.80085e-05	2.03471e-05	0.0189704	0.102273	8.12893e-06	8.78881e-05	-2.09407e-06	2.0663e-05	0.919348	0.991874	-4.25928e-05	3.84046e-05
220	Sm_gene-F5989_RS06025	Ss_gene-SELSP_RS01640	-2.20768e-09	1.07445e-09	0.0408125	0.339546	-4.31356e-09	-1.01796e-10	0.000130225	4.36068e-05	0.00306697	0.0404443	4.47568e-05	0.000215692	4.00246e-06	4.46467e-06	0.37075	0.913421	-4.74813e-06	1.27531e-05
221	Sm_gene-F5989_RS07425	Ss_gene-SELSP_RS08335	-1.44486e-08	7.03638e-09	0.0409381	0.339546	-2.82397e-08	-6.57577e-10	0.000172196	8.03425e-05	0.0329312	0.139729	1.47281e-05	0.000329665	2.7573e-05	3.49727e-05	0.431106	0.941201	-4.09724e-05	9.61183e-05
222	Sm_gene-F5989_RS03245	Ss_rna-SELSP_RS11975	6.40056e-10	3.12444e-10	0.041416	0.340278	2.76768e-11	1.25244e-09	-7.62877e-07	7.2842e-06	0.916663	0.980636	-1.50396e-05	1.35139e-05	8.86134e-07	9.30354e-07	0.34166	0.892415	-9.37327e-07	2.7096e-06
223	Sm_gene-F5989_RS09905	Ss_gene-SELSP_RS12145	2.45029e-09	1.19664e-09	0.041506	0.340278	1.04909e-10	4.79567e-09	2.0251e-05	2.41666e-05	0.402742	0.665069	-2.71146e-05	6.76166e-05	6.80302e-07	4.32553e-06	0.875138	0.990875	-7.79758e-06	9.15818e-06
224	Sm_gene-F5989_RS07585	Ss_gene-SELSP_RS02815	-6.77358e-08	3.30927e-08	0.0415834	0.340278	-1.32596e-07	-2.87532e-09	0.000200381	6.63088e-05	0.00273814	0.0374553	7.04183e-05	0.000330344	0.000121137	0.000105152	0.250276	0.869936	-8.49584e-05	0.000327232
225	Sm_gene-F5989_RS09415	Ss_gene-SELSP_RS07535	-2.53127e-08	1.24008e-08	0.0421431	0.341996	-4.96178e-08	-1.00768e-09	8.57905e-05	4.17204e-05	0.0406557	0.159576	4.02001e-06	0.000167561	3.28105e-05	3.59658e-05	0.362392	0.912789	-3.76811e-05	0.000103302
226	Sm_gene-F5989_RS05800	Ss_gene-SELSP_RS04605	7.81102e-08	3.82869e-08	0.0422528	0.341996	3.06925e-09	1.53151e-07	-1.19346e-05	1.74288e-05	0.494045	0.747182	-4.60944e-05	2.22252e-05	5.20882e-06	7.48594e-05	0.944575	0.992754	-0.000141513	0.000151931
227	Sm_gene-F5989_RS07425	Ss_gene-SELSP_RS02265	-1.25176e-07	6.14425e-08	0.0425392	0.341996	-2.45601e-07	-4.75048e-09	0.000276207	0.000119572	0.0215998	0.111735	4.18501e-05	0.000510564	1.40994e-05	4.56087e-05	0.75744	0.990875	-7.52919e-05	0.000103491
228	Sm_gene-F5989_RS06655	Ss_gene-SELSP_RS05005	-2.46264e-08	1.20979e-08	0.0427093	0.341996	-4.83378e-08	-9.14984e-10	0.000261713	7.58855e-05	0.00064756	0.0158264	0.00011298	0.000410446	2.85428e-05	3.43803e-05	0.407112	0.939843	-3.88414e-05	9.59271e-05
229	Sm_gene-F5989_RS09420	Ss_gene-SELSP_RS02150	-1.55975e-07	7.66301e-08	0.0427261	0.341996	-3.06168e-07	-5.78296e-09	6.93714e-05	2.3219e-05	0.00305372	0.0404443	2.3863e-05	0.00011488	3.99255e-05	0.000518638	0.938692	0.992754	-0.000976587	0.00105644
230	Sm_gene-F5989_RS09420	Ss_gene-SELSP_RS01225	-6.8746e-09	3.38902e-09	0.0434336	0.346147	-1.3517e-08	-2.32233e-10	6.64145e-05	2.22858e-05	0.00312792	0.0409534	2.27351e-05	0.000110094	1.29178e-05	1.35912e-05	0.342679	0.8935	-1.37204e-05	3.95561e-05
231	Sm_gene-F5989_RS04120	Ss_gene-SELSP_RS04605	-3.63689e-07	1.79633e-07	0.0438315	0.347806	-7.15763e-07	-1.16155e-08	0.00049859	0.000196183	0.0115656	0.0815374	0.000114078	0.000883101	5.66076e-05	7.58367e-05	0.456013	0.944482	-9.20297e-05	0.000205245
232	Sm_gene-F5989_RS02900	Ss_gene-SELSP_RS00425	-5.2685e-09	2.60812e-09	0.0443085	0.350076	-1.03803e-08	-1.56676e-10	4.2515e-05	2.08653e-05	0.0425072	0.162239	1.61984e-06	8.34102e-05	1.17255e-05	1.20314e-05	0.330593	0.892012	-1.18557e-05	3.53066e-05
233	Sm_gene-F5989_RS02900	Ss_gene-SELSP_RS02520	-1.32904e-08	6.59385e-09	0.0447755	0.352247	-2.62141e-08	-3.66742e-10	3.49397e-05	1.74596e-05	0.0463155	0.169528	7.19441e-07	6.91599e-05	-1.21165e-05	4.59487e-05	0.792203	0.990875	-0.000102174	7.79413e-05
234	Sm_gene-F5989_RS04110	Ss_gene-SELSP_RS02265	-3.57275e-08	1.77559e-08	0.0451378	0.353579	-7.05283e-08	-9.26687e-10	7.88333e-05	3.53657e-05	0.0265818	0.12389	9.51791e-06	0.000148149	1.52402e-05	4.62425e-05	0.741965	0.990875	-7.53935e-05	0.000105874
235	Sm_gene-F5989_RS03070	Ss_rna-SELSP_RS11755	6.03394e-10	3.0057e-10	0.045634	0.355945	1.42869e-11	1.1925e-09	-3.21572e-05	2.04669e-05	0.117244	0.310376	-7.22716e-05	7.9573e-06	6.8584e-07	1.23146e-06	0.578007	0.980536	-1.72777e-06	3.09945e-06
236	Sm_gene-F5989_RS09300	Ss_gene-SELSP_RS01640	-1.16895e-08	5.84434e-09	0.0464279	0.359751	-2.31442e-08	-2.34763e-10	0.000586169	0.000212633	0.00621255	0.0602519	0.000169416	0.00100292	5.6332e-06	4.71278e-06	0.232956	0.859324	-3.60368e-06	1.48701e-05
237	Sm_gene-F5989_RS07425	Ss_rna-SELSP_RS11755	2.53912e-09	1.26998e-09	0.0465144	0.359751	5.0004e-11	5.02823e-09	-0.000113144	0.000107046	0.291417	0.55058	-0.00032295	9.66623e-05	5.89991e-07	1.24297e-06	0.635389	0.990875	-1.84619e-06	3.02617e-06
238	Sm_gene-F5989_RS06655	Ss_gene-SELSP_RS08090	-1.30295e-07	6.5348e-08	0.0471126	0.362846	-2.58375e-07	-2.21558e-09	0.000267754	8.13725e-05	0.00112507	0.0221747	0.000108267	0.000427241	7.13569e-05	0.000129563	0.582232	0.980536	-0.000182581	0.000325295
239	Sm_gene-F5989_RS07425	Ss_gene-SELSP_RS01640	-9.59679e-09	4.82748e-09	0.0477673	0.365406	-1.90585e-08	-1.35098e-10	0.00037599	0.000167212	0.0252977	0.121424	4.82605e-05	0.000703719	5.69675e-06	4.67782e-06	0.224292	0.857971	-3.47161e-06	1.48651e-05
240	Sm_gene-F5989_RS01765	Ss_gene-SELSP_RS12145	1.95093e-08	9.82207e-09	0.0479541	0.365406	2.58398e-10	3.87602e-08	5.32634e-05	8.15503e-05	0.514192	0.760445	-0.000106572	0.000213099	3.35989e-06	4.03905e-06	0.406184	0.939241	-4.55649e-06	1.12763e-05
241	Sm_gene-F5989_RS09605	Ss_gene-SELSP_RS02495	-1.72071e-08	8.6741e-09	0.0482384	0.365406	-3.4208e-08	-2.06159e-10	3.61211e-05	1.55153e-05	0.0206022	0.10883	5.71161e-06	6.65306e-05	-1.2327e-05	4.34693e-05	0.776937	0.990875	-9.75252e-05	7.28712e-05
242	Sm_gene-F5989_RS09915	Ss_gene-SELSP_RS09320	4.50558e-08	2.27131e-08	0.0482424	0.365406	5.3903e-10	8.95726e-08	-1.53687e-05	1.41064e-05	0.276856	0.537201	-4.30167e-05	1.22794e-05	-9.88464e-05	9.27503e-05	0.287444	0.882897	-0.000280634	8.2941e-05
243	Sm_gene-F5989_RS05800	Ss_gene-SELSP_RS06010	1.7185e-08	8.68586e-09	0.0488284	0.367793	1.60991e-10	3.42089e-08	7.85414e-07	1.39676e-05	0.955197	0.988184	-2.65905e-05	2.81613e-05	2.09993e-05	2.63821e-05	0.426709	0.941201	-3.07086e-05	7.27072e-05
244	Sm_gene-F5989_RS03070	Ss_gene-SELSP_RS02265	-2.39566e-08	1.2136e-08	0.049338	0.367793	-4.77427e-08	-1.70605e-10	6.56129e-05	3.28072e-05	0.0464474	0.169528	1.31195e-06	0.000129914	3.07081e-05	5.04648e-05	0.543334	0.973609	-6.8201e-05	0.000129617
245	Sm_gene-F5989_RS04720	Ss_gene-SELSP_RS02150	-9.33632e-07	4.73157e-07	0.0494321	0.367793	-1.861e-06	-6.26246e-09	0.000308719	0.000135274	0.0232112	0.116565	4.3586e-05	0.000573852	4.55931e-05	0.000520383	0.930244	0.992754	-0.000974338	0.00106552
246	Sm_gene-F5989_RS04110	Ss_gene-SELSP_RS07600	-1.07186e-08	5.43499e-09	0.0495518	0.367793	-2.1371e-08	-6.6261e-11	0.000100418	4.62878e-05	0.0308712	0.135331	9.69543e-06	0.00019114	2.41891e-05	1.53066e-05	0.115139	0.85087	-5.81129e-06	5.41894e-05
247	Sm_gene-F5989_RS07420	Ss_gene-SELSP_RS12145	2.03033e-08	1.03197e-08	0.0500959	0.367793	7.71051e-11	4.05295e-08	-2.75586e-05	9.37218e-05	0.768935	0.927885	-0.00021125	0.000156133	3.48381e-06	4.02678e-06	0.387674	0.930607	-4.40855e-06	1.13762e-05
248	Sm_gene-F5989_RS09605	Ss_gene-SELSP_RS04615	-1.75884e-08	8.94494e-09	0.0502282	0.367793	-3.51201e-08	-5.66235e-11	5.17151e-05	2.32075e-05	0.0266299	0.12389	6.22925e-06	9.72009e-05	6.75087e-05	5.54163e-05	0.224144	0.857971	-4.11051e-05	0.000176123
249	Sm_gene-F5989_RS04710	Ss_gene-SELSP_RS04615	-3.67286e-08	1.8693e-08	0.0503983	0.367793	-7.33663e-08	-9.09756e-11	7.9691e-05	4.51808e-05	0.0788257	0.237254	-8.8618e-06	0.000168244	7.56157e-05	5.583e-05	0.176676	0.85087	-3.3809e-05	0.00018504
250	Sm_gene-F5989_RS04720	Ss_gene-SELSP_RS09760	-8.39508e-08	4.28041e-08	0.0508134	0.367793	-1.67845e-07	-5.62031e-11	0.000277529	0.000120421	0.0218999	0.112444	4.15077e-05	0.000513551	-8.88141e-05	7.7916e-05	0.255291	0.871412	-0.000241527	6.38985e-05
251	Sm_gene-F5989_RS05800	Ss_gene-SELSP_RS11020	1.45507e-08	7.42124e-09	0.0508828	0.367793	5.35168e-12	2.90961e-08	-1.67298e-05	1.94713e-05	0.390944	0.649211	-5.48928e-05	2.14331e-05	-4.82025e-06	1.12298e-05	0.668072	0.990875	-2.68302e-05	1.71897e-05
252	Sm_rna-F5989_RS04215	Ss_gene-SELSP_RS04610	1.42097e-09	7.29112e-10	0.0522812	0.367793	-8.06513e-12	2.85e-09	2.16965e-06	1.01568e-06	0.0335128	0.141487	1.78953e-07	4.16036e-06	-4.3696e-05	6.28741e-05	0.487633	0.961842	-0.000166927	7.95351e-05
253	Sm_gene-F5989_RS09900	Ss_gene-SELSP_RS01640	-2.93033e-09	1.50381e-09	0.0523173	0.367793	-5.87775e-09	1.7086e-11	0.000121703	3.84674e-05	0.00172446	0.0292678	4.63081e-05	0.000197097	4.94936e-06	4.58025e-06	0.280788	0.882897	-4.02776e-06	1.39265e-05
254	Sm_gene-F5989_RS01985	Ss_gene-SELSP_RS02520	7.52599e-08	3.86337e-08	0.0523852	0.367793	-4.60777e-10	1.50981e-07	6.5562e-05	8.02857e-05	0.41483	0.672905	-9.17951e-05	0.000222919	-7.53608e-05	4.894e-05	0.124696	0.85087	-0.000171281	2.05599e-05
255	Sm_gene-F5989_RS03070	Ss_gene-SELSP_RS08335	-1.22575e-08	6.29321e-09	0.0524208	0.367793	-2.4592e-08	7.69211e-11	6.68081e-05	3.41042e-05	0.0510878	0.180264	-3.49016e-08	0.000133651	2.00442e-05	3.21049e-05	0.532903	0.973609	-4.28802e-05	8.29687e-05
256	Sm_rna-F5989_RS04215	Ss_gene-SELSP_RS06010	5.44198e-10	2.79464e-10	0.0524746	0.367793	-3.54074e-12	1.09194e-09	1.97477e-06	1.07685e-06	0.0677138	0.214739	-1.35822e-07	4.08537e-06	4.0054e-06	2.77291e-05	0.885248	0.990875	-5.03426e-05	5.83534e-05
257	Sm_gene-F5989_RS04715	Ss_gene-SELSP_RS12145	2.778e-10	1.42704e-10	0.0525487	0.367793	-1.89582e-12	5.57495e-10	3.49797e-06	3.59928e-06	0.331941	0.59248	-3.55648e-06	1.05524e-05	7.92897e-07	4.3355e-06	0.855018	0.990875	-7.70453e-06	9.29032e-06
258	Sm_gene-F5989_RS04710	Ss_rna-SELSP_RS12040	1.18473e-09	6.08901e-10	0.0526681	0.367793	-8.6916e-12	2.37816e-09	-0.000146451	8.07222e-05	0.0706826	0.220342	-0.000304663	1.17619e-05	1.04528e-06	6.42755e-07	0.104994	0.85087	-2.14496e-07	2.30506e-06
259	Sm_gene-F5989_RS07425	Ss_gene-SELSP_RS09310	-1.42804e-07	7.33993e-08	0.0526813	0.367793	-2.86664e-07	1.05571e-09	0.000276707	0.000124133	0.02658	0.12389	3.3411e-05	0.000520002	-3.44873e-06	5.80601e-05	0.952675	0.992754	-0.000117244	0.000110347
260	Sm_gene-F5989_RS09900	Ss_gene-SELSP_RS02150	-4.58016e-07	2.35455e-07	0.0527228	0.367793	-9.19499e-07	3.46751e-09	8.80559e-05	2.70058e-05	0.00124565	0.0232123	3.51254e-05	0.000140986	0.000131456	0.000524808	0.802393	0.990875	-0.000897149	0.00116006
261	Sm_gene-F5989_RS03550	Ss_rna-SELSP_RS11755	2.73874e-09	1.4085e-09	0.0528199	0.367793	-2.18731e-11	5.49935e-09	-0.000121381	7.15102e-05	0.0907073	0.263467	-0.000261538	1.87768e-05	9.72919e-07	1.19421e-06	0.415923	0.941201	-1.3677e-06	3.31354e-06
262	Sm_gene-F5989_RS09915	Ss_gene-SELSP_RS06010	1.51604e-08	7.79789e-09	0.0528518	0.367793	-1.23153e-10	3.0444e-08	-2.7564e-06	1.11002e-05	0.804064	0.941508	-2.45123e-05	1.89995e-05	1.7269e-05	2.67983e-05	0.519827	0.971721	-3.52547e-05	6.97927e-05
263	Sm_gene-F5989_RS07420	Ss_gene-SELSP_RS02265	-5.74841e-08	2.95907e-08	0.0530371	0.367793	-1.15481e-07	5.12515e-10	0.000252768	9.1895e-05	0.00632627	0.0609672	7.26574e-05	0.000432879	-1.34862e-05	4.24559e-05	0.75098	0.990875	-9.66982e-05	6.97258e-05
264	Sm_gene-F5989_RS04120	Ss_gene-SELSP_RS09310	-1.53662e-07	7.91527e-08	0.0531961	0.367793	-3.08799e-07	1.4744e-09	0.000413654	0.000163887	0.0121418	0.0836244	9.24412e-05	0.000734866	-3.33156e-06	5.93695e-05	0.955289	0.994859	-0.000119694	0.000113031
265	Sm_gene-F5989_RS09605	Ss_gene-SELSP_RS11020	-8.36119e-09	4.30889e-09	0.0533039	0.367793	-1.68064e-08	8.40727e-11	4.84791e-05	2.16937e-05	0.0262061	0.12389	5.96024e-06	9.0998e-05	9.26791e-07	1.12127e-05	0.934183	0.992754	-2.10498e-05	2.29034e-05
266	Sm_gene-F5989_RS07585	Ss_gene-SELSP_RS00425	-1.82132e-08	9.38881e-09	0.0533731	0.367793	-3.6615e-08	1.88511e-10	0.000264749	9.53462e-05	0.00585256	0.058555	7.78735e-05	0.000451624	1.22951e-05	1.23975e-05	0.322159	0.890558	-1.20035e-05	3.65937e-05
267	Sm_gene-F5989_RS09300	Ss_gene-SELSP_RS08335	8.74101e-08	4.5167e-08	0.0539402	0.370308	-1.11563e-09	1.75936e-07	8.51037e-05	0.000140816	0.546082	0.787069	-0.000190891	0.000361098	-1.96489e-05	3.29713e-05	0.551685	0.973609	-8.42715e-05	4.49737e-05
268	Sm_rna-F5989_RS08255	Ss_gene-SELSP_RS09760	2.41212e-09	1.2506e-09	0.0547449	0.374326	-3.9006e-11	4.86325e-09	-5.91292e-06	1.84185e-06	0.00147642	0.0259783	-9.52288e-06	-2.30296e-06	-0.000220495	9.26276e-05	0.0179446	0.85087	-0.000402042	-3.89481e-05
269	Sm_gene-F5989_RS09415	Ss_gene-SELSP_RS01200	-1.32356e-08	6.86758e-09	0.0549339	0.374326	-2.66958e-08	2.24584e-10	8.06469e-05	4.13013e-05	0.0518328	0.180971	-3.02018e-07	0.000161596	-2.12358e-07	2.09819e-05	0.991932	0.999287	-4.13361e-05	4.09113e-05
270	Sm_gene-F5989_RS04695	Ss_rna-SELSP_RS04700	-1.16708e-08	6.07655e-09	0.0557697	0.377624	-2.35806e-08	2.39045e-10	0.000154592	4.45896e-05	0.000606887	0.0152387	6.71979e-05	0.000241986	4.61864e-05	2.59462e-05	0.0761201	0.85087	-4.66719e-06	9.704e-05
271	Sm_gene-F5989_RS09915	Ss_gene-SELSP_RS01200	1.74033e-08	9.06349e-09	0.0558298	0.377624	-3.60844e-10	3.51674e-08	-1.56225e-05	1.43511e-05	0.277246	0.537201	-4.375e-05	1.25051e-05	-1.70285e-05	2.11057e-05	0.420438	0.941201	-5.8395e-05	2.43379e-05
272	Sm_gene-F5989_RS09405	Ss_gene-SELSP_RS04605	7.60161e-08	3.96244e-08	0.0560504	0.377722	-1.64636e-09	1.53678e-07	-1.29466e-05	1.28896e-05	0.316019	0.576381	-3.82097e-05	1.23165e-05	-6.07401e-06	7.58646e-05	0.936242	0.992754	-0.000154766	0.000142618
273	Sm_gene-F5989_RS05675	Ss_gene-SELSP_RS11020	2.94567e-08	1.53939e-08	0.0566739	0.379275	-7.14669e-10	5.96282e-08	-2.51517e-06	3.46976e-05	0.942264	0.987483	-7.05211e-05	6.54908e-05	-4.43297e-06	1.12228e-05	0.693138	0.990875	-2.64292e-05	1.75633e-05
274	Sm_gene-F5989_RS07420	Ss_gene-SELSP_RS05005	-7.99746e-08	4.17976e-08	0.0566947	0.379275	-1.61896e-07	1.94727e-09	0.000390152	0.000155728	0.0127872	0.0843756	8.49312e-05	0.000695373	-7.26087e-06	2.37784e-05	0.760316	0.990875	-5.38656e-05	3.93438e-05
275	Sm_gene-F5989_RS03075	Ss_gene-SELSP_RS08335	1.06771e-08	5.60308e-09	0.0577048	0.383678	-3.04759e-10	2.16589e-08	-6.4285e-06	9.33246e-06	0.491485	0.745526	-2.47198e-05	1.18628e-05	-2.1819e-05	3.36035e-05	0.516658	0.971721	-8.76807e-05	4.40426e-05
276	Sm_gene-F5989_RS04710	Ss_gene-SELSP_RS08375	-2.53104e-08	1.32859e-08	0.0577715	0.383678	-5.13502e-08	7.29427e-10	0.000103243	5.77463e-05	0.0748521	0.229438	-9.93787e-06	0.000216424	5.00629e-05	3.38524e-05	0.140274	0.85087	-1.62865e-05	0.000116412
277	Sm_gene-F5989_RS07420	Ss_gene-SELSP_RS08090	-1.87531e-07	9.86652e-08	0.0583463	0.386097	-3.80911e-07	5.8497e-09	0.00024133	8.98151e-05	0.00763111	0.0663979	6.52954e-05	0.000417364	0.000130957	0.000143853	0.363402	0.912789	-0.00015099	0.000412904
278	Sm_gene-F5989_RS03550	Ss_gene-SELSP_RS02520	-6.04709e-08	3.18516e-08	0.0586305	0.386265	-1.22899e-07	1.95708e-09	0.000155764	8.74006e-05	0.0757767	0.231498	-1.55383e-05	0.000327066	-5.97086e-06	4.71398e-05	0.899296	0.990875	-9.83632e-05	8.64215e-05
279	Sm_gene-F5989_RS09415	Ss_gene-SELSP_RS08335	-3.84531e-09	2.0269e-09	0.0588127	0.386265	-7.81795e-09	1.27331e-10	4.2239e-05	2.58059e-05	0.102769	0.285419	-8.3397e-06	9.28177e-05	2.58106e-05	3.44588e-05	0.454455	0.94265	-4.17274e-05	9.33485e-05
280	Sm_gene-F5989_RS09605	Ss_gene-SELSP_RS09310	-1.95584e-08	1.03172e-08	0.0590039	0.386265	-3.97798e-08	6.63001e-10	3.84663e-05	1.72093e-05	0.0261731	0.12389	4.7367e-06	7.21958e-05	-1.91098e-05	5.6352e-05	0.734772	0.990875	-0.000129558	9.13381e-05
281	Sm_gene-F5989_RS04695	Ss_gene-SELSP_RS02500	-5.63123e-08	2.98186e-08	0.0599679	0.386428	-1.14756e-07	2.13112e-09	0.000205251	5.99993e-05	0.000714813	0.0167981	8.76549e-05	0.000322848	4.71556e-05	3.70313e-05	0.203907	0.85087	-2.54243e-05	0.000119736
282	Sm_gene-F5989_RS09410	Ss_gene-SELSP_RS08090	9.4524e-08	5.00583e-08	0.0599973	0.386428	-3.58856e-09	1.92637e-07	2.66596e-05	2.52162e-05	0.291291	0.55058	-2.27632e-05	7.60825e-05	-3.0667e-05	0.000127813	0.81055	0.990875	-0.000281175	0.000219841
283	Sm_gene-F5989_RS04695	Ss_gene-SELSP_RS07535	-7.15564e-08	3.79102e-08	0.0600984	0.386428	-1.45859e-07	2.74613e-09	0.000258854	8.30858e-05	0.00202223	0.0317042	9.60087e-05	0.000421699	1.61877e-05	3.21658e-05	0.615169	0.990875	-4.68561e-05	7.92315e-05
284	Sm_gene-F5989_RS06655	Ss_gene-SELSP_RS10490	2.02407e-08	1.07357e-08	0.0603907	0.386428	-8.0088e-10	4.12822e-08	7.92965e-05	6.89651e-05	0.251181	0.505119	-5.58726e-05	0.000214466	-4.56384e-06	7.72492e-06	0.555123	0.973609	-1.97044e-05	1.05767e-05
285	Sm_gene-F5989_RS07110	Ss_gene-SELSP_RS04615	-4.53036e-08	2.40312e-08	0.0604134	0.386428	-9.2404e-08	1.79675e-09	8.17249e-05	5.805e-05	0.160262	0.379948	-3.2051e-05	0.000195501	9.05893e-05	5.81118e-05	0.120127	0.85087	-2.33078e-05	0.000204486
286	Sm_gene-F5989_RS01765	Ss_gene-SELSP_RS02500	-8.11446e-08	4.30466e-08	0.0604346	0.386428	-1.65514e-07	3.22523e-09	0.000334839	0.000105998	0.00175255	0.0294717	0.000127087	0.000542591	3.69538e-05	3.38889e-05	0.276434	0.882897	-2.94672e-05	0.000103375
287	Sm_gene-F5989_RS04110	Ss_gene-SELSP_RS05005	-2.73769e-08	1.45381e-08	0.0606959	0.386428	-5.58711e-08	1.11724e-09	0.000100404	4.62992e-05	0.0309349	0.135331	9.65933e-06	0.000191149	2.6925e-05	3.16424e-05	0.395527	0.93241	-3.50931e-05	8.8943e-05
288	Sm_gene-F5989_RS06655	Ss_gene-SELSP_RS06010	3.66088e-08	1.94425e-08	0.0607216	0.386428	-1.4978e-09	7.47153e-08	3.90097e-05	8.13689e-05	0.632007	0.84994	-0.000120471	0.00019849	1.09277e-05	2.69411e-05	0.685327	0.990875	-4.18758e-05	6.37312e-05
289	Sm_gene-F5989_RS01765	Ss_gene-SELSP_RS01225	-3.35305e-08	1.78219e-08	0.0609262	0.386428	-6.84607e-08	1.39972e-09	0.000318821	9.95809e-05	0.00152007	0.0262858	0.000123646	0.000513996	1.30193e-05	1.35149e-05	0.336194	0.892415	-1.34694e-05	3.9508e-05
290	Sm_gene-F5989_RS09910	Ss_gene-SELSP_RS00425	9.93138e-09	5.28833e-09	0.0613975	0.386851	-4.33549e-10	2.02963e-08	9.9462e-06	1.40723e-05	0.480269	0.734478	-1.7635e-05	3.75274e-05	5.18307e-06	1.19844e-05	0.665713	0.990875	-1.83059e-05	2.8672e-05
291	Sm_gene-F5989_RS03760	Ss_gene-SELSP_RS02520	1.00278e-07	5.34137e-08	0.0614791	0.386851	-4.41067e-09	2.04967e-07	3.0362e-05	5.5655e-05	0.585807	0.820376	-7.87198e-05	0.000139444	-6.17358e-05	4.87203e-05	0.20613	0.85087	-0.000157226	3.37542e-05
292	Sm_gene-F5989_RS09905	Ss_gene-SELSP_RS06010	1.92571e-08	1.02732e-08	0.0618778	0.386851	-8.78037e-10	3.93922e-08	1.33191e-05	2.62249e-05	0.611927	0.83457	-3.80808e-05	6.4719e-05	2.03296e-05	2.6307e-05	0.440287	0.941201	-3.12312e-05	7.18903e-05
293	Sm_gene-F5989_RS04120	Ss_gene-SELSP_RS02150	-8.78653e-07	4.68862e-07	0.0619445	0.386851	-1.7976e-06	4.02991e-08	0.00032796	0.000136768	0.0171264	0.0983929	5.99007e-05	0.00059602	5.48582e-05	0.000524303	0.916742	0.990936	-0.000972756	0.00108247
294	Sm_gene-F5989_RS07425	Ss_gene-SELSP_RS12145	8.76463e-09	4.6788e-09	0.0620482	0.386851	-4.05651e-10	1.79349e-08	-1.33832e-05	7.38465e-05	0.856315	0.964736	-0.00015812	0.000131353	1.83512e-06	4.18829e-06	0.661603	0.990875	-6.37377e-06	1.0044e-05
295	Sm_gene-F5989_RS05675	Ss_gene-SELSP_RS09320	9.72375e-08	5.19742e-08	0.0623791	0.387596	-4.63005e-09	1.99105e-07	-2.41008e-06	3.48564e-05	0.944924	0.987483	-7.07273e-05	6.59072e-05	-9.62682e-05	9.27101e-05	0.299968	0.882897	-0.000277977	8.54404e-05
296	Sm_gene-F5989_RS02900	Ss_rna-SELSP_RS04715	9.26376e-08	4.9585e-08	0.0627451	0.388282	-4.54729e-09	1.89822e-07	-1.18423e-05	1.11569e-05	0.289384	0.549945	-3.37094e-05	1.00248e-05	8.75614e-05	9.69993e-05	0.367441	0.912789	-0.000102554	0.000277676
297	Sm_gene-F5989_RS03760	Ss_rna-SELSP_RS11755	1.48206e-09	7.93796e-10	0.0629132	0.388282	-7.37501e-11	3.03787e-09	-1.89379e-05	7.28421e-05	0.795061	0.937505	-0.000161706	0.00012383	9.36059e-07	1.19614e-06	0.434528	0.941201	-1.40834e-06	3.28046e-06
298	Sm_gene-F5989_RS01985	Ss_rna-SELSP_RS11755	1.74861e-09	9.40518e-10	0.064023	0.393806	-9.4776e-11	3.59199e-09	8.44377e-06	0.00010114	0.933523	0.985685	-0.000189787	0.000206675	3.76644e-07	1.24599e-06	0.762653	0.990875	-2.06545e-06	2.81874e-06
299	Sm_gene-F5989_RS07585	Ss_gene-SELSP_RS07535	-3.67738e-08	1.98278e-08	0.0646712	0.396463	-7.56357e-08	2.08808e-09	0.000193359	6.5349e-05	0.00334491	0.0425451	6.52777e-05	0.000321441	9.5308e-06	3.11188e-05	0.75962	0.990875	-5.14609e-05	7.05225e-05
300	Sm_gene-F5989_RS06025	Ss_gene-SELSP_RS02495	-4.10216e-08	2.2241e-08	0.0661541	0.402326	-8.46132e-08	2.57008e-09	9.9994e-05	3.36551e-05	0.003218	0.0415394	3.40313e-05	0.000165957	-1.56672e-05	4.2875e-05	0.71507	0.990875	-9.97008e-05	6.83663e-05
301	Sm_gene-F5989_RS03760	Ss_rna-SELSP_RS10015	6.70365e-08	3.63602e-08	0.0662607	0.402326	-4.22813e-09	1.38301e-07	1.24893e-05	6.24909e-05	0.841733	0.958321	-0.000109991	0.000134969	2.87346e-05	2.80262e-05	0.306095	0.882897	-2.61957e-05	8.36649e-05
302	Sm_gene-F5989_RS09415	Ss_rna-SELSP_RS04715	-1.13529e-07	6.15866e-08	0.0663002	0.402326	-2.34237e-07	7.17819e-09	3.50391e-05	2.26275e-05	0.122601	0.319669	-9.31011e-06	7.93882e-05	0.000154795	9.79537e-05	0.115143	0.85087	-3.71909e-05	0.000346781
303	Sm_gene-F5989_RS04710	Ss_gene-SELSP_RS07600	-1.16695e-08	6.33518e-09	0.0665056	0.402326	-2.40862e-08	7.47273e-10	7.18095e-05	4.44859e-05	0.107581	0.295647	-1.53813e-05	0.000159	2.88929e-05	1.59756e-05	0.0715648	0.85087	-2.41866e-06	6.02045e-05
304	Sm_gene-F5989_RS03550	Ss_gene-SELSP_RS09760	-9.05581e-08	4.92142e-08	0.0667887	0.40271	-1.87016e-07	5.8999e-09	0.000129929	7.62019e-05	0.089264	0.261375	-1.94236e-05	0.000279282	-8.60056e-05	7.866e-05	0.275142	0.882897	-0.000240176	6.81651e-05
305	Sm_gene-F5989_RS04720	Ss_rna-SELSP_RS11975	2.86598e-09	1.56051e-09	0.0673091	0.402798	-1.92575e-10	5.92453e-09	-0.000149667	0.000135803	0.271349	0.52913	-0.000415836	0.000116503	6.91517e-07	9.46022e-07	0.465392	0.944916	-1.16265e-06	2.54569e-06
306	Sm_gene-F5989_RS03550	Ss_gene-SELSP_RS08090	-1.48229e-07	8.07327e-08	0.0673856	0.402798	-3.06462e-07	1.00044e-08	0.000139376	8.31837e-05	0.0949221	0.271016	-2.36614e-05	0.000302413	7.3395e-05	0.000128696	0.568923	0.977978	-0.000178845	0.000325636
307	Sm_gene-F5989_RS06025	Ss_rna-SELSP_RS10015	4.9869e-08	2.71688e-08	0.0674625	0.402798	-3.38086e-09	1.03119e-07	1.11549e-05	3.22864e-05	0.729973	0.904893	-5.21253e-05	7.44351e-05	2.98621e-05	2.78293e-05	0.284153	0.882897	-2.46823e-05	8.44065e-05
308	Sm_rna-F5989_RS04215	Ss_gene-SELSP_RS07165	-3.6664e-11	2.00158e-11	0.0680241	0.404832	-7.58942e-11	2.56618e-12	4.10508e-06	8.14307e-07	8.20663e-07	0.000125356	2.50907e-06	5.7011e-06	-6.40863e-07	1.34289e-06	0.633563	0.990875	-3.27288e-06	1.99115e-06
309	Sm_gene-F5989_RS04710	Ss_gene-SELSP_RS02500	-3.19896e-08	1.7493e-08	0.0684808	0.406109	-6.62752e-08	2.29603e-09	9.22866e-05	5.36236e-05	0.0863272	0.254811	-1.28137e-05	0.000197387	2.41306e-05	3.02621e-05	0.425885	0.941201	-3.5182e-05	8.34431e-05
310	Sm_gene-F5989_RS07585	Ss_gene-SELSP_RS08375	-2.73089e-08	1.49513e-08	0.06881	0.406109	-5.6613e-08	1.9951e-09	0.000202154	7.13884e-05	0.00495686	0.052218	6.22356e-05	0.000342073	5.32495e-05	3.63292e-05	0.143811	0.85087	-1.79544e-05	0.000124453
311	Sm_gene-F5989_RS04710	Ss_gene-SELSP_RS02150	-3.52275e-07	1.92978e-07	0.0689693	0.406109	-7.30504e-07	2.59544e-08	7.73715e-05	4.63889e-05	0.0964285	0.272768	-1.3549e-05	0.000168292	4.19869e-05	0.000523891	0.936178	0.992754	-0.00098482	0.00106879
312	Sm_gene-F5989_RS09410	Ss_gene-SELSP_RS05005	-1.24091e-08	6.80157e-09	0.069125	0.406109	-2.57399e-08	9.21766e-10	9.379e-05	2.72957e-05	0.00067743	0.0163385	4.02915e-05	0.000147289	3.76606e-05	3.75673e-05	0.316955	0.889167	-3.597e-05	0.000111291
313	Sm_gene-F5989_RS04710	Ss_gene-SELSP_RS07535	-3.0582e-08	1.67988e-08	0.0697258	0.407234	-6.3507e-08	2.34299e-09	8.64437e-05	5.08085e-05	0.0899582	0.262171	-1.31392e-05	0.000186027	1.20057e-05	3.16626e-05	0.704837	0.990875	-5.00518e-05	7.40632e-05
314	Sm_gene-F5989_RS09410	Ss_gene-SELSP_RS07600	-9.49588e-09	5.21691e-09	0.0697681	0.407234	-1.97208e-08	7.29072e-10	0.000115646	3.80034e-05	0.00255881	0.0363589	4.11608e-05	0.000190131	2.85611e-05	1.652e-05	0.0849065	0.85087	-3.81756e-06	6.09397e-05
315	Sm_gene-F5989_RS09605	Ss_gene-SELSP_RS10675	-1.56883e-08	8.6256e-09	0.0699829	0.407234	-3.25942e-08	1.21756e-09	4.62119e-05	2.1811e-05	0.0349711	0.145283	3.46315e-06	8.89606e-05	6.76882e-06	4.70154e-05	0.885625	0.990875	-8.53797e-05	9.89174e-05
316	Sm_gene-F5989_RS09410	Ss_rna-SELSP_RS10015	2.87008e-08	1.58395e-08	0.0710356	0.410194	-2.34413e-09	5.97457e-08	2.70919e-05	2.57534e-05	0.293697	0.552717	-2.33839e-05	7.75678e-05	2.19722e-05	2.87792e-05	0.445806	0.941201	-3.44339e-05	7.83784e-05
317	Sm_gene-F5989_RS04710	Ss_gene-SELSP_RS02815	-9.67739e-08	5.34128e-08	0.0710607	0.410194	-2.01461e-07	7.91334e-09	6.98824e-05	4.33752e-05	0.108254	0.297051	-1.51315e-05	0.000154896	0.000166743	0.00010281	0.105933	0.85087	-3.47613e-05	0.000368248
318	Sm_rna-F5989_RS08255	Ss_gene-SELSP_RS01640	1.47289e-10	8.13844e-11	0.0713733	0.410194	-1.22213e-11	3.068e-10	-7.64383e-06	2.51431e-06	0.00258296	0.0364197	-1.25718e-05	-2.71587e-06	-4.26537e-06	5.12925e-06	0.406338	0.939241	-1.43185e-05	5.78777e-06
319	Sm_gene-F5989_RS07425	Ss_gene-SELSP_RS06010	-2.79867e-08	1.54647e-08	0.0713868	0.410194	-5.8297e-08	2.32364e-09	0.000214314	0.000106303	0.0447243	0.167517	5.96414e-06	0.000422664	4.14648e-05	2.67956e-05	0.122857	0.85087	-1.10536e-05	9.39832e-05
320	Sm_gene-F5989_RS09300	Ss_gene-SELSP_RS01225	1.02283e-07	5.66528e-08	0.0720534	0.412731	-8.75413e-09	2.13321e-07	-4.86112e-05	0.000197124	0.805393	0.941508	-0.000434967	0.000337745	7.88538e-06	1.36148e-05	0.562924	0.97373	-1.87992e-05	3.45699e-05
321	Sm_gene-F5989_RS01985	Ss_gene-SELSP_RS09310	-1.40277e-07	7.78642e-08	0.0726634	0.414929	-2.92888e-07	1.23337e-08	0.000349743	0.0001204	0.00396006	0.0459821	0.000113764	0.000585722	-7.24728e-06	5.73468e-05	0.899523	0.990875	-0.000119645	0.00010515
322	Sm_gene-F5989_RS09605	Ss_rna-SELSP_RS11975	-2.86425e-10	1.59667e-10	0.0738841	0.419663	-5.99367e-10	2.65174e-11	4.39512e-05	2.09424e-05	0.03672	0.148911	2.90478e-06	8.49975e-05	1.30532e-06	9.24867e-07	0.159223	0.85087	-5.07389e-07	3.11802e-06
323	Sm_gene-F5989_RS09910	Ss_gene-SELSP_RS02815	6.26029e-08	3.49227e-08	0.0740877	0.419663	-5.84431e-09	1.3105e-07	1.13787e-05	1.38943e-05	0.413499	0.671936	-1.58538e-05	3.86111e-05	-1.36313e-05	9.86086e-05	0.890151	0.990875	-0.000206901	0.000179638
324	Sm_gene-F5989_RS07585	Ss_rna-SELSP_RS12040	7.49374e-10	4.18167e-10	0.0741793	0.419663	-7.0219e-11	1.56897e-09	1.07606e-05	6.62267e-05	0.871041	0.971975	-0.000119041	0.000140562	1.03629e-06	6.47541e-07	0.110622	0.85087	-2.32868e-07	2.30545e-06
325	Sm_gene-F5989_RS02900	Ss_gene-SELSP_RS01275	-2.0456e-08	1.14511e-08	0.0750931	0.421353	-4.28996e-08	1.98771e-09	4.29836e-05	2.36563e-05	0.0702595	0.219396	-3.38193e-06	8.93491e-05	9.97075e-05	5.69765e-05	0.0811908	0.85087	-1.19643e-05	0.000211379
326	Sm_gene-F5989_RS09300	Ss_gene-SELSP_RS07535	-5.3792e-08	3.0131e-08	0.0752729	0.421353	-1.12848e-07	5.26359e-09	0.000377381	0.000141354	0.00802324	0.0680861	0.000100332	0.000654431	2.63158e-05	3.74138e-05	0.482395	0.961842	-4.70139e-05	9.96454e-05
327	Sm_gene-F5989_RS07110	Ss_gene-SELSP_RS02815	-6.35873e-08	3.56211e-08	0.0753004	0.421353	-1.33403e-07	6.2287e-09	4.93167e-05	4.4344e-05	0.267008	0.523379	-3.75959e-05	0.000136229	0.000166417	0.000100787	0.0997955	0.85087	-3.11212e-05	0.000363955
328	Sm_gene-F5989_RS07425	Ss_gene-SELSP_RS04615	-8.79163e-08	4.92665e-08	0.0753976	0.421353	-1.84477e-07	8.64417e-09	0.000237056	0.00011399	0.0384488	0.152878	1.36386e-05	0.000460473	8.26838e-05	5.78988e-05	0.154358	0.85087	-3.07958e-05	0.000196163
329	Sm_gene-F5989_RS04110	Ss_gene-SELSP_RS03510	-2.55039e-08	1.43591e-08	0.0767666	0.426716	-5.36472e-08	2.63931e-09	7.75377e-05	3.76697e-05	0.0404584	0.159142	3.70648e-06	0.000151369	5.0926e-06	3.72912e-05	0.891472	0.990875	-6.79969e-05	7.81821e-05
330	Sm_rna-F5989_RS04215	Ss_rna-SELSP_RS10015	7.11595e-10	4.01251e-10	0.0772163	0.426716	-7.4843e-11	1.49803e-09	2.69192e-06	8.88102e-07	0.00265899	0.0371565	9.51272e-07	4.43257e-06	2.59863e-05	2.80484e-05	0.354975	0.907488	-2.89876e-05	8.09603e-05
331	Sm_gene-F5989_RS09915	Ss_gene-SELSP_RS00425	6.61804e-09	3.73381e-09	0.0773786	0.426716	-7.00094e-10	1.39362e-08	-2.67363e-06	1.12419e-05	0.812185	0.947635	-2.47074e-05	1.93601e-05	4.73538e-06	1.20915e-05	0.695622	0.990875	-1.89634e-05	2.84342e-05
332	Sm_gene-F5989_RS04120	Ss_gene-SELSP_RS02265	-8.34439e-08	4.71167e-08	0.0776208	0.426716	-1.75791e-07	8.90302e-09	0.000356969	0.000146825	0.0156586	0.0928872	6.91981e-05	0.000644741	1.49954e-05	5.08921e-05	0.768474	0.990875	-8.47513e-05	0.000114742
333	Sm_gene-F5989_RS02900	Ss_gene-SELSP_RS07535	-1.28073e-08	7.23231e-09	0.0776481	0.426716	-2.69824e-08	1.36778e-09	4.16503e-05	2.30485e-05	0.0717977	0.222501	-3.52386e-06	8.68245e-05	8.70715e-06	3.1154e-05	0.780072	0.990875	-5.23535e-05	6.97678e-05
334	Sm_gene-F5989_RS04720	Ss_rna-SELSP_RS04715	-4.67245e-07	2.63949e-07	0.0777539	0.426716	-9.84575e-07	5.00856e-08	0.00025948	0.000120744	0.0324703	0.13889	2.28256e-05	0.000496135	0.000160402	9.82323e-05	0.10359	0.85087	-3.21296e-05	0.000352934
335	Sm_gene-F5989_RS06025	Ss_gene-SELSP_RS02500	-3.98624e-08	2.25956e-08	0.0787683	0.430992	-8.41491e-08	4.42425e-09	0.000111033	3.94354e-05	0.00520648	0.0535175	3.37407e-05	0.000188325	1.09042e-05	2.80101e-05	0.697346	0.990875	-4.39946e-05	6.5803e-05
336	Sm_gene-F5989_RS05675	Ss_gene-SELSP_RS01200	4.44344e-08	2.52456e-08	0.0794579	0.433471	-5.04595e-09	9.39148e-08	-3.45574e-08	3.45469e-05	0.999203	0.999684	-6.77452e-05	6.76761e-05	-1.28849e-05	2.07868e-05	0.535842	0.973609	-5.36264e-05	2.78565e-05
337	Sm_gene-F5989_RS01765	Ss_gene-SELSP_RS09320	-9.25154e-08	5.26162e-08	0.0797611	0.433834	-1.95641e-07	1.06104e-08	0.000295628	9.12294e-05	0.00133367	0.0242041	0.000116822	0.000474434	-1.83249e-05	9.15918e-05	0.841566	0.990875	-0.000197841	0.000161192
338	Sm_gene-F5989_RS09405	Ss_gene-SELSP_RS01225	1.52363e-08	8.67747e-09	0.0801807	0.434826	-1.77119e-09	3.22439e-08	-1.53324e-05	1.44093e-05	0.288196	0.549702	-4.35741e-05	1.29094e-05	7.04701e-06	1.37287e-05	0.608133	0.990875	-1.98608e-05	3.39548e-05
339	Sm_rna-F5989_RS00925	Ss_rna-SELSP_RS10015	1.00677e-09	5.74284e-10	0.0806538	0.436102	-1.18803e-10	2.13235e-09	1.09145e-06	1.09916e-06	0.321553	0.581843	-1.06287e-06	3.24577e-06	2.47685e-05	2.86588e-05	0.388169	0.930607	-3.14017e-05	8.09387e-05
340	Sm_gene-F5989_RS04120	Ss_gene-SELSP_RS02500	-5.77964e-08	3.30111e-08	0.0810457	0.436932	-1.22497e-07	6.90415e-09	0.000285819	0.000126624	0.0247457	0.120635	3.76406e-05	0.000533997	5.30387e-05	4.22232e-05	0.210082	0.85087	-2.97171e-05	0.000135795
341	Sm_gene-F5989_RS01765	Ss_rna-SELSP_RS04715	-5.00212e-07	2.86573e-07	0.0819686	0.439925	-1.06189e-06	6.14606e-08	0.000314672	9.98459e-05	0.00179571	0.0299231	0.000118977	0.000510366	0.000170384	9.69258e-05	0.0798333	0.85087	-1.95868e-05	0.000360355
342	Sm_gene-F5989_RS07420	Ss_gene-SELSP_RS04615	-8.10953e-08	4.64769e-08	0.0820808	0.439925	-1.72188e-07	9.99768e-09	0.00024446	9.58362e-05	0.0112664	0.0806071	5.66245e-05	0.000432295	6.27918e-05	5.43165e-05	0.248629	0.869936	-4.36667e-05	0.00016925
343	Sm_gene-F5989_RS09605	Ss_gene-SELSP_RS04610	-1.78774e-08	1.02684e-08	0.0827541	0.44224	-3.80031e-08	2.24835e-09	3.58013e-05	1.70987e-05	0.0371544	0.149679	2.28855e-06	6.9314e-05	2.73865e-05	5.9621e-05	0.646335	0.990875	-8.94685e-05	0.000144242
344	Sm_rna-F5989_RS08255	Ss_gene-SELSP_RS05005	1.07345e-09	6.17439e-10	0.0831847	0.443249	-1.36704e-10	2.28361e-09	-5.94116e-06	1.87044e-06	0.00165397	0.028334	-9.60715e-06	-2.27517e-06	-5.38474e-05	3.31203e-05	0.105087	0.85087	-0.000118762	1.10671e-05
345	Sm_gene-F5989_RS06655	Ss_gene-SELSP_RS03510	-4.41971e-08	2.5518e-08	0.0843486	0.447228	-9.42116e-08	5.81728e-09	0.000262094	8.37198e-05	0.00192436	0.0306726	9.80057e-05	0.000426181	9.24411e-06	4.00488e-05	0.817618	0.990875	-6.92502e-05	8.77384e-05
346	Sm_gene-F5989_RS09915	Ss_gene-SELSP_RS07600	6.58576e-09	3.80912e-09	0.0848945	0.447228	-8.79982e-10	1.40515e-08	-8.29717e-06	1.25261e-05	0.508254	0.755616	-3.2848e-05	1.62536e-05	5.99745e-06	1.62216e-05	0.711864	0.990875	-2.57963e-05	3.77912e-05
347	Sm_gene-F5989_RS04695	Ss_gene-SELSP_RS01200	-3.27227e-08	1.89302e-08	0.0849567	0.447228	-6.98252e-08	4.37982e-09	0.000251554	8.51849e-05	0.00340691	0.0426585	8.45946e-05	0.000418513	-1.35394e-06	2.07223e-05	0.947951	0.992754	-4.1969e-05	3.92611e-05
348	Sm_gene-F5989_RS05800	Ss_rna-SELSP_RS11755	-8.55264e-10	4.95466e-10	0.0853911	0.447228	-1.82636e-09	1.15832e-10	9.84918e-05	5.18894e-05	0.0586844	0.192963	-3.20942e-06	0.000200193	2.08165e-06	1.20544e-06	0.0852653	0.85087	-2.80969e-07	4.44426e-06
349	Sm_gene-F5989_RS09910	Ss_gene-SELSP_RS04610	3.97434e-08	2.30263e-08	0.0854239	0.447228	-5.38736e-09	8.48741e-08	1.15986e-05	1.39109e-05	0.405102	0.667162	-1.56663e-05	3.88634e-05	-1.4808e-05	6.00356e-05	0.805353	0.990875	-0.000132476	0.00010286
350	Sm_gene-F5989_RS03555	Ss_gene-SELSP_RS01275	-3.60122e-08	2.08764e-08	0.0856005	0.447228	-7.69293e-08	4.9048e-09	0.000114919	4.05664e-05	0.00494011	0.052218	3.54105e-05	0.000194428	0.000103165	5.93284e-05	0.0831275	0.85087	-1.31163e-05	0.000219447
351	Sm_gene-F5989_RS05675	Ss_gene-SELSP_RS07600	1.88726e-08	1.09448e-08	0.0857234	0.447228	-2.57888e-09	4.03241e-08	-9.95493e-07	3.48401e-05	0.977225	0.993431	-6.92808e-05	6.72898e-05	7.11147e-06	1.59566e-05	0.656168	0.990875	-2.4163e-05	3.83859e-05
352	Sm_gene-F5989_RS09300	Ss_gene-SELSP_RS02495	-2.09942e-07	1.21885e-07	0.0860626	0.447228	-4.48832e-07	2.89475e-08	0.000443171	0.000171338	0.0101873	0.0782474	0.000107354	0.000778988	-1.28713e-05	4.31269e-05	0.765574	0.990875	-9.73984e-05	7.16557e-05
353	Sm_gene-F5989_RS04710	Ss_gene-SELSP_RS02265	-2.66151e-08	1.54842e-08	0.08672	0.447228	-5.69636e-08	3.73347e-09	5.50183e-05	3.73865e-05	0.142222	0.351812	-1.82579e-05	0.000128294	3.89656e-06	4.4849e-05	0.930826	0.992754	-8.40059e-05	9.1799e-05
354	Sm_gene-F5989_RS03245	Ss_gene-SELSP_RS00425	7.11197e-09	4.13971e-09	0.0868774	0.447228	-1.00171e-09	1.52257e-08	-1.20834e-06	7.2956e-06	0.868568	0.971884	-1.55075e-05	1.30908e-05	3.66737e-06	1.21929e-05	0.763801	0.990875	-2.02303e-05	2.75651e-05
355	Sm_gene-F5989_RS04715	Ss_gene-SELSP_RS10490	6.99989e-10	4.07607e-10	0.0870007	0.447228	-9.89063e-11	1.49888e-09	4.03389e-06	3.5778e-06	0.260483	0.518283	-2.97848e-06	1.10463e-05	-6.77367e-06	8.24622e-06	0.412085	0.941201	-2.2936e-05	9.38863e-06
356	Sm_gene-F5989_RS04710	Ss_gene-SELSP_RS08335	-4.6894e-09	2.73284e-09	0.0872519	0.447228	-1.00457e-08	6.66875e-10	6.3265e-05	4.26341e-05	0.138931	0.34695	-2.02963e-05	0.000146826	1.94882e-05	3.42516e-05	0.56982	0.977978	-4.76437e-05	8.66202e-05
357	Sm_gene-F5989_RS07425	Ss_gene-SELSP_RS11020	-1.3971e-08	8.15125e-09	0.087615	0.447228	-2.99471e-08	2.00521e-09	0.000204307	0.000100568	0.0431235	0.163995	7.19616e-06	0.000401417	2.82497e-07	1.13322e-05	0.980129	0.999287	-2.19281e-05	2.24931e-05
358	Sm_gene-F5989_RS05675	Ss_gene-SELSP_RS00425	-5.71928e-09	3.3405e-09	0.0879574	0.447228	-1.22665e-08	8.27971e-10	0.000138297	7.86683e-05	0.0798178	0.239846	-1.58902e-05	0.000292484	9.76668e-06	1.23061e-05	0.428056	0.941201	-1.43528e-05	3.38861e-05
359	Sm_gene-F5989_RS07420	Ss_gene-SELSP_RS01275	-3.4609e-08	2.02185e-08	0.0880228	0.447228	-7.42365e-08	5.01848e-09	0.000298369	0.000134275	0.0270575	0.124302	3.51955e-05	0.000561542	7.55915e-05	6.12938e-05	0.218486	0.857864	-4.45422e-05	0.000195725
360	Sm_gene-F5989_RS09420	Ss_gene-SELSP_RS02265	-1.02521e-08	5.99124e-09	0.0881286	0.447228	-2.19947e-08	1.49054e-09	4.79517e-05	1.62168e-05	0.00336554	0.0425451	1.61674e-05	7.97359e-05	6.45177e-07	4.50711e-05	0.988589	0.999287	-8.76925e-05	8.89829e-05
361	Sm_gene-F5989_RS09605	Ss_gene-SELSP_RS00425	-3.31977e-09	1.9417e-09	0.0883984	0.447228	-7.12543e-09	4.85898e-10	3.39934e-05	1.64312e-05	0.0394574	0.155874	1.78878e-06	6.6198e-05	1.15284e-05	1.20972e-05	0.341404	0.892415	-1.21818e-05	3.52386e-05
362	Sm_gene-F5989_RS03760	Ss_gene-SELSP_RS01640	4.33361e-09	2.53599e-09	0.0885616	0.447228	-6.36847e-10	9.30406e-09	-1.99109e-05	7.77051e-05	0.797951	0.939399	-0.00017221	0.000132388	-4.84558e-07	4.66892e-06	0.917413	0.990936	-9.63548e-06	8.66636e-06
363	Sm_gene-F5989_RS03550	Ss_gene-SELSP_RS03510	-3.63898e-08	2.13055e-08	0.0887175	0.447228	-7.81478e-08	5.36819e-09	0.000132353	8.39055e-05	0.115803	0.308079	-3.20984e-05	0.000296805	-5.68569e-07	3.64232e-05	0.987556	0.999287	-7.19567e-05	7.08196e-05
364	Sm_gene-F5989_RS09605	Ss_gene-SELSP_RS09760	-2.22104e-08	1.30076e-08	0.0888113	0.447228	-4.77047e-08	3.28399e-09	2.55401e-05	1.21575e-05	0.0365331	0.148911	1.71188e-06	4.93683e-05	-8.96416e-05	7.79571e-05	0.251148	0.870237	-0.000242435	6.31514e-05
365	Sm_gene-F5989_RS06655	Ss_gene-SELSP_RS09760	-5.29221e-08	3.10694e-08	0.0895852	0.44989	-1.13817e-07	7.97287e-09	0.000216698	6.9908e-05	0.0021291	0.032094	7.96809e-05	0.000353715	-7.74902e-05	7.78907e-05	0.320643	0.889167	-0.000230153	7.51728e-05
366	Sm_gene-F5989_RS06275	Ss_gene-SELSP_RS10490	1.05283e-08	6.18724e-09	0.0899118	0.450296	-1.59851e-09	2.2655e-08	-1.42983e-05	2.09817e-05	0.496126	0.748736	-5.54218e-05	2.68251e-05	-4.03301e-06	7.8054e-06	0.605767	0.989888	-1.93313e-05	1.12653e-05
367	Sm_gene-F5989_RS03760	Ss_gene-SELSP_RS06010	2.52984e-08	1.49016e-08	0.0906495	0.451715	-3.90825e-09	5.4505e-08	1.10486e-06	6.76585e-05	0.986982	0.995695	-0.000131503	0.000133713	1.72426e-05	2.68189e-05	0.520785	0.971721	-3.53216e-05	6.98067e-05
368	Sm_gene-F5989_RS04110	Ss_gene-SELSP_RS01640	-2.28201e-09	1.34443e-09	0.0907087	0.451715	-4.91704e-09	3.53025e-10	0.000127329	6.59467e-05	0.054494	0.18601	-1.924e-06	0.000256582	3.5068e-06	4.53965e-06	0.440465	0.941201	-5.39076e-06	1.24044e-05
369	Sm_gene-F5989_RS05675	Ss_gene-SELSP_RS08090	2.2093e-07	1.30251e-07	0.0909345	0.451715	-3.4357e-08	4.76217e-07	5.65108e-07	3.46625e-05	0.987004	0.995695	-6.73722e-05	6.85024e-05	-3.38054e-05	0.000130542	0.795851	0.990875	-0.000289664	0.000222053
370	Sm_gene-F5989_RS06655	Ss_gene-SELSP_RS02495	-4.54169e-08	2.68189e-08	0.0914521	0.451993	-9.79809e-08	7.14722e-09	0.00023414	7.53525e-05	0.00207757	0.0319456	8.64514e-05	0.000381828	-1.02764e-05	4.32241e-05	0.812247	0.990875	-9.4994e-05	7.44412e-05
371	Sm_gene-F5989_RS03550	Ss_gene-SELSP_RS10490	-6.26787e-09	3.70394e-09	0.0916901	0.451993	-1.35275e-08	9.91723e-10	0.000115036	7.56058e-05	0.129231	0.331764	-3.3149e-05	0.00026322	2.42747e-06	7.7849e-06	0.755405	0.990875	-1.28306e-05	1.76856e-05
372	Sm_gene-F5989_RS05800	Ss_gene-SELSP_RS07535	2.62826e-08	1.55334e-08	0.0917302	0.451993	-4.1623e-09	5.67275e-08	1.49472e-06	1.40894e-05	0.915586	0.980636	-2.61199e-05	2.91094e-05	-1.49129e-05	3.033e-05	0.623316	0.990875	-7.43585e-05	4.45328e-05
373	Sm_gene-F5989_RS04720	Ss_gene-SELSP_RS02520	-7.22391e-08	4.31075e-08	0.0948685	0.465191	-1.56728e-07	1.22501e-08	0.000263179	0.000129707	0.0433782	0.164281	8.95823e-06	0.000517401	-1.1987e-05	4.65228e-05	0.796856	0.990875	-0.00010317	7.91961e-05
374	Sm_gene-F5989_RS07420	Ss_gene-SELSP_RS03510	-5.76385e-08	3.44452e-08	0.0953502	0.465191	-1.2515e-07	9.87288e-09	0.000248971	9.96195e-05	0.0130055	0.0848363	5.37204e-05	0.000444222	-1.51906e-06	3.66939e-05	0.967007	0.997011	-7.34377e-05	7.03996e-05
375	Sm_gene-F5989_RS03070	Ss_gene-SELSP_RS02500	-2.24607e-08	1.34297e-08	0.0955231	0.465191	-4.87825e-08	3.86108e-09	5.40592e-05	3.19251e-05	0.0914804	0.264903	-8.51275e-06	0.000116631	4.22787e-05	3.6655e-05	0.249697	0.869936	-2.95638e-05	0.000114121
376	Sm_gene-F5989_RS01295	Ss_rna-SELSP_RS10015	4.52691e-08	2.70784e-08	0.0956584	0.465191	-7.80368e-09	9.83419e-08	-1.09013e-05	1.72657e-05	0.528293	0.768909	-4.47415e-05	2.29389e-05	2.57444e-05	2.8417e-05	0.365722	0.912789	-2.99519e-05	8.14407e-05
377	Sm_gene-F5989_RS04110	Ss_gene-SELSP_RS10675	-2.38387e-08	1.42604e-08	0.0956776	0.465191	-5.17885e-08	4.11105e-09	9.52134e-05	4.83023e-05	0.0496615	0.178496	5.42713e-07	0.000189884	7.51747e-06	4.79566e-05	0.875548	0.990875	-8.64758e-05	0.000101511
378	Sm_gene-F5989_RS09300	Ss_gene-SELSP_RS02265	-7.72506e-08	4.63028e-08	0.0963314	0.465428	-1.68002e-07	1.35013e-08	0.000401138	0.000149747	0.0078154	0.0672565	0.00010764	0.000694637	9.68101e-06	5.04942e-05	0.848093	0.990875	-8.92858e-05	0.000108648
379	Sm_gene-F5989_RS01460	Ss_rna-SELSP_RS04715	-2.37409e-08	1.42496e-08	0.0967892	0.465428	-5.16697e-08	4.18779e-09	1.9628e-05	1.43308e-05	0.171871	0.3982	-8.4599e-06	4.7716e-05	0.000134048	9.64872e-05	0.165823	0.85087	-5.50634e-05	0.00032316
380	Sm_gene-F5989_RS07425	Ss_gene-SELSP_RS09320	-1.60885e-07	9.66909e-08	0.0972208	0.465428	-3.50396e-07	2.86252e-08	0.000268122	0.000135329	0.0485162	0.175751	2.88207e-06	0.000533362	1.18015e-05	9.45209e-05	0.900725	0.990875	-0.000173456	0.000197059
381	Sm_gene-F5989_RS09605	Ss_gene-SELSP_RS07535	-2.18855e-08	1.31735e-08	0.0977395	0.465428	-4.77051e-08	3.93408e-09	4.22853e-05	2.14701e-05	0.0498581	0.178496	2.0458e-07	8.4366e-05	2.68386e-08	3.00145e-05	0.999287	0.999287	-5.88005e-05	5.88541e-05
382	Sm_gene-F5989_RS05675	Ss_gene-SELSP_RS10490	-1.11385e-09	6.71054e-10	0.0980354	0.465428	-2.4291e-09	2.01388e-10	0.000121221	6.66513e-05	0.0699932	0.218938	-9.41276e-06	0.000251855	1.10705e-06	1.03452e-05	0.914855	0.990936	-1.91692e-05	2.13833e-05
383	Sm_gene-F5989_RS04720	Ss_gene-SELSP_RS02815	-1.50519e-07	9.06884e-08	0.0980596	0.465428	-3.28265e-07	2.72271e-08	0.000271651	0.000138762	0.051237	0.180264	-3.17582e-07	0.000543619	0.000128824	9.81682e-05	0.190474	0.85087	-6.3582e-05	0.00032123
384	Sm_gene-F5989_RS09905	Ss_rna-SELSP_RS11755	6.96897e-10	4.20035e-10	0.0981803	0.465428	-1.26358e-10	1.52015e-09	1.7393e-05	2.64672e-05	0.511609	0.758126	-3.44817e-05	6.92677e-05	9.18253e-07	1.23954e-06	0.459419	0.944482	-1.5112e-06	3.34771e-06
385	Sm_gene-F5989_RS07425	Ss_gene-SELSP_RS05005	-5.68086e-08	3.42519e-08	0.0982981	0.465428	-1.23941e-07	1.03239e-08	0.000203716	0.000102881	0.048646	0.175874	2.07271e-06	0.000405359	2.66053e-05	3.27219e-05	0.41685	0.941201	-3.75284e-05	9.07389e-05
386	Sm_gene-F5989_RS03760	Ss_gene-SELSP_RS00625	1.11084e-09	6.70126e-10	0.0984802	0.465428	-2.02587e-10	2.42426e-09	1.19271e-05	6.45862e-05	0.853619	0.96292	-0.000114659	0.000138514	1.03989e-06	1.24252e-06	0.403333	0.935834	-1.39541e-06	3.4752e-06
387	Sm_gene-F5989_RS07110	Ss_gene-SELSP_RS07535	-1.61473e-08	9.76349e-09	0.0992517	0.465428	-3.52834e-08	2.98876e-09	3.17822e-05	3.69487e-05	0.390413	0.649211	-4.06359e-05	0.0001042	3.0693e-05	3.67348e-05	0.404115	0.936464	-4.13059e-05	0.000102692
388	Sm_gene-F5989_RS09300	Ss_gene-SELSP_RS02815	-1.81027e-07	1.09484e-07	0.0993299	0.465428	-3.95611e-07	3.35568e-08	0.000464398	0.000189158	0.0146787	0.0899871	9.36548e-05	0.000835141	0.000109006	0.000100901	0.280905	0.882897	-8.87563e-05	0.000306768
389	Sm_gene-F5989_RS09415	Ss_gene-SELSP_RS02265	-2.76169e-08	1.67033e-08	0.0993475	0.465428	-6.03548e-08	5.12102e-09	5.83707e-05	3.45966e-05	0.0926553	0.267882	-9.43741e-06	0.000126179	1.9239e-05	4.98175e-05	0.699643	0.990875	-7.84015e-05	0.000116879
390	Sm_gene-F5989_RS04120	Ss_gene-SELSP_RS08375	-1.03471e-07	6.26008e-08	0.0994517	0.465428	-2.26166e-07	1.92246e-08	0.000461896	0.000212081	0.0302256	0.133502	4.62257e-05	0.000877567	5.26069e-05	3.54906e-05	0.139364	0.85087	-1.69534e-05	0.000122167
391	Sm_gene-F5989_RS04695	Ss_gene-SELSP_RS01640	-5.34141e-09	3.23217e-09	0.0995105	0.465428	-1.16764e-08	9.93528e-10	0.000285344	0.000107385	0.0083205	0.0690112	7.48732e-05	0.000495815	4.51937e-06	4.64287e-06	0.331174	0.892012	-4.58049e-06	1.36192e-05
392	Sm_gene-F5989_RS03555	Ss_gene-SELSP_RS08335	-1.6281e-08	9.85567e-09	0.0996398	0.465428	-3.55978e-08	3.03575e-09	9.70324e-05	3.18571e-05	0.00253569	0.0363119	3.45937e-05	0.000159471	1.9837e-05	3.22491e-05	0.538965	0.973609	-4.33701e-05	8.3044e-05
393	Sm_rna-F5989_RS04215	Ss_gene-SELSP_RS08335	-5.04164e-10	3.05329e-10	0.099789	0.465428	-1.1026e-09	9.4271e-11	4.44331e-06	9.10903e-07	1.77943e-06	0.000212464	2.65798e-06	6.22865e-06	3.99624e-05	3.43876e-05	0.246154	0.867693	-2.74361e-05	0.000107361
394	Sm_gene-F5989_RS01295	Ss_rna-SELSP_RS11975	-1.78547e-10	1.08277e-10	0.100245	0.466367	-3.90766e-10	3.36718e-11	7.73811e-05	4.24799e-05	0.0695576	0.21832	-5.87798e-06	0.00016064	1.16053e-06	9.41177e-07	0.218561	0.857864	-6.84142e-07	3.0052e-06
395	Sm_gene-F5989_RS09605	Ss_gene-SELSP_RS04605	-2.41128e-08	1.46755e-08	0.101463	0.469658	-5.28762e-08	4.65053e-09	3.48387e-05	1.74111e-05	0.0463396	0.169528	7.13562e-07	6.89638e-05	3.91728e-05	7.48931e-05	0.601343	0.986662	-0.000107615	0.000185961
396	Sm_gene-F5989_RS09900	Ss_gene-SELSP_RS05005	-4.05883e-08	2.47189e-08	0.101687	0.469658	-8.90365e-08	7.85994e-09	0.000159696	6.33871e-05	0.0122994	0.0836244	3.54597e-05	0.000283933	2.41315e-05	3.22216e-05	0.454518	0.94265	-3.90218e-05	8.72848e-05
397	Sm_gene-F5989_RS09900	Ss_gene-SELSP_RS10675	-3.84535e-08	2.34438e-08	0.10205	0.469658	-8.44024e-08	7.49545e-09	0.000119748	4.19421e-05	0.00461653	0.0506712	3.75426e-05	0.000201953	1.81911e-05	4.87989e-05	0.70959	0.990875	-7.74531e-05	0.000113835
398	Sm_gene-F5989_RS03555	Ss_rna-SELSP_RS12040	3.15683e-10	1.92504e-10	0.102127	0.469658	-6.16185e-11	6.92984e-10	1.79859e-05	3.05629e-05	0.556669	0.795923	-4.19163e-05	7.7888e-05	1.03169e-06	6.45404e-07	0.111027	0.85087	-2.33276e-07	2.29666e-06
399	Sm_gene-F5989_RS09420	Ss_rna-SELSP_RS11755	4.98988e-10	3.04379e-10	0.102233	0.469658	-9.75842e-11	1.09556e-09	-6.80045e-06	2.46705e-05	0.783015	0.93381	-5.51538e-05	4.15529e-05	8.12503e-07	1.23205e-06	0.510121	0.969885	-1.60227e-06	3.22727e-06
400	Sm_rna-F5989_RS00925	Ss_gene-SELSP_RS07535	8.03277e-10	4.90417e-10	0.102529	0.469838	-1.57923e-10	1.76448e-09	1.0543e-06	1.11852e-06	0.346684	0.606858	-1.13795e-06	3.24655e-06	-3.61881e-05	3.47262e-05	0.298243	0.882897	-0.00010425	3.1874e-05
401	Sm_gene-F5989_RS05965	Ss_gene-SELSP_RS01275	-3.27104e-08	2.00343e-08	0.103626	0.47368	-7.1977e-08	6.55622e-09	5.08074e-05	3.28984e-05	0.123599	0.321498	-1.36722e-05	0.000115287	0.000110643	5.89245e-05	0.061435	0.85087	-4.84686e-06	0.000226133
402	Sm_gene-F5989_RS03550	Ss_gene-SELSP_RS02815	-8.22296e-08	5.04114e-08	0.103951	0.473986	-1.81034e-07	1.65749e-08	0.000142002	9.51954e-05	0.136878	0.344166	-4.45772e-05	0.000328582	0.000115171	9.23715e-05	0.213481	0.85087	-6.58743e-05	0.000296215
403	Sm_gene-F5989_RS04695	Ss_gene-SELSP_RS02495	-5.94617e-08	3.65196e-08	0.104576	0.474759	-1.31039e-07	1.21153e-08	0.000204652	6.5245e-05	0.00188633	0.0305987	7.67737e-05	0.00033253	-1.3144e-05	4.31782e-05	0.761035	0.990875	-9.77717e-05	7.14838e-05
404	Sm_gene-F5989_RS06025	Ss_gene-SELSP_RS04605	-4.19534e-08	2.58019e-08	0.105051	0.474759	-9.25242e-08	8.61735e-09	0.000108413	4.05236e-05	0.0078946	0.067306	2.89885e-05	0.000187838	3.73381e-05	7.52694e-05	0.620232	0.990875	-0.000110187	0.000184863
405	Sm_gene-F5989_RS09905	Ss_rna-SELSP_RS11975	7.34031e-10	4.51598e-10	0.105173	0.474759	-1.51085e-10	1.61915e-09	1.55099e-05	2.77746e-05	0.576992	0.81334	-3.89272e-05	6.99471e-05	1.0087e-06	9.34142e-07	0.281133	0.882897	-8.22188e-07	2.83958e-06
406	Sm_gene-F5989_RS09420	Ss_gene-SELSP_RS09760	-6.1977e-08	3.8148e-08	0.105335	0.474759	-1.36746e-07	1.27916e-08	6.17935e-05	2.40429e-05	0.0106705	0.0795084	1.46703e-05	0.000108917	-8.57857e-05	7.74235e-05	0.268787	0.882897	-0.000237533	6.59615e-05
407	Sm_gene-F5989_RS09915	Ss_gene-SELSP_RS02520	1.28125e-08	7.89326e-09	0.105641	0.474759	-2.65804e-09	2.8283e-08	-1.31978e-06	1.10108e-05	0.904676	0.980636	-2.29005e-05	2.02609e-05	-6.29184e-05	4.89975e-05	0.200137	0.85087	-0.000158952	3.31148e-05
408	Sm_gene-F5989_RS03760	Ss_rna-SELSP_RS12040	6.30119e-10	3.88731e-10	0.106124	0.474759	-1.3178e-10	1.39202e-09	6.80793e-06	6.74996e-05	0.919733	0.980636	-0.000125489	0.000139105	1.14411e-06	6.365e-07	0.0733063	0.85087	-1.03404e-07	2.39163e-06
409	Sm_gene-F5989_RS06655	Ss_gene-SELSP_RS01640	-4.73796e-09	2.92584e-09	0.10647	0.474759	-1.04725e-08	9.96584e-10	0.000292649	0.000103986	0.00522621	0.0535175	8.884e-05	0.000496458	5.43218e-06	4.79411e-06	0.25812	0.8778	-3.9641e-06	1.48285e-05
410	Sm_gene-F5989_RS07585	Ss_rna-SELSP_RS04715	-3.06965e-07	1.89595e-07	0.106534	0.474759	-6.78565e-07	6.46352e-08	0.00013058	4.48533e-05	0.00388191	0.0456125	4.26691e-05	0.000218491	0.000173683	9.7092e-05	0.0746929	0.85087	-1.66134e-05	0.00036398
411	Sm_gene-F5989_RS09405	Ss_gene-SELSP_RS00425	7.36924e-09	4.55708e-09	0.106956	0.474759	-1.56248e-09	1.6301e-08	-7.73463e-06	1.19042e-05	0.51638	0.762098	-3.10665e-05	1.55972e-05	4.84388e-06	1.20978e-05	0.689165	0.990875	-1.88674e-05	2.85551e-05
412	Sm_gene-F5989_RS07110	Ss_gene-SELSP_RS02150	-3.97199e-07	2.46007e-07	0.1075	0.474759	-8.79364e-07	8.49657e-08	4.18152e-05	4.3169e-05	0.333541	0.59248	-4.27945e-05	0.000126425	6.85408e-05	0.000534247	0.898006	0.990875	-0.000978564	0.00111565
413	Sm_gene-F5989_RS03070	Ss_gene-SELSP_RS10490	4.63632e-09	2.87289e-09	0.107666	0.474759	-9.94447e-10	1.02671e-08	-1.93532e-05	1.77285e-05	0.275905	0.536303	-5.41005e-05	1.5394e-05	-5.39971e-06	8.09731e-06	0.505402	0.967648	-2.12701e-05	1.04707e-05
414	Sm_gene-F5989_RS09605	Ss_gene-SELSP_RS01225	-6.77433e-09	4.20069e-09	0.107915	0.474759	-1.50075e-08	1.45887e-09	2.89891e-05	1.44048e-05	0.0451058	0.168047	7.56142e-07	5.7222e-05	1.34299e-05	1.36499e-05	0.326003	0.890558	-1.33235e-05	4.01832e-05
415	Sm_gene-F5989_RS06275	Ss_gene-SELSP_RS02265	-2.4972e-08	1.54882e-08	0.107991	0.474759	-5.53283e-08	5.38434e-09	1.96011e-05	2.24743e-05	0.383852	0.642558	-2.44477e-05	6.36499e-05	2.02582e-05	4.97274e-05	0.684028	0.990875	-7.72057e-05	0.000117722
416	Sm_gene-F5989_RS06655	Ss_gene-SELSP_RS02520	-3.15826e-08	1.95889e-08	0.108004	0.474759	-6.99762e-08	6.81108e-09	0.00022854	7.29612e-05	0.00191334	0.0306726	8.55385e-05	0.000371541	-1.27274e-05	4.74331e-05	0.788643	0.990875	-0.000105695	8.02398e-05
417	Sm_gene-F5989_RS04710	Ss_rna-SELSP_RS11755	1.11403e-09	6.9203e-10	0.108541	0.474759	-2.42326e-10	2.47038e-09	-5.61508e-05	4.45868e-05	0.208923	0.451966	-0.000143539	3.12376e-05	1.20416e-06	1.17906e-06	0.307981	0.882897	-1.10676e-06	3.51507e-06
418	Sm_gene-F5989_RS09420	Ss_gene-SELSP_RS07600	-4.62053e-09	2.872e-09	0.108755	0.474759	-1.02495e-08	1.00848e-09	5.68371e-05	2.18556e-05	0.00978906	0.076245	1.40008e-05	9.96733e-05	2.31119e-05	1.57097e-05	0.142338	0.85087	-7.67867e-06	5.39024e-05
419	Sm_gene-F5989_RS04720	Ss_gene-SELSP_RS09320	-1.32983e-07	8.26818e-08	0.108852	0.474759	-2.95037e-07	2.90699e-08	0.000281183	0.000143723	0.0513857	0.180441	-5.09801e-07	0.000562876	1.89631e-07	9.26944e-05	0.998369	0.999287	-0.000181488	0.000181867
420	Sm_gene-F5989_RS09605	Ss_gene-SELSP_RS02500	-1.04242e-08	6.48379e-09	0.108993	0.474759	-2.31322e-08	2.28378e-09	2.94356e-05	1.47071e-05	0.0462847	0.169528	6.10196e-07	5.8261e-05	1.01316e-05	2.82786e-05	0.720399	0.990875	-4.52935e-05	6.55567e-05
421	Sm_gene-F5989_RS07425	Ss_gene-SELSP_RS07535	-7.6656e-08	4.77173e-08	0.109272	0.474759	-1.7018e-07	1.68682e-08	0.000249563	0.000129468	0.0548904	0.186322	-4.18887e-06	0.000503315	9.16605e-06	3.15054e-05	0.77131	0.990875	-5.25833e-05	7.09154e-05
422	Sm_gene-F5989_RS07110	Ss_gene-SELSP_RS10675	-3.1141e-08	1.93864e-08	0.109301	0.474759	-6.91376e-08	6.85567e-09	5.04254e-05	4.81087e-05	0.295449	0.554279	-4.38659e-05	0.000144717	2.43412e-05	4.95294e-05	0.623485	0.990875	-7.27346e-05	0.000121417
423	Sm_gene-F5989_RS09900	Ss_gene-SELSP_RS02265	-3.61096e-08	2.2531e-08	0.110109	0.475816	-8.02696e-08	8.05039e-09	0.000105067	3.5007e-05	0.00292456	0.039417	3.64541e-05	0.000173679	1.48696e-05	4.97298e-05	0.765151	0.990875	-8.2599e-05	0.000112338
424	Sm_gene-F5989_RS09900	Ss_gene-SELSP_RS12145	9.50087e-09	5.93337e-09	0.110419	0.475816	-2.12831e-09	2.11301e-08	-2.5115e-05	6.01018e-05	0.676352	0.874398	-0.000142912	9.26825e-05	2.64821e-06	4.11056e-06	0.519931	0.971721	-5.40834e-06	1.07048e-05
425	Sm_gene-F5989_RS02900	Ss_gene-SELSP_RS04615	-1.64062e-08	1.02513e-08	0.11061	0.475816	-3.64985e-08	3.68601e-09	3.85172e-05	2.34817e-05	0.102037	0.2839	-7.50609e-06	8.45405e-05	6.15484e-05	5.46876e-05	0.261337	0.88057	-4.56373e-05	0.000168734
426	Sm_gene-F5989_RS07420	Ss_gene-SELSP_RS09760	-1.60957e-07	1.00637e-07	0.110837	0.475816	-3.58201e-07	3.62882e-08	0.000221437	9.08537e-05	0.0154053	0.092329	4.33666e-05	0.000399506	-0.000104294	7.60343e-05	0.171239	0.85087	-0.000253318	4.47309e-05
427	Sm_gene-F5989_RS04695	Ss_rna-SELSP_RS11755	1.46088e-09	9.13421e-10	0.110842	0.475816	-3.29388e-10	3.25116e-09	-2.31922e-05	9.88395e-05	0.814651	0.947673	-0.000216914	0.00017053	1.06787e-06	1.17288e-06	0.363343	0.912789	-1.23094e-06	3.36668e-06
428	Sm_gene-F5989_RS04120	Ss_gene-SELSP_RS09320	-2.33435e-07	1.46498e-07	0.112164	0.480364	-5.20567e-07	5.3696e-08	0.000467368	0.00021514	0.0306442	0.134702	4.57024e-05	0.000889034	-9.71881e-06	9.26846e-05	0.916561	0.990936	-0.000191377	0.00017194
429	Sm_gene-F5989_RS04710	Ss_gene-SELSP_RS00625	1.07002e-09	6.73301e-10	0.113112	0.483299	-2.49625e-10	2.38967e-09	-2.23482e-05	2.9256e-05	0.445563	0.702379	-7.96889e-05	3.49925e-05	1.20103e-06	1.2291e-06	0.329313	0.892012	-1.20796e-06	3.61001e-06
430	Sm_gene-F5989_RS09300	Ss_gene-SELSP_RS10490	3.90751e-08	2.46321e-08	0.113762	0.484942	-9.20297e-09	8.73532e-08	0.000100137	0.000145137	0.490785	0.745526	-0.000184327	0.000384601	-3.99647e-06	7.79144e-06	0.608394	0.990875	-1.92674e-05	1.12745e-05
431	Sm_gene-F5989_RS04110	Ss_rna-SELSP_RS12040	5.01747e-10	3.16825e-10	0.11437	0.485748	-1.19219e-10	1.12271e-09	-2.41608e-05	3.86386e-05	0.532271	0.7731	-9.98911e-05	5.15696e-05	1.24326e-06	6.26194e-07	0.0480491	0.85087	1.59414e-08	2.47058e-06
432	Sm_gene-F5989_RS03760	Ss_gene-SELSP_RS03510	5.27603e-08	3.33461e-08	0.114704	0.485748	-1.25968e-08	1.18117e-07	1.70273e-05	6.39327e-05	0.790175	0.935653	-0.000108279	0.000142333	-3.36577e-05	3.86426e-05	0.384482	0.930607	-0.000109396	4.20803e-05
433	Sm_gene-F5989_RS09915	Ss_gene-SELSP_RS02815	3.71447e-08	2.34793e-08	0.114746	0.485748	-8.87378e-09	8.31633e-08	-1.1567e-06	1.10455e-05	0.91667	0.980636	-2.28054e-05	2.0492e-05	-1.5951e-05	0.000102811	0.876814	0.990875	-0.000217457	0.000185555
434	Sm_gene-F5989_RS01460	Ss_gene-SELSP_RS12145	4.42886e-09	2.81075e-09	0.116199	0.490582	-1.0801e-09	9.93782e-09	-2.40118e-06	5.5567e-06	0.665976	0.870089	-1.32921e-05	8.48975e-06	3.18674e-06	4.06399e-06	0.433604	0.941201	-4.77853e-06	1.1152e-05
435	Sm_gene-F5989_RS04120	Ss_gene-SELSP_RS04615	-1.50493e-07	9.56864e-08	0.116874	0.490582	-3.38035e-07	3.70494e-08	0.00043016	0.000202163	0.034207	0.142982	3.39275e-05	0.000826392	7.45336e-05	5.78352e-05	0.198532	0.85087	-3.88212e-05	0.000187888
436	Sm_gene-F5989_RS07425	Ss_gene-SELSP_RS03510	-8.80074e-08	5.60342e-08	0.117377	0.490582	-1.97832e-07	2.18176e-08	0.000225129	0.000118192	0.0578094	0.190927	-6.52336e-06	0.000456781	1.39273e-05	3.91262e-05	0.722134	0.990875	-6.27587e-05	9.06132e-05
437	Sm_gene-F5989_RS04720	Ss_gene-SELSP_RS04605	-1.40301e-07	8.93321e-08	0.117389	0.490582	-3.15388e-07	3.47871e-08	0.000267416	0.000139323	0.055925	0.187059	-5.65137e-06	0.000540483	4.55849e-05	7.57248e-05	0.547661	0.973609	-0.000102833	0.000194003
438	Sm_gene-F5989_RS04715	Ss_rna-SELSP_RS12040	4.26039e-11	2.71575e-11	0.117802	0.490582	-1.06237e-11	9.58316e-11	4.0912e-06	3.7342e-06	0.274171	0.533499	-3.2277e-06	1.14101e-05	9.55098e-07	7.01827e-07	0.174621	0.85087	-4.20458e-07	2.33065e-06
439	Sm_gene-F5989_RS07425	Ss_gene-SELSP_RS04605	-1.31701e-07	8.39685e-08	0.117875	0.490582	-2.96277e-07	3.28739e-08	0.000228516	0.000120469	0.0588469	0.192963	-7.59901e-06	0.000464631	4.8877e-05	7.66387e-05	0.524139	0.971721	-0.000101332	0.000199086
440	Sm_gene-F5989_RS03070	Ss_gene-SELSP_RS01275	-2.32034e-08	1.48086e-08	0.118243	0.490582	-5.22277e-08	5.82094e-09	7.20539e-05	4.58725e-05	0.117344	0.310376	-1.78544e-05	0.000161962	0.000109436	5.95852e-05	0.0672992	0.85087	-7.34912e-06	0.000226221
441	Sm_gene-F5989_RS07110	Ss_gene-SELSP_RS01275	-4.13176e-08	2.63789e-08	0.118378	0.490582	-9.30193e-08	1.03841e-08	6.3651e-05	5.73438e-05	0.267934	0.524112	-4.87409e-05	0.000176043	0.000108182	5.84413e-05	0.0651794	0.85087	-6.36093e-06	0.000222725
442	Sm_gene-F5989_RS06655	Ss_gene-SELSP_RS07535	-2.97547e-08	1.89981e-08	0.118406	0.490582	-6.69904e-08	7.48098e-09	0.000209867	6.75849e-05	0.00209136	0.0319456	7.74028e-05	0.000342331	2.68741e-05	3.84103e-05	0.484707	0.961842	-4.84086e-05	0.000102157
443	Sm_gene-F5989_RS05800	Ss_gene-SELSP_RS07600	5.1882e-09	3.31605e-09	0.118785	0.490582	-1.31113e-09	1.16875e-08	1.00701e-06	1.44804e-05	0.944606	0.987483	-2.73741e-05	2.93881e-05	1.07351e-05	1.53599e-05	0.485178	0.961842	-1.93698e-05	4.084e-05
444	Sm_gene-F5989_RS06025	Ss_gene-SELSP_RS01225	-1.743e-08	1.11418e-08	0.118832	0.490582	-3.92675e-08	4.40759e-09	0.000103884	3.89494e-05	0.00808421	0.0682799	2.75443e-05	0.000180223	1.45033e-05	1.362e-05	0.287836	0.882897	-1.21913e-05	4.1198e-05
445	Sm_gene-F5989_RS03070	Ss_rna-SELSP_RS04715	-1.01435e-07	6.50442e-08	0.119984	0.493782	-2.2892e-07	2.60489e-08	1.56703e-05	1.27237e-05	0.219112	0.463779	-9.26765e-06	4.06082e-05	0.00015421	9.90124e-05	0.120459	0.85087	-3.98511e-05	0.00034827
446	Sm_gene-F5989_RS01765	Ss_gene-SELSP_RS04605	-2.40853e-07	1.54512e-07	0.120146	0.493782	-5.4369e-07	6.19844e-08	0.000408942	0.000166217	0.0144718	0.0896297	8.31623e-05	0.000734721	4.44903e-05	7.58495e-05	0.55796	0.973609	-0.000104172	0.000193153
447	Sm_gene-F5989_RS09420	Ss_gene-SELSP_RS11020	-3.78613e-09	2.43094e-09	0.12046	0.493967	-8.55068e-09	9.78429e-10	5.07652e-05	1.84963e-05	0.00644	0.061238	1.45132e-05	8.70173e-05	1.86046e-07	1.12408e-05	0.986806	0.999287	-2.18455e-05	2.22176e-05
448	Sm_gene-F5989_RS04715	Ss_gene-SELSP_RS11020	8.53278e-10	5.48621e-10	0.120974	0.494726	-2.22e-10	1.92856e-09	3.42509e-06	3.91293e-06	0.382129	0.640845	-4.24412e-06	1.10943e-05	-7.5015e-06	1.15698e-05	0.517264	0.971721	-3.01778e-05	1.51748e-05
449	Sm_gene-F5989_RS02900	Ss_gene-SELSP_RS10675	-1.52251e-08	9.81695e-09	0.122029	0.494726	-3.44659e-08	4.01581e-09	3.44491e-05	2.16005e-05	0.11185	0.299738	-7.88698e-06	7.67853e-05	1.05946e-05	4.76073e-05	0.824051	0.990875	-8.2714e-05	0.000103903
450	Sm_gene-F5989_RS01860	Ss_rna-SELSP_RS04145	-2.76691e-08	1.7854e-08	0.122305	0.494726	-6.26623e-08	7.32411e-09	7.90286e-05	4.18559e-05	0.0600195	0.195757	-3.00743e-06	0.000161065	3.79296e-05	3.17003e-05	0.232486	0.859324	-2.42018e-05	0.000100061
451	Sm_gene-F5989_RS09420	Ss_rna-SELSP_RS11975	4.7119e-10	3.04147e-10	0.122431	0.494726	-1.24926e-10	1.06731e-09	-1.67901e-05	3.18655e-05	0.598666	0.82809	-7.92453e-05	4.56651e-05	7.91156e-07	9.41624e-07	0.401493	0.933785	-1.05439e-06	2.6367e-06
452	Sm_gene-F5989_RS05965	Ss_gene-SELSP_RS08375	-4.81337e-09	3.11148e-09	0.122972	0.494726	-1.09117e-08	1.28502e-09	1.67425e-05	1.36622e-05	0.221405	0.467467	-1.00349e-05	4.35198e-05	4.00591e-05	3.27687e-05	0.222528	0.857971	-2.41663e-05	0.000104285
453	Sm_gene-F5989_RS03760	Ss_gene-SELSP_RS09310	6.86712e-08	4.43956e-08	0.123013	0.494726	-1.83425e-08	1.55685e-07	1.92778e-06	7.14426e-05	0.978492	0.993431	-0.000138097	0.000141953	-5.92806e-05	5.78535e-05	0.306383	0.882897	-0.000172671	5.41101e-05
454	Sm_gene-F5989_RS04710	Ss_gene-SELSP_RS09760	-1.22231e-07	7.9055e-08	0.12317	0.494726	-2.77176e-07	3.27139e-08	6.21729e-05	4.54362e-05	0.172271	0.3982	-2.68804e-05	0.000151226	-0.00010065	7.73768e-05	0.194377	0.85087	-0.000252306	5.10056e-05
455	Sm_gene-F5989_RS04710	Ss_gene-SELSP_RS06010	-9.85723e-09	6.37738e-09	0.12329	0.494726	-2.23567e-08	2.6422e-09	7.28912e-05	5.26751e-05	0.167498	0.391113	-3.035e-05	0.000176132	3.84682e-05	2.63161e-05	0.144897	0.85087	-1.31104e-05	9.00468e-05
456	Sm_gene-F5989_RS07110	Ss_gene-SELSP_RS03510	-2.57793e-08	1.66828e-08	0.123385	0.494726	-5.8477e-08	6.91844e-09	3.75039e-05	4.20199e-05	0.372858	0.63107	-4.48536e-05	0.000119861	1.68891e-05	3.94709e-05	0.669054	0.990875	-6.04724e-05	9.42507e-05
457	Sm_gene-F5989_RS09410	Ss_gene-SELSP_RS03510	-2.45768e-08	1.59059e-08	0.123416	0.494726	-5.57518e-08	6.59828e-09	0.00010375	3.5441e-05	0.0036916	0.0443578	3.42872e-05	0.000173213	1.39513e-05	3.98038e-05	0.72622	0.990875	-6.40627e-05	9.19653e-05
458	Sm_gene-F5989_RS04720	Ss_gene-SELSP_RS09310	-1.19999e-07	7.77036e-08	0.123614	0.494726	-2.72295e-07	3.22974e-08	0.000239195	0.000124671	0.0560258	0.187059	-5.15586e-06	0.000483546	-7.39785e-06	5.88943e-05	0.900127	0.990875	-0.000122828	0.000108033
459	Sm_gene-F5989_RS04535	Ss_gene-SELSP_RS04615	-1.30818e-08	8.49011e-09	0.124461	0.495823	-2.97221e-08	3.55853e-09	2.45343e-05	1.53815e-05	0.1118	0.299738	-5.61283e-06	5.46814e-05	8.78023e-05	6.0981e-05	0.151006	0.85087	-3.17183e-05	0.000207323
460	Sm_gene-F5989_RS09425	Ss_rna-SELSP_RS11755	3.05418e-10	1.98218e-10	0.124462	0.495823	-8.30813e-11	6.93917e-10	-5.8747e-06	9.73339e-06	0.546612	0.787069	-2.49518e-05	1.32024e-05	1.20353e-06	1.18352e-06	0.310057	0.882897	-1.11614e-06	3.52319e-06
461	Sm_gene-F5989_RS03245	Ss_gene-SELSP_RS01225	1.10013e-08	7.14442e-09	0.1247	0.495823	-3.0015e-09	2.50041e-08	-6.47365e-07	7.26734e-06	0.929082	0.985222	-1.48911e-05	1.35964e-05	7.73454e-06	1.37368e-05	0.57384	0.980536	-1.91892e-05	3.46582e-05
462	Sm_gene-F5989_RS04695	Ss_gene-SELSP_RS08090	-1.65052e-07	1.07298e-07	0.125087	0.496286	-3.75352e-07	4.52479e-08	0.000216262	7.36937e-05	0.00360943	0.0443578	7.18255e-05	0.000360699	8.42381e-05	0.00013615	0.536596	0.973609	-0.000182612	0.000351088
463	Sm_gene-F5989_RS01985	Ss_gene-SELSP_RS09760	2.70526e-07	1.76292e-07	0.126	0.498828	-7.49994e-08	6.16051e-07	3.80563e-05	9.88163e-05	0.700432	0.888674	-0.00015562	0.000231733	-0.000128861	7.66412e-05	0.0937812	0.85087	-0.000279075	2.13527e-05
464	Sm_gene-F5989_RS04695	Ss_gene-SELSP_RS01225	-1.34616e-08	8.79429e-09	0.126938	0.501048	-3.06981e-08	3.77484e-09	0.000175386	5.41036e-05	0.00132832	0.0242041	6.93453e-05	0.000281427	1.25584e-05	1.35887e-05	0.356168	0.908572	-1.40749e-05	3.91918e-05
465	Sm_gene-F5989_RS07425	Ss_rna-SELSP_RS11975	1.50704e-09	9.85575e-10	0.127341	0.501048	-4.2465e-10	3.43873e-09	-3.89014e-05	9.34311e-05	0.677455	0.874398	-0.000222023	0.00014422	8.05406e-07	9.47994e-07	0.396261	0.93241	-1.05263e-06	2.66344e-06
466	Sm_gene-F5989_RS06025	Ss_gene-SELSP_RS02265	-2.00027e-08	1.30827e-08	0.127381	0.501048	-4.56444e-08	5.63896e-09	0.000100553	3.74299e-05	0.00764319	0.0663979	2.71912e-05	0.000173914	-1.11426e-05	4.33192e-05	0.797192	0.990875	-9.60467e-05	7.37614e-05
467	Sm_gene-F5989_RS09600	Ss_rna-SELSP_RS10015	-7.26881e-09	4.76192e-09	0.128001	0.502071	-1.6602e-08	2.06439e-09	3.8211e-05	1.76673e-05	0.0313819	0.13631	3.58367e-06	7.28383e-05	7.23493e-05	3.77372e-05	0.0562066	0.85087	-1.61423e-06	0.000146313
468	Sm_gene-F5989_RS09910	Ss_gene-SELSP_RS01225	1.48097e-08	9.71249e-09	0.128409	0.502071	-4.22646e-09	3.38458e-08	1.22009e-05	1.39595e-05	0.382837	0.641444	-1.51592e-05	3.9561e-05	8.16875e-06	1.36836e-05	0.550994	0.973609	-1.86505e-05	3.4988e-05
469	Sm_gene-F5989_RS04695	Ss_rna-SELSP_RS04145	-1.62879e-08	1.06908e-08	0.128724	0.502071	-3.72414e-08	4.66566e-09	0.000154276	4.59819e-05	0.000900024	0.0187471	6.41533e-05	0.000244399	3.43878e-05	3.1216e-05	0.271554	0.882897	-2.67944e-05	9.55699e-05
470	Sm_gene-F5989_RS06275	Ss_rna-SELSP_RS04715	-1.90792e-07	1.25233e-07	0.128736	0.502071	-4.36245e-07	5.46606e-08	4.02892e-05	3.15903e-05	0.20321	0.446089	-2.16265e-05	0.000102205	0.000141505	9.7758e-05	0.148847	0.85087	-5.00969e-05	0.000333107
471	Sm_gene-F5989_RS09420	Ss_gene-SELSP_RS04615	-1.78275e-08	1.17239e-08	0.129457	0.503433	-4.08059e-08	5.15087e-09	5.31887e-05	2.02186e-05	0.00898159	0.0734967	1.3561e-05	9.28165e-05	7.43727e-05	5.77455e-05	0.198805	0.85087	-3.88065e-05	0.000187552
472	Sm_gene-F5989_RS01860	Ss_gene-SELSP_RS12145	2.07586e-09	1.36618e-09	0.129747	0.503433	-6.01807e-10	4.75352e-09	2.17395e-05	4.18476e-05	0.603819	0.831494	-6.02803e-05	0.000103759	2.21953e-06	4.21614e-06	0.598992	0.986662	-6.04395e-06	1.0483e-05
473	Sm_gene-F5989_RS05800	Ss_gene-SELSP_RS05005	1.51186e-08	9.95416e-09	0.129909	0.503433	-4.39125e-09	3.46284e-08	3.01934e-06	1.39756e-05	0.829107	0.951802	-2.43724e-05	3.0411e-05	-3.02559e-05	2.71593e-05	0.266205	0.882897	-8.34871e-05	2.29754e-05
474	Sm_gene-F5989_RS04720	Ss_gene-SELSP_RS07535	-6.62948e-08	4.36947e-08	0.13031	0.503921	-1.51935e-07	1.93453e-08	0.000271651	0.000145647	0.0631832	0.20462	-1.38119e-05	0.000557115	4.98416e-06	3.09988e-05	0.872375	0.990875	-5.57724e-05	6.57407e-05
475	Sm_gene-F5989_RS03070	Ss_rna-SELSP_RS12040	3.10656e-10	2.04923e-10	0.13063	0.504093	-9.09864e-11	7.12299e-10	-7.6787e-06	1.32538e-05	0.562801	0.800943	-3.36556e-05	1.82982e-05	1.14186e-06	6.46338e-07	0.0783467	0.85087	-1.24934e-07	2.40866e-06
476	Sm_gene-F5989_RS09420	Ss_gene-SELSP_RS08375	-1.46438e-08	9.67731e-09	0.131327	0.50572	-3.3611e-08	4.3234e-09	7.66864e-05	3.44041e-05	0.0265888	0.12389	9.25556e-06	0.000144117	4.77058e-05	3.56766e-05	0.182226	0.85087	-2.22191e-05	0.000117631
477	Sm_gene-F5989_RS07425	Ss_gene-SELSP_RS00425	-1.96445e-08	1.30096e-08	0.132144	0.506942	-4.5143e-08	5.85387e-09	0.000202953	0.000109952	0.065948	0.210597	-1.25503e-05	0.000418456	1.27966e-05	1.24144e-05	0.303512	0.882897	-1.15353e-05	3.71284e-05
478	Sm_gene-F5989_RS04710	Ss_gene-SELSP_RS11020	-4.86455e-09	3.22201e-09	0.132198	0.506942	-1.11796e-08	1.45047e-09	7.01779e-05	4.94171e-05	0.15666	0.37537	-2.66779e-05	0.000167034	-7.26452e-07	1.12569e-05	0.94859	0.992754	-2.27896e-05	2.13367e-05
479	Sm_gene-F5989_RS03550	Ss_gene-SELSP_RS05005	-3.34987e-08	2.23001e-08	0.13415	0.513356	-7.72061e-08	1.02087e-08	0.000112086	8.11035e-05	0.168044	0.391889	-4.68742e-05	0.000271046	1.36538e-05	2.88095e-05	0.635907	0.990875	-4.28118e-05	7.01194e-05
480	Sm_gene-F5989_RS05675	Ss_gene-SELSP_RS04610	6.20228e-08	4.13469e-08	0.134698	0.514378	-1.90156e-08	1.43061e-07	1.83125e-06	3.49021e-05	0.958192	0.989355	-6.65757e-05	7.02382e-05	-1.88343e-05	6.11811e-05	0.758424	0.990875	-0.000138747	0.000101078
481	Sm_gene-F5989_RS07110	Ss_gene-SELSP_RS02500	-1.38402e-08	9.23536e-09	0.135074	0.514742	-3.19411e-08	4.26078e-09	2.7036e-05	3.74393e-05	0.470804	0.727029	-4.63437e-05	0.000100416	4.81849e-05	3.97131e-05	0.226003	0.857971	-2.96513e-05	0.000126021
482	Sm_rna-F5989_RS04215	Ss_gene-SELSP_RS02150	-7.48511e-09	5.00675e-09	0.136012	0.51607	-1.72982e-08	2.32794e-09	4.21971e-06	8.66634e-07	1.85457e-06	0.000212464	2.52113e-06	5.91828e-06	0.000407444	0.000565925	0.472134	0.951833	-0.000701748	0.00151664
483	Sm_gene-F5989_RS07425	Ss_gene-SELSP_RS09760	-1.52511e-07	1.02041e-07	0.136114	0.51607	-3.52507e-07	4.74846e-08	0.000147231	8.53276e-05	0.0855181	0.253239	-2.00083e-05	0.00031447	-9.09157e-05	7.80668e-05	0.245153	0.865829	-0.000243924	6.20925e-05
484	Sm_gene-F5989_RS09605	Ss_rna-SELSP_RS11755	5.39004e-10	3.60773e-10	0.136267	0.51607	-1.68097e-10	1.24611e-09	-2.24548e-05	2.18458e-05	0.304873	0.562772	-6.52719e-05	2.03622e-05	1.23807e-06	1.174e-06	0.292507	0.882897	-1.06292e-06	3.53906e-06
485	Sm_gene-F5989_RS09600	Ss_rna-SELSP_RS04715	-1.12158e-07	7.51922e-08	0.136898	0.517004	-2.59532e-07	3.5216e-08	5.5993e-05	2.29867e-05	0.0154637	0.092329	1.094e-05	0.000101046	0.000142161	9.62628e-05	0.140825	0.85087	-4.65105e-05	0.000330833
486	Sm_rna-F5989_RS08255	Ss_rna-SELSP_RS04145	6.63652e-10	4.45126e-10	0.137078	0.517004	-2.08779e-10	1.53608e-09	-6.28053e-06	1.79366e-06	0.000536284	0.0140501	-9.79605e-06	-2.76501e-06	-2.18048e-05	6.56659e-05	0.740088	0.990875	-0.000150508	0.000106898
487	Sm_gene-F5989_RS01985	Ss_gene-SELSP_RS10490	8.77602e-09	5.89067e-09	0.13737	0.517042	-2.76947e-09	2.03215e-08	0.000116876	7.00709e-05	0.0964114	0.272768	-2.046e-05	0.000254213	-6.34558e-06	8.0185e-06	0.429383	0.941201	-2.20616e-05	9.37039e-06
488	Sm_gene-F5989_RS00695	Ss_rna-SELSP_RS10015	-1.67726e-09	1.12963e-09	0.138696	0.518549	-3.89129e-09	5.36764e-10	2.6024e-07	2.44615e-06	0.915349	0.980636	-4.53412e-06	5.0546e-06	7.23979e-05	3.71636e-05	0.0523792	0.85087	-4.41405e-07	0.000145237
489	Sm_gene-F5989_RS05675	Ss_gene-SELSP_RS04605	9.96878e-08	6.71479e-08	0.138747	0.518549	-3.19196e-08	2.31295e-07	1.7877e-06	3.49889e-05	0.959287	0.989517	-6.67892e-05	7.03646e-05	2.65744e-06	7.55094e-05	0.97195	0.998646	-0.000145338	0.000150653
490	Sm_gene-F5989_RS06025	Ss_gene-SELSP_RS08375	-2.44715e-08	1.64871e-08	0.138831	0.518549	-5.67856e-08	7.84259e-09	0.000130027	5.70324e-05	0.0233485	0.116615	1.82456e-05	0.000241808	5.29972e-05	3.74454e-05	0.158059	0.85087	-2.03944e-05	0.000126389
491	Sm_gene-F5989_RS09910	Ss_gene-SELSP_RS00625	4.02303e-10	2.71279e-10	0.139175	0.518549	-1.29394e-10	9.34e-10	1.072e-05	1.40215e-05	0.445174	0.702379	-1.67616e-05	3.82015e-05	9.8642e-07	1.26136e-06	0.434843	0.941201	-1.4858e-06	3.45864e-06
492	Sm_gene-F5989_RS07585	Ss_gene-SELSP_RS00625	1.06523e-09	7.18315e-10	0.139185	0.518549	-3.42647e-10	2.4731e-09	5.29453e-05	5.50949e-05	0.33737	0.595484	-5.50388e-05	0.000160929	1.11468e-06	1.27011e-06	0.38088	0.929632	-1.37469e-06	3.60405e-06
493	Sm_gene-F5989_RS09905	Ss_rna-SELSP_RS10015	4.27371e-08	2.8874e-08	0.139937	0.520292	-1.38549e-08	9.9329e-08	2.36883e-05	2.52228e-05	0.348439	0.606858	-2.57476e-05	7.31241e-05	3.19538e-05	2.80627e-05	0.255796	0.871513	-2.30481e-05	8.69557e-05
494	Sm_gene-F5989_RS01985	Ss_gene-SELSP_RS01200	-3.76281e-08	2.5453e-08	0.140415	0.521013	-8.75151e-08	1.22589e-08	0.000294598	0.000108093	0.00681672	0.0635874	8.27397e-05	0.000506457	1.06964e-06	2.12563e-05	0.959901	0.996319	-4.05919e-05	4.27312e-05
495	Sm_gene-F5989_RS03070	Ss_gene-SELSP_RS04615	-2.31689e-08	1.56948e-08	0.140983	0.521465	-5.39302e-08	7.59238e-09	6.10671e-05	4.05432e-05	0.13311	0.339347	-1.83962e-05	0.00014053	7.3854e-05	5.75579e-05	0.200483	0.85087	-3.89574e-05	0.000186665
496	Sm_gene-F5989_RS03760	Ss_gene-SELSP_RS08375	3.57058e-08	2.4213e-08	0.141402	0.521465	-1.17508e-08	8.31625e-08	1.57882e-05	6.71911e-05	0.814396	0.947673	-0.000115904	0.00014748	9.29332e-06	3.55536e-05	0.79398	0.990875	-6.03904e-05	7.89771e-05
497	Sm_gene-F5989_RS09900	Ss_gene-SELSP_RS01275	-3.54152e-08	2.40209e-08	0.141483	0.521465	-8.24953e-08	1.16649e-08	9.64227e-05	3.34172e-05	0.00420534	0.0475827	3.09263e-05	0.000161919	0.000103894	5.88912e-05	0.078768	0.85087	-1.15308e-05	0.000219318
498	Sm_gene-F5989_RS01860	Ss_gene-SELSP_RS02500	-1.31229e-08	8.90562e-09	0.141697	0.521465	-3.05776e-08	4.33177e-09	8.08052e-05	4.34389e-05	0.0638797	0.206147	-4.33354e-06	0.000165944	4.3672e-05	4.26312e-05	0.306503	0.882897	-3.98837e-05	0.000127228
499	Sm_gene-F5989_RS09420	Ss_gene-SELSP_RS02500	-9.88754e-09	6.71921e-09	0.142243	0.521465	-2.3057e-08	3.28187e-09	4.41369e-05	1.59204e-05	0.00592935	0.0587486	1.29335e-05	7.53402e-05	4.49126e-05	4.17124e-05	0.282509	0.882897	-3.68423e-05	0.000126668
500	Sm_gene-F5989_RS04110	Ss_rna-SELSP_RS04145	-3.23737e-08	2.2e-08	0.142243	0.521465	-7.54929e-08	1.07456e-08	4.26175e-05	2.58719e-05	0.100601	0.281145	-8.09054e-06	9.33256e-05	3.50596e-05	3.14193e-05	0.265416	0.882897	-2.65212e-05	9.66403e-05
501	Sm_gene-F5989_RS01765	Ss_gene-SELSP_RS01200	-4.20483e-08	2.85983e-08	0.142574	0.521632	-9.80999e-08	1.40033e-08	0.000299779	0.000107402	0.00560376	0.0564378	8.92748e-05	0.000510283	-2.45889e-06	2.05652e-05	0.904911	0.990875	-4.2766e-05	3.78482e-05
502	Sm_rna-F5989_RS08255	Ss_gene-SELSP_RS08375	8.98702e-10	6.11729e-10	0.142896	0.521769	-3.00265e-10	2.09767e-09	-6.01274e-06	2.07792e-06	0.00410008	0.0466798	-1.00854e-05	-1.94009e-06	-1.27243e-06	3.5688e-05	0.971583	0.998646	-7.12197e-05	6.86748e-05
503	Sm_gene-F5989_RS09910	Ss_gene-SELSP_RS07600	7.23128e-09	4.92919e-09	0.143462	0.522797	-2.42976e-09	1.68923e-08	1.16521e-05	1.40303e-05	0.406948	0.669001	-1.58468e-05	3.9151e-05	9.2385e-06	1.58053e-05	0.55933	0.973609	-2.17393e-05	4.02163e-05
504	Sm_rna-F5989_RS00925	Ss_gene-SELSP_RS01200	-1.76702e-10	1.20667e-10	0.144185	0.524386	-4.13204e-10	5.98006e-11	2.97172e-06	1.05332e-06	0.00511688	0.0532664	9.07251e-07	5.03619e-06	1.22855e-06	2.32012e-05	0.957807	0.995837	-4.42449e-05	4.6702e-05
505	Sm_gene-F5989_RS03760	Ss_gene-SELSP_RS08335	5.19885e-08	3.55293e-08	0.144491	0.524461	-1.76477e-08	1.21625e-07	1.86961e-05	6.6177e-05	0.777751	0.93069	-0.000111009	0.000148401	-2.08732e-06	3.16228e-05	0.947418	0.992754	-6.40668e-05	5.98922e-05
506	Sm_gene-F5989_RS02900	Ss_gene-SELSP_RS08335	1.0206e-08	6.98127e-09	0.144858	0.524753	-3.47701e-09	2.38891e-08	-1.28837e-05	1.32926e-05	0.333241	0.59248	-3.89367e-05	1.31693e-05	-7.34926e-06	3.17415e-05	0.817064	0.990875	-6.95614e-05	5.48628e-05
507	Sm_gene-F5989_RS03555	Ss_gene-SELSP_RS09760	-3.75064e-08	2.57207e-08	0.145874	0.526532	-8.7918e-08	1.29052e-08	9.26506e-05	3.13331e-05	0.00336521	0.0425451	3.12388e-05	0.000154062	-0.000103004	7.73084e-05	0.183794	0.85087	-0.000254525	4.85179e-05
508	Sm_gene-F5989_RS09405	Ss_gene-SELSP_RS12145	-6.15374e-10	4.22184e-10	0.146045	0.526532	-1.44284e-09	2.12091e-10	4.43449e-05	3.06941e-05	0.149623	0.364054	-1.58145e-05	0.000104504	4.95051e-06	4.12625e-06	0.231222	0.859324	-3.13679e-06	1.30378e-05
509	Sm_rna-F5989_RS00925	Ss_gene-SELSP_RS11020	-1.48623e-10	1.02006e-10	0.146211	0.526532	-3.48551e-10	5.1306e-11	3.13303e-06	1.13472e-06	0.00613258	0.0601124	9.09025e-07	5.35703e-06	1.43071e-06	1.16698e-05	0.90251	0.990875	-2.14416e-05	2.4303e-05
510	Sm_gene-F5989_RS03070	Ss_gene-SELSP_RS09310	-2.61483e-08	1.7968e-08	0.146687	0.527209	-6.1365e-08	9.06828e-09	4.97692e-05	3.31813e-05	0.134735	0.341589	-1.52649e-05	0.000114803	-4.69893e-06	5.99773e-05	0.937608	0.992754	-0.000122252	0.000112854
511	Sm_gene-F5989_RS03760	Ss_gene-SELSP_RS08090	1.90574e-07	1.31451e-07	0.148213	0.531651	-6.70644e-08	4.48212e-07	2.40679e-05	6.33499e-05	0.704286	0.890905	-0.000100096	0.000148231	-5.09769e-05	0.000136297	0.708671	0.990875	-0.000318115	0.000216161
512	Sm_gene-F5989_RS02900	Ss_gene-SELSP_RS09320	-2.42337e-08	1.67347e-08	0.148677	0.531947	-5.7033e-08	8.56567e-09	3.44848e-05	2.29137e-05	0.133428	0.339685	-1.04253e-05	7.93949e-05	-1.30026e-05	9.0716e-05	0.886127	0.990875	-0.000190803	0.000164797
513	Sm_gene-F5989_RS01985	Ss_gene-SELSP_RS12145	5.11472e-09	3.53372e-09	0.148876	0.531947	-1.81125e-09	1.20407e-08	0.000101673	7.43977e-05	0.172814	0.39839	-4.41433e-05	0.00024749	1.44518e-06	4.27485e-06	0.735561	0.990875	-6.93338e-06	9.82374e-06
514	Sm_gene-F5989_RS04720	Ss_gene-SELSP_RS06010	6.41139e-08	4.44051e-08	0.149874	0.531949	-2.29184e-08	1.51146e-07	-5.88524e-05	0.000109955	0.592896	0.825748	-0.000274359	0.000156654	2.04175e-05	2.69715e-05	0.449669	0.94265	-3.24456e-05	7.32806e-05
515	Sm_gene-F5989_RS04120	Ss_rna-SELSP_RS04145	-1.03128e-07	7.15081e-08	0.150341	0.531949	-2.43281e-07	3.70256e-08	0.000239176	0.000116815	0.0415212	0.160906	1.02231e-05	0.000468129	3.66589e-05	3.15831e-05	0.246723	0.868028	-2.52428e-05	9.85606e-05
516	Sm_rna-F5989_RS00925	Ss_rna-SELSP_RS11975	-1.05809e-11	7.33773e-12	0.150396	0.531949	-2.49626e-11	3.80078e-12	3.53001e-06	1.38448e-06	0.0113017	0.0806071	8.16475e-07	6.24355e-06	1.47874e-06	1.00837e-06	0.143619	0.85087	-4.97642e-07	3.45511e-06
517	Sm_gene-F5989_RS01985	Ss_gene-SELSP_RS00625	-1.89127e-09	1.31195e-09	0.150513	0.531949	-4.46264e-09	6.80103e-10	0.000329076	0.000131328	0.0127722	0.0843756	7.16792e-05	0.000586474	2.2726e-06	1.23799e-06	0.0674345	0.85087	-1.53821e-07	4.69902e-06
518	Sm_gene-F5989_RS07420	Ss_gene-SELSP_RS01640	-6.4878e-09	4.50146e-09	0.1506	0.531949	-1.53105e-08	2.33489e-09	0.000366238	0.000186717	0.050792	0.180264	2.792e-07	0.000732198	2.69862e-06	4.43362e-06	0.543224	0.973609	-5.99112e-06	1.13884e-05
519	Sm_gene-F5989_RS04120	Ss_gene-SELSP_RS12145	1.00414e-08	6.97738e-09	0.151201	0.531949	-3.634e-09	2.37168e-08	8.49079e-05	0.000118568	0.474503	0.729553	-0.00014748	0.000317296	2.71688e-06	4.15107e-06	0.513313	0.971721	-5.41906e-06	1.08528e-05
520	Sm_gene-F5989_RS03555	Ss_rna-SELSP_RS11975	-1.7968e-10	1.24975e-10	0.151601	0.531949	-4.24627e-10	6.52665e-11	8.34072e-05	2.85214e-05	0.00372673	0.0443578	2.75063e-05	0.000139308	1.31257e-06	9.6074e-07	0.172944	0.85087	-5.70448e-07	3.19558e-06
521	Sm_gene-F5989_RS01295	Ss_gene-SELSP_RS08090	1.54788e-07	1.07685e-07	0.151688	0.531949	-5.62699e-08	3.65846e-07	-2.4338e-05	2.72084e-05	0.371802	0.630447	-7.76656e-05	2.89895e-05	-4.36742e-05	0.000134852	0.746275	0.990875	-0.00030798	0.000220631
522	Sm_gene-F5989_RS09415	Ss_gene-SELSP_RS03510	-2.68796e-08	1.87046e-08	0.151789	0.531949	-6.35399e-08	9.78062e-09	6.46772e-05	4.26638e-05	0.130626	0.33441	-1.89422e-05	0.000148297	1.27873e-05	3.97954e-05	0.748198	0.990875	-6.52104e-05	9.07849e-05
523	Sm_gene-F5989_RS09300	Ss_gene-SELSP_RS05005	-6.43021e-08	4.47753e-08	0.152061	0.531949	-1.5206e-07	2.34558e-08	0.000386852	0.000157321	0.0145226	0.0896297	7.8509e-05	0.000695196	2.40328e-05	3.52378e-05	0.495779	0.965496	-4.50321e-05	9.30977e-05
524	Sm_gene-F5989_RS09300	Ss_rna-SELSP_RS12040	1.57655e-09	1.09867e-09	0.152387	0.531949	-5.76802e-10	3.72989e-09	5.52404e-05	0.000174891	0.752342	0.917526	-0.00028754	0.000398021	1.23576e-06	6.30231e-07	0.0508683	0.85087	5.32476e-10	2.47099e-06
525	Sm_gene-F5989_RS06275	Ss_gene-SELSP_RS01275	-3.88463e-08	2.7084e-08	0.152578	0.531949	-9.19299e-08	1.42373e-08	5.20168e-05	4.13449e-05	0.209371	0.451966	-2.90177e-05	0.000133051	0.000104928	5.86522e-05	0.0746706	0.85087	-1.00279e-05	0.000219885
526	Sm_gene-F5989_RS09420	Ss_gene-SELSP_RS09310	-2.84084e-08	1.981e-08	0.152649	0.531949	-6.72353e-08	1.04185e-08	6.81435e-05	3.00952e-05	0.0243037	0.120077	9.1581e-06	0.000127129	-8.34434e-06	5.79657e-05	0.885639	0.990875	-0.000121955	0.000105266
527	Sm_gene-F5989_RS03070	Ss_gene-SELSP_RS04605	-4.5801e-08	3.20569e-08	0.154166	0.536217	-1.08631e-07	1.70294e-08	6.14706e-05	4.18084e-05	0.142578	0.352217	-2.04724e-05	0.000143414	4.67854e-05	7.65459e-05	0.541546	0.973609	-0.000103242	0.000196812
528	Sm_gene-F5989_RS07420	Ss_rna-SELSP_RS11755	2.62529e-09	1.83966e-09	0.154653	0.536892	-9.80386e-10	6.23096e-09	-0.00011591	0.000170319	0.496707	0.748736	-0.00044973	0.000217909	1.17936e-06	1.17907e-06	0.318036	0.889167	-1.13158e-06	3.4903e-06
529	Sm_gene-F5989_RS09300	Ss_gene-SELSP_RS07600	-3.3523e-08	2.35915e-08	0.15641	0.541347	-7.97615e-08	1.27156e-08	0.00043735	0.00019347	0.0245359	0.120575	5.81553e-05	0.000816544	2.36313e-05	1.60935e-05	0.143097	0.85087	-7.91136e-06	5.5174e-05
530	Sm_gene-F5989_RS05675	Ss_rna-SELSP_RS04700	6.38738e-08	4.49679e-08	0.156568	0.541347	-2.42616e-08	1.52009e-07	1.19873e-05	3.32416e-05	0.718656	0.897341	-5.31651e-05	7.71397e-05	2.60167e-05	2.5396e-05	0.30649	0.882897	-2.37586e-05	7.57919e-05
531	Sm_gene-F5989_RS04710	Ss_gene-SELSP_RS01225	-5.70272e-09	4.01726e-09	0.156822	0.541347	-1.35764e-08	2.17096e-09	6.12183e-05	4.74271e-05	0.197816	0.438448	-3.17371e-05	0.000154174	1.26191e-05	1.37166e-05	0.358353	0.908572	-1.4265e-05	3.95031e-05
532	Sm_rna-F5989_RS00925	Ss_gene-SELSP_RS08335	-5.37808e-10	3.79211e-10	0.157209	0.541662	-1.28105e-09	2.05432e-10	3.1382e-06	1.1561e-06	0.00704011	0.064438	8.72283e-07	5.40411e-06	2.21546e-05	3.328e-05	0.506136	0.967648	-4.30731e-05	8.73823e-05
533	Sm_gene-F5989_RS04710	Ss_rna-SELSP_RS04700	-3.66671e-08	2.58951e-08	0.157864	0.542345	-8.74205e-08	1.40864e-08	2.17567e-05	2.61523e-05	0.406143	0.668277	-2.95008e-05	7.30142e-05	4.41855e-05	2.5854e-05	0.0885248	0.85087	-6.48744e-06	9.48585e-05
534	Sm_gene-F5989_RS04720	Ss_gene-SELSP_RS04610	-1.35843e-07	9.59944e-08	0.158118	0.542345	-3.23989e-07	5.23022e-08	0.000252061	0.00014186	0.0766559	0.233406	-2.59798e-05	0.000530101	3.28663e-05	6.10509e-05	0.590758	0.980996	-8.67913e-05	0.000152524
535	Sm_gene-F5989_RS09900	Ss_rna-SELSP_RS10015	5.44743e-08	3.8511e-08	0.158295	0.542345	-2.10058e-08	1.29954e-07	1.7273e-05	4.05988e-05	0.670823	0.874398	-6.22992e-05	9.68452e-05	2.87451e-05	2.82754e-05	0.310194	0.882897	-2.66736e-05	8.41639e-05
536	Sm_gene-F5989_RS05965	Ss_rna-SELSP_RS04715	-2.31986e-08	1.64146e-08	0.158652	0.542425	-5.53706e-08	8.9733e-09	9.25064e-06	9.84122e-06	0.348014	0.606858	-1.00378e-05	2.85391e-05	0.000130841	9.66864e-05	0.17704	0.85087	-5.86607e-05	0.000320343
537	Sm_gene-F5989_RS03760	Ss_gene-SELSP_RS00425	1.55685e-08	1.10253e-08	0.159012	0.542425	-6.04066e-09	3.71777e-08	-6.7862e-06	8.01857e-05	0.932614	0.985292	-0.000163947	0.000150375	4.14318e-06	1.22309e-05	0.735049	0.990875	-1.9829e-05	2.81154e-05
538	Sm_gene-F5989_RS03550	Ss_gene-SELSP_RS02265	-7.5153e-08	5.32467e-08	0.159206	0.542425	-1.79515e-07	2.92085e-08	0.000133136	9.98038e-05	0.183268	0.414218	-6.24757e-05	0.000328748	-1.85725e-06	4.45289e-05	0.96676	0.997011	-8.91324e-05	8.54178e-05
539	Sm_rna-F5989_RS00925	Ss_gene-SELSP_RS03510	7.03327e-10	4.99405e-10	0.160116	0.544512	-2.75489e-10	1.68214e-09	1.2422e-06	1.10477e-06	0.261782	0.519315	-9.23104e-07	3.40751e-06	-3.26391e-05	3.87265e-05	0.400035	0.933628	-0.000108542	4.32634e-05
540	Sm_gene-F5989_RS01985	Ss_rna-SELSP_RS12040	8.61541e-10	6.13065e-10	0.161013	0.545662	-3.40044e-10	2.06313e-09	8.01253e-05	8.57049e-05	0.350627	0.609194	-8.78533e-05	0.000248104	1.15101e-06	6.41406e-07	0.0737834	0.85087	-1.06121e-07	2.40815e-06
541	Sm_gene-F5989_RS07425	Ss_gene-SELSP_RS01200	-2.65926e-08	1.89335e-08	0.161244	0.545662	-6.37015e-08	1.05164e-08	0.000170658	9.63607e-05	0.0776172	0.235161	-1.82059e-05	0.000359521	-6.30655e-07	2.11708e-05	0.976256	0.999287	-4.21246e-05	4.08633e-05
542	Sm_gene-F5989_RS04710	Ss_gene-SELSP_RS05005	-2.04463e-08	1.4561e-08	0.161347	0.545662	-4.89854e-08	8.0928e-09	5.54019e-05	4.33379e-05	0.202152	0.444683	-2.95388e-05	0.000140343	5.09169e-06	2.63021e-05	0.846638	0.990875	-4.64594e-05	5.66428e-05
543	Sm_gene-F5989_RS06275	Ss_gene-SELSP_RS01640	-1.88797e-09	1.34668e-09	0.162011	0.545761	-4.52741e-09	7.51465e-10	5.03001e-05	4.06723e-05	0.217204	0.462728	-2.94162e-05	0.000130016	4.1708e-06	4.59085e-06	0.364374	0.912789	-4.82709e-06	1.31687e-05
544	Sm_gene-F5989_RS09410	Ss_rna-SELSP_RS04715	-6.24333e-08	4.45565e-08	0.162229	0.545761	-1.49762e-07	2.48957e-08	7.31401e-05	2.16593e-05	0.000834475	0.0175815	3.06886e-05	0.000115592	0.000168271	9.80843e-05	0.0873182	0.85087	-2.39702e-05	0.000360513
545	Sm_gene-F5989_RS07110	Ss_gene-SELSP_RS02265	-1.16891e-08	8.34862e-09	0.162557	0.545761	-2.80521e-08	4.67392e-09	4.1237e-05	4.73265e-05	0.384302	0.642725	-5.15212e-05	0.000133995	5.69291e-06	4.52215e-05	0.899907	0.990875	-8.29396e-05	9.43254e-05
546	Sm_gene-F5989_RS03550	Ss_gene-SELSP_RS00425	-1.90909e-08	1.36355e-08	0.162567	0.545761	-4.5816e-08	7.6342e-09	0.000212079	0.000156192	0.175591	0.40182	-9.40515e-05	0.000518209	1.04931e-05	1.21026e-05	0.386662	0.930607	-1.32277e-05	3.42138e-05
547	Sm_gene-F5989_RS06655	Ss_gene-SELSP_RS07600	-1.74943e-08	1.25256e-08	0.163587	0.548182	-4.2044e-08	7.0554e-09	0.000258767	9.94624e-05	0.00975882	0.076245	6.3824e-05	0.000453709	2.36499e-05	1.66983e-05	0.157772	0.85087	-9.07827e-06	5.6378e-05
548	Sm_gene-F5989_RS09605	Ss_gene-SELSP_RS02520	-1.02608e-08	7.35224e-09	0.163912	0.548268	-2.4671e-08	4.1493e-09	2.31359e-05	1.25107e-05	0.0654448	0.209721	-1.38467e-06	4.76565e-05	-1.1743e-05	4.7112e-05	0.80334	0.990875	-0.000104081	8.05948e-05
549	Sm_gene-F5989_RS03760	Ss_gene-SELSP_RS07535	4.8316e-08	3.4645e-08	0.164215	0.548281	-1.95871e-08	1.16219e-07	3.64618e-05	5.88805e-05	0.536243	0.777012	-7.8942e-05	0.000151865	-2.2938e-05	3.27179e-05	0.483818	0.961842	-8.70638e-05	4.11878e-05
550	Sm_rna-F5989_RS00925	Ss_gene-SELSP_RS06010	-3.11487e-10	2.23755e-10	0.164974	0.549812	-7.50038e-10	1.27065e-10	3.14062e-06	1.22698e-06	0.0109909	0.0801293	7.3578e-07	5.54545e-06	4.00195e-05	2.82005e-05	0.156953	0.85087	-1.52524e-05	9.52913e-05
551	Sm_gene-F5989_RS06655	Ss_rna-SELSP_RS11975	1.36944e-09	9.84507e-10	0.165307	0.549924	-5.60163e-10	3.29903e-09	6.77536e-05	8.60677e-05	0.431807	0.690747	-0.000100936	0.000236443	9.62486e-07	9.36532e-07	0.30495	0.882897	-8.73082e-07	2.79805e-06
552	Sm_gene-F5989_RS04715	Ss_gene-SELSP_RS01225	-8.25978e-10	5.95522e-10	0.166523	0.550761	-1.99318e-09	3.41222e-10	9.25964e-06	3.40691e-06	0.00696935	0.064195	2.58222e-06	1.59371e-05	1.98366e-05	1.50248e-05	0.187801	0.85087	-9.61147e-06	4.92848e-05
553	Sm_gene-F5989_RS05065	Ss_rna-SELSP_RS10015	4.63758e-08	3.34401e-08	0.166569	0.550761	-1.91656e-08	1.11917e-07	-4.785e-05	3.87673e-05	0.218106	0.463253	-0.000123833	2.81325e-05	3.0107e-05	2.80251e-05	0.283596	0.882897	-2.48211e-05	8.50351e-05
554	Sm_gene-F5989_RS01860	Ss_gene-SELSP_RS07535	-1.21508e-08	8.76974e-09	0.166966	0.550761	-2.93391e-08	5.03762e-09	7.56864e-05	4.19269e-05	0.0720919	0.222841	-6.48894e-06	0.000157862	2.26606e-05	3.79409e-05	0.550804	0.973609	-5.17021e-05	9.70233e-05
555	Sm_gene-F5989_RS06025	Ss_gene-SELSP_RS09320	-2.63842e-08	1.90674e-08	0.167514	0.550761	-6.37556e-08	1.09872e-08	8.48788e-05	3.11533e-05	0.006834	0.0635874	2.38195e-05	0.000145938	-1.70935e-05	9.29469e-05	0.854217	0.990875	-0.000199266	0.000165079
556	Sm_gene-F5989_RS03760	Ss_gene-SELSP_RS04615	3.16651e-08	2.28869e-08	0.167573	0.550761	-1.31925e-08	7.65227e-08	2.51141e-05	6.34383e-05	0.692487	0.883318	-9.92228e-05	0.000149451	1.1182e-05	5.72664e-05	0.845326	0.990875	-0.000101058	0.000123422
557	Sm_gene-F5989_RS09415	Ss_gene-SELSP_RS11020	-3.06865e-09	2.21836e-09	0.167648	0.550761	-7.41655e-09	1.27925e-09	3.99591e-05	2.88732e-05	0.16745	0.391113	-1.66314e-05	9.65496e-05	-3.2901e-07	1.12941e-05	0.97678	0.999287	-2.24651e-05	2.18071e-05
558	Sm_gene-F5989_RS09905	Ss_gene-SELSP_RS08335	-1.95117e-08	1.41057e-08	0.167662	0.550761	-4.71583e-08	8.13488e-09	5.25639e-05	2.4743e-05	0.0344921	0.143691	4.06847e-06	0.000101059	1.86687e-05	3.20978e-05	0.561281	0.973609	-4.42419e-05	8.15792e-05
559	Sm_gene-F5989_RS07420	Ss_gene-SELSP_RS09310	-1.21554e-07	8.8066e-08	0.16858	0.552787	-2.9416e-07	5.10521e-08	0.000210438	9.2265e-05	0.023293	0.116615	2.96023e-05	0.000391274	-1.48872e-05	5.73619e-05	0.795411	0.990875	-0.000127314	9.75399e-05
560	Sm_gene-F5989_RS09605	Ss_rna-SELSP_RS04145	1.30063e-08	9.43569e-09	0.169148	0.55303	-5.4873e-09	3.14999e-08	4.04467e-06	7.70531e-06	0.600044	0.828848	-1.10575e-05	1.91468e-05	1.99193e-05	3.08999e-05	0.519677	0.971721	-4.06435e-05	8.0482e-05
561	Sm_gene-F5989_RS04120	Ss_gene-SELSP_RS03510	-6.66551e-08	4.83825e-08	0.169379	0.55303	-1.61483e-07	2.81729e-08	0.000316383	0.000150686	0.0366359	0.148911	2.10433e-05	0.000611722	5.3531e-06	3.96043e-05	0.892577	0.990875	-7.22699e-05	8.29761e-05
562	Sm_gene-F5989_RS01460	Ss_gene-SELSP_RS02500	-9.52216e-09	6.91555e-09	0.16961	0.55303	-2.30764e-08	4.03207e-09	1.591e-05	1.42834e-05	0.266262	0.522647	-1.20849e-05	4.39049e-05	1.97888e-05	3.0472e-05	0.516593	0.971721	-3.99352e-05	7.95128e-05
563	Sm_gene-F5989_RS07110	Ss_gene-SELSP_RS02520	-2.55505e-08	1.85737e-08	0.170009	0.55303	-6.19542e-08	1.08532e-08	4.62315e-05	5.15606e-05	0.37066	0.63026	-5.48253e-05	0.000147288	-1.00058e-05	4.70542e-05	0.831756	0.990875	-0.00010223	8.22188e-05
564	Sm_gene-F5989_RS03245	Ss_gene-SELSP_RS04610	3.2784e-08	2.38562e-08	0.170441	0.55303	-1.39733e-08	7.95414e-08	-7.59248e-07	7.28814e-06	0.917103	0.980636	-1.50437e-05	1.35252e-05	-1.16681e-05	6.04856e-05	0.847168	0.990875	-0.000130218	0.000106882
565	Sm_gene-F5989_RS07420	Ss_gene-SELSP_RS04610	-8.31744e-08	6.05276e-08	0.170465	0.55303	-2.01806e-07	3.54574e-08	0.000275388	0.000132053	0.0379138	0.151407	1.6568e-05	0.000534208	2.6595e-05	6.30672e-05	0.673565	0.990875	-9.70145e-05	0.000150205
566	Sm_gene-F5989_RS05675	Ss_gene-SELSP_RS09310	6.30321e-08	4.59413e-08	0.17113	0.554208	-2.70111e-08	1.53075e-07	2.88661e-06	3.5002e-05	0.934331	0.985969	-6.5716e-05	7.14892e-05	-5.52691e-05	5.80314e-05	0.341696	0.892415	-0.000169009	5.84704e-05
567	Sm_gene-F5989_RS07585	Ss_gene-SELSP_RS02500	-3.0431e-08	2.22145e-08	0.171797	0.555386	-7.39706e-08	1.31085e-08	0.000169255	6.54879e-05	0.0102452	0.0782474	4.09014e-05	0.000297609	1.56524e-05	2.92491e-05	0.592966	0.981864	-4.16747e-05	7.29795e-05
568	Sm_gene-F5989_RS07425	Ss_gene-SELSP_RS07600	-1.84387e-08	1.34714e-08	0.172154	0.555561	-4.48422e-08	7.96477e-09	0.00018839	0.00011228	0.0944634	0.270549	-3.16748e-05	0.000408454	2.51807e-05	1.61492e-05	0.120039	0.85087	-6.47121e-06	5.68326e-05
569	Sm_gene-F5989_RS01295	Ss_gene-SELSP_RS07600	-9.05422e-09	6.63642e-09	0.173535	0.559032	-2.20614e-08	3.95292e-09	7.7237e-05	4.97829e-05	0.12189	0.318268	-2.03358e-05	0.00017481	2.54719e-05	1.60423e-05	0.113435	0.85087	-5.97055e-06	5.69143e-05
570	Sm_gene-F5989_RS04110	Ss_gene-SELSP_RS02495	-2.3929e-08	1.75728e-08	0.174359	0.559836	-5.83711e-08	1.05131e-08	6.62727e-05	3.83262e-05	0.0848531	0.252084	-8.84526e-06	0.000141391	-2.14407e-05	4.34733e-05	0.622254	0.990875	-0.000106647	6.37655e-05
571	Sm_gene-F5989_RS05965	Ss_gene-SELSP_RS02150	-1.18523e-07	8.70473e-08	0.174395	0.559836	-2.89132e-07	5.20869e-08	5.4663e-06	8.08732e-06	0.499642	0.751925	-1.03846e-05	2.13172e-05	-2.81893e-05	0.000523859	0.957123	0.995691	-0.00105493	0.000998555
572	Sm_gene-F5989_RS01860	Ss_rna-SELSP_RS12040	3.61536e-10	2.65799e-10	0.174838	0.55993	-1.5942e-10	8.82492e-10	7.86655e-06	4.88972e-05	0.872302	0.971975	-8.79703e-05	0.000103703	1.14877e-06	6.52293e-07	0.0792812	0.85087	-1.29698e-07	2.42725e-06
573	Sm_gene-F5989_RS06655	Ss_gene-SELSP_RS02150	-8.67268e-07	6.37902e-07	0.175035	0.55993	-2.11753e-06	3.82996e-07	0.000210339	7.19253e-05	0.00372629	0.0443578	6.93681e-05	0.00035131	0.000167874	0.000527503	0.750532	0.990875	-0.000866013	0.00120176
574	Sm_rna-F5989_RS04215	Ss_gene-SELSP_RS00425	-1.8009e-10	1.32816e-10	0.176184	0.562041	-4.40404e-10	8.02237e-11	4.77948e-06	1.18215e-06	6.7847e-05	0.00376859	2.4625e-06	7.09646e-06	1.22938e-05	1.24839e-05	0.325565	0.890558	-1.21742e-05	3.67617e-05
575	Sm_gene-F5989_RS04120	Ss_rna-SELSP_RS04715	-6.4965e-07	4.79252e-07	0.176309	0.562041	-1.58897e-06	2.89667e-07	0.000319347	0.000149524	0.0335447	0.141487	2.62866e-05	0.000612408	0.000144895	9.66631e-05	0.134981	0.85087	-4.45612e-05	0.000334351
576	Sm_gene-F5989_RS04535	Ss_gene-SELSP_RS02815	1.33161e-08	9.84045e-09	0.177055	0.563441	-5.97079e-09	3.26031e-08	-2.79581e-06	6.3658e-06	0.660853	0.865864	-1.52725e-05	9.68093e-06	-1.51438e-05	0.000106482	0.887007	0.990875	-0.000223846	0.000193558
577	Sm_gene-F5989_RS05185	Ss_gene-SELSP_RS08335	-9.02623e-09	6.67753e-09	0.177526	0.563959	-2.2114e-08	4.0615e-09	-1.57146e-06	9.89059e-06	0.873872	0.971975	-2.09567e-05	1.78137e-05	8.70498e-06	3.11181e-05	0.779878	0.990875	-5.22854e-05	6.96953e-05
578	Sm_gene-F5989_RS09905	Ss_gene-SELSP_RS02265	-1.78875e-08	1.32525e-08	0.178161	0.564391	-4.3862e-08	8.08691e-09	5.4077e-05	2.50774e-05	0.031883	0.137834	4.92614e-06	0.000103228	6.86744e-06	4.90708e-05	0.888798	0.990875	-8.93096e-05	0.000103045
579	Sm_gene-F5989_RS05800	Ss_gene-SELSP_RS02815	3.7784e-08	2.80149e-08	0.178494	0.564391	-1.71243e-08	9.26923e-08	4.76192e-06	1.38066e-05	0.730421	0.904893	-2.22985e-05	3.18223e-05	2.03762e-05	9.46154e-05	0.829641	0.990875	-0.000165067	0.000205819
580	Sm_gene-F5989_RS01860	Ss_gene-SELSP_RS01225	2.05025e-08	1.52248e-08	0.179155	0.564391	-9.33755e-09	5.03426e-08	7.10834e-06	4.96358e-05	0.886225	0.972793	-9.01761e-05	0.000104393	7.7618e-06	1.38225e-05	0.574873	0.980536	-1.93299e-05	3.48535e-05
581	Sm_gene-F5989_RS09415	Ss_gene-SELSP_RS01225	-3.93456e-09	2.92194e-09	0.179186	0.564391	-9.66147e-09	1.79234e-09	3.83178e-05	2.90167e-05	0.187706	0.422166	-1.85539e-05	9.51895e-05	1.27317e-05	1.37415e-05	0.354956	0.907488	-1.42011e-05	3.96645e-05
582	Sm_gene-F5989_RS01860	Ss_gene-SELSP_RS00625	6.86037e-10	5.0965e-10	0.179334	0.564391	-3.12858e-10	1.68493e-09	-3.54192e-06	5.40117e-05	0.94776	0.988171	-0.000109403	0.000102319	1.06758e-06	1.26822e-06	0.400604	0.933628	-1.41809e-06	3.55326e-06
583	Sm_gene-F5989_RS07585	Ss_gene-SELSP_RS07600	-8.7189e-09	6.47979e-09	0.179509	0.564391	-2.14191e-08	3.98126e-09	0.000171523	7.02221e-05	0.0151859	0.0915647	3.38904e-05	0.000309156	2.05584e-05	1.54938e-05	0.185603	0.85087	-9.8089e-06	5.09257e-05
584	Sm_gene-F5989_RS09910	Ss_gene-SELSP_RS02520	1.49623e-08	1.11481e-08	0.180612	0.566888	-6.8876e-09	3.68121e-08	1.36428e-05	1.38321e-05	0.324807	0.584083	-1.34675e-05	4.07532e-05	-5.73548e-05	4.8538e-05	0.238324	0.859324	-0.000152488	3.7778e-05
585	Sm_gene-F5989_RS05065	Ss_gene-SELSP_RS10490	1.20148e-08	8.96711e-09	0.181345	0.568215	-5.56038e-09	2.959e-08	-5.79674e-05	4.17843e-05	0.166426	0.390101	-0.000139863	2.39283e-05	-2.8975e-06	7.72256e-06	0.70779	0.990875	-1.80334e-05	1.22384e-05
586	Sm_gene-F5989_RS09605	Ss_gene-SELSP_RS06010	-6.46637e-09	4.84177e-09	0.182758	0.570907	-1.59561e-08	3.02332e-09	2.93932e-05	1.71794e-05	0.0881694	0.258849	-4.27777e-06	6.30642e-05	3.91121e-05	2.63447e-05	0.13874	0.85087	-1.25226e-05	9.07468e-05
587	Sm_gene-F5989_RS01765	Ss_gene-SELSP_RS04610	-1.2687e-07	9.50744e-08	0.18312	0.570907	-3.13213e-07	5.94721e-08	0.000338114	0.000141136	0.0172308	0.0983929	6.1493e-05	0.000614734	2.59552e-05	6.02346e-05	0.666864	0.990875	-9.21025e-05	0.000144013
588	Sm_gene-F5989_RS04120	Ss_gene-SELSP_RS07535	-3.97577e-08	2.98147e-08	0.183427	0.570907	-9.81934e-08	1.8678e-08	0.000255491	0.000124764	0.0414908	0.160906	1.09573e-05	0.000500025	1.93864e-05	3.81137e-05	0.611391	0.990875	-5.53152e-05	9.4088e-05
589	Sm_gene-F5989_RS09420	Ss_rna-SELSP_RS04145	-1.50558e-08	1.12964e-08	0.183657	0.570907	-3.71964e-08	7.0848e-09	3.49287e-05	1.26682e-05	0.00620375	0.0602519	1.00995e-05	5.9758e-05	4.38336e-05	3.2611e-05	0.179967	0.85087	-2.00829e-05	0.00010775
590	Sm_gene-F5989_RS05800	Ss_gene-SELSP_RS01225	1.29633e-08	9.73083e-09	0.183856	0.570907	-6.1088e-09	3.20354e-08	-6.29171e-06	1.91033e-05	0.74213	0.911135	-4.37335e-05	3.11501e-05	8.4585e-06	1.37172e-05	0.537964	0.973609	-1.84267e-05	3.53436e-05
591	Sm_gene-F5989_RS01985	Ss_gene-SELSP_RS03510	4.64435e-08	3.488e-08	0.184073	0.570907	-2.192e-08	1.14807e-07	0.000108732	7.47859e-05	0.147065	0.359426	-3.78459e-05	0.000255309	-2.99879e-05	3.7726e-05	0.427335	0.941201	-0.000103929	4.39536e-05
592	Sm_gene-F5989_RS09600	Ss_gene-SELSP_RS02815	-4.23968e-08	3.18832e-08	0.184654	0.571742	-1.04887e-07	2.0093e-08	7.00312e-05	3.36624e-05	0.038376	0.152878	4.05411e-06	0.000136008	0.000106531	9.28687e-05	0.252291	0.870459	-7.54885e-05	0.00028855
593	Sm_gene-F5989_RS06025	Ss_gene-SELSP_RS01275	-1.8012e-08	1.36029e-08	0.186516	0.575026	-4.46732e-08	8.64932e-09	8.29495e-05	3.28498e-05	0.012105	0.0836244	1.8565e-05	0.000147334	9.50976e-05	5.9413e-05	0.110561	0.85087	-2.13497e-05	0.000211545
594	Sm_gene-F5989_RS01765	Ss_gene-SELSP_RS04615	-9.35224e-08	7.06451e-08	0.186612	0.575026	-2.31984e-07	4.49395e-08	0.00027149	9.71523e-05	0.00554859	0.0561909	8.10746e-05	0.000461904	7.4029e-05	5.65105e-05	0.191241	0.85087	-3.67295e-05	0.000184788
595	Sm_gene-F5989_RS04695	Ss_gene-SELSP_RS12145	3.10006e-09	2.34197e-09	0.186656	0.575026	-1.49011e-09	7.69024e-09	5.95961e-05	6.14401e-05	0.33287	0.59248	-6.08243e-05	0.000180017	2.57927e-06	4.07702e-06	0.527475	0.971721	-5.41154e-06	1.05701e-05
596	Sm_gene-F5989_RS05800	Ss_gene-SELSP_RS08090	7.99466e-08	6.05191e-08	0.187549	0.576492	-3.86687e-08	1.98562e-07	9.87189e-07	1.53358e-05	0.948719	0.988171	-2.90704e-05	3.10448e-05	-2.09676e-05	0.000131158	0.8731	0.990875	-0.000278033	0.000236098
597	Sm_rna-F5989_RS08255	Ss_gene-SELSP_RS08090	4.38643e-09	3.3221e-09	0.187761	0.576492	-2.12477e-09	1.08976e-08	-5.47968e-06	1.87097e-06	0.00367583	0.0443578	-9.14672e-06	-1.81263e-06	-9.92647e-05	0.000139264	0.476561	0.955728	-0.000372217	0.000173688
598	Sm_gene-F5989_RS03550	Ss_rna-SELSP_RS04700	-2.74084e-08	2.07899e-08	0.188436	0.577598	-6.81559e-08	1.3339e-08	5.54093e-05	5.41754e-05	0.307275	0.565195	-5.07725e-05	0.000161591	3.98486e-05	2.52357e-05	0.115425	0.85087	-9.61258e-06	8.93097e-05
599	Sm_gene-F5989_RS04710	Ss_gene-SELSP_RS09310	-3.67827e-08	2.79512e-08	0.189237	0.579085	-9.1566e-08	1.80007e-08	6.82866e-05	5.37823e-05	0.205225	0.447943	-3.71247e-05	0.000173698	-1.80592e-05	5.75798e-05	0.754024	0.990875	-0.000130914	9.47951e-05
600	Sm_gene-F5989_RS09415	Ss_gene-SELSP_RS06010	-5.89028e-09	4.48191e-09	0.189817	0.579228	-1.46747e-08	2.8941e-09	3.9908e-05	3.16759e-05	0.208735	0.451966	-2.21757e-05	0.000101992	3.89312e-05	2.66802e-05	0.14561	0.85087	-1.33611e-05	9.12234e-05
601	Sm_gene-F5989_RS03550	Ss_gene-SELSP_RS02500	-3.85408e-08	2.93322e-08	0.189916	0.579228	-9.60309e-08	1.89493e-08	5.91562e-05	5.59963e-05	0.29166	0.55058	-5.05946e-05	0.000168907	2.92908e-05	3.44272e-05	0.395587	0.93241	-3.81852e-05	9.67669e-05
602	Sm_gene-F5989_RS07420	Ss_gene-SELSP_RS10675	-4.74438e-08	3.61887e-08	0.190902	0.579624	-1.18372e-07	2.34848e-08	0.000231459	0.000107666	0.0324083	0.13889	2.04367e-05	0.00044248	-7.47835e-08	4.70866e-05	0.998734	0.999287	-9.23627e-05	9.22132e-05
603	Sm_gene-F5989_RS04110	Ss_gene-SELSP_RS08335	-1.7841e-08	1.36093e-08	0.190924	0.579624	-4.45147e-08	8.83267e-09	4.56114e-05	2.82089e-05	0.106995	0.294662	-9.67701e-06	0.0001009	1.75851e-05	3.2497e-05	0.588839	0.980996	-4.61079e-05	8.1278e-05
604	Sm_gene-F5989_RS04695	Ss_gene-SELSP_RS10675	-5.14754e-08	3.92825e-08	0.191111	0.579624	-1.28468e-07	2.55168e-08	0.000223221	8.72272e-05	0.011008	0.0801293	5.22588e-05	0.000394183	1.12686e-05	4.88198e-05	0.817619	0.990875	-8.44165e-05	0.000106954
605	Sm_rna-F5989_RS00925	Ss_gene-SELSP_RS07165	-2.68134e-11	2.04764e-11	0.19142	0.579624	-6.69465e-11	1.33196e-11	2.44656e-06	9.56658e-07	0.0110599	0.0801293	5.71546e-07	4.32158e-06	-1.41726e-06	1.32469e-06	0.285573	0.882897	-4.01361e-06	1.17909e-06
606	Sm_gene-F5989_RS09415	Ss_gene-SELSP_RS04615	-2.13858e-08	1.63392e-08	0.191627	0.579624	-5.34101e-08	1.06384e-08	6.44202e-05	4.78382e-05	0.179163	0.407451	-2.93409e-05	0.000158181	7.6845e-05	6.10298e-05	0.209003	0.85087	-4.27712e-05	0.000196461
607	Sm_gene-F5989_RS07420	Ss_gene-SELSP_RS02520	-2.287e-08	1.74904e-08	0.192065	0.579992	-5.71505e-08	1.14106e-08	0.00018095	7.51494e-05	0.0166769	0.0973529	3.36596e-05	0.00032824	-2.15068e-05	4.83947e-05	0.657086	0.990875	-0.000116359	7.33452e-05
608	Sm_gene-F5989_RS09410	Ss_gene-SELSP_RS10490	4.03048e-09	3.08884e-09	0.192988	0.580384	-2.02353e-09	1.00845e-08	3.63004e-05	2.52793e-05	0.152099	0.366839	-1.32461e-05	8.58469e-05	-5.34554e-06	8.00131e-06	0.504617	0.967648	-2.10278e-05	1.03367e-05
609	Sm_gene-F5989_RS07420	Ss_rna-SELSP_RS10015	1.20419e-07	9.23771e-08	0.193427	0.580384	-6.06364e-08	3.01475e-07	9.26991e-05	6.1647e-05	0.133756	0.340048	-2.81268e-05	0.000213525	3.3329e-05	2.79792e-05	0.234557	0.859324	-2.15092e-05	8.81672e-05
610	Sm_gene-F5989_RS02900	Ss_gene-SELSP_RS04610	-1.39314e-08	1.0688e-08	0.193459	0.580384	-3.48795e-08	7.01658e-09	3.34971e-05	2.45774e-05	0.173974	0.399481	-1.46736e-05	8.16678e-05	1.70972e-05	5.94913e-05	0.774022	0.990875	-9.95036e-05	0.000133698
611	Sm_gene-F5989_RS09915	Ss_gene-SELSP_RS00625	2.99671e-10	2.29994e-10	0.193636	0.580384	-1.5111e-10	7.50451e-10	-1.34835e-05	1.56953e-05	0.391014	0.649211	-4.42456e-05	1.72787e-05	9.85154e-07	1.3096e-06	0.452512	0.94265	-1.58161e-06	3.55191e-06
612	Sm_rna-F5989_RS00925	Ss_gene-SELSP_RS02815	1.19808e-09	9.1981e-10	0.193778	0.580384	-6.0471e-10	3.00088e-09	1.24537e-06	1.11304e-06	0.26412	0.521132	-9.36138e-07	3.42688e-06	-4.92376e-05	0.000114396	0.667218	0.990875	-0.00027345	0.000174975
613	Sm_gene-F5989_RS05965	Ss_gene-SELSP_RS01640	-9.14152e-10	7.02376e-10	0.194127	0.58048	-2.29078e-09	4.6248e-10	2.54089e-05	2.18099e-05	0.244979	0.498196	-1.73377e-05	6.81555e-05	3.47291e-06	4.4737e-06	0.438214	0.941201	-5.29539e-06	1.22412e-05
614	Sm_gene-F5989_RS09300	Ss_gene-SELSP_RS08090	-3.68462e-07	2.83326e-07	0.194477	0.580577	-9.2377e-07	1.86846e-07	0.000416252	0.000183551	0.0240867	0.11965	5.64979e-05	0.000776005	5.65471e-05	0.000127754	0.65837	0.990875	-0.000193846	0.00030694
615	Sm_rna-F5989_RS00925	Ss_gene-SELSP_RS08090	2.62889e-09	2.0229e-09	0.194793	0.580577	-1.33592e-09	6.5937e-09	1.26133e-06	1.12614e-06	0.263627	0.52072	-9.45852e-07	3.46852e-06	-4.36351e-05	0.000134979	0.746723	0.990875	-0.000308189	0.000220919
616	Sm_gene-F5989_RS04710	Ss_rna-SELSP_RS04145	-3.77252e-08	2.9153e-08	0.196691	0.582844	-9.48639e-08	1.94136e-08	1.43301e-05	2.44321e-05	0.557981	0.796557	-3.35559e-05	6.22161e-05	3.44192e-05	3.17883e-05	0.279821	0.882897	-2.78846e-05	9.67231e-05
617	Sm_gene-F5989_RS06025	Ss_gene-SELSP_RS02520	3.30375e-08	2.55419e-08	0.196891	0.582844	-1.70236e-08	8.30986e-08	2.23415e-05	3.25943e-05	0.493619	0.747154	-4.15422e-05	8.62252e-05	-5.61602e-05	4.89984e-05	0.252682	0.870459	-0.000152195	3.98749e-05
618	Sm_gene-F5989_RS05965	Ss_gene-SELSP_RS10490	2.84652e-09	2.20125e-09	0.197003	0.582844	-1.46784e-09	7.16088e-09	-1.06771e-05	9.15736e-06	0.244599	0.498196	-2.86252e-05	7.271e-06	-1.9322e-06	7.60871e-06	0.799719	0.990875	-1.6845e-05	1.29806e-05
619	Sm_gene-F5989_RS01460	Ss_gene-SELSP_RS02265	-4.06354e-09	3.14261e-09	0.197035	0.582844	-1.02229e-08	2.09586e-09	1.55848e-05	1.46418e-05	0.288038	0.549702	-1.31125e-05	4.42821e-05	-1.22739e-05	4.28199e-05	0.774595	0.990875	-9.61994e-05	7.16516e-05
620	Sm_gene-F5989_RS06025	Ss_gene-SELSP_RS06010	-9.67394e-09	7.48938e-09	0.197505	0.582844	-2.43529e-08	5.00498e-09	8.99035e-05	3.73281e-05	0.01665	0.0973529	1.67418e-05	0.000163065	3.62504e-05	2.6825e-05	0.177643	0.85087	-1.63257e-05	8.88265e-05
621	Sm_gene-F5989_RS04110	Ss_gene-SELSP_RS01275	-2.42001e-08	1.8771e-08	0.198356	0.582844	-6.09905e-08	1.25903e-08	7.93523e-05	5.0644e-05	0.118249	0.31187	-1.99082e-05	0.000178613	8.96537e-05	5.71672e-05	0.11792	0.85087	-2.23919e-05	0.000201699
622	Sm_gene-F5989_RS04110	Ss_gene-SELSP_RS09310	-2.63078e-08	2.04123e-08	0.198498	0.582844	-6.63151e-08	1.36996e-08	6.44651e-05	3.8444e-05	0.0946592	0.270687	-1.08838e-05	0.000139814	-2.14418e-05	5.76228e-05	0.710089	0.990875	-0.00013438	9.14968e-05
623	Sm_gene-F5989_RS07420	Ss_rna-SELSP_RS11975	6.79757e-10	5.27802e-10	0.198818	0.582844	-3.54716e-10	1.71423e-09	2.97486e-05	8.72607e-05	0.733416	0.905287	-0.000141279	0.000200776	8.89408e-07	9.31981e-07	0.340725	0.892415	-9.37242e-07	2.71606e-06
624	Sm_gene-F5989_RS04710	Ss_gene-SELSP_RS02495	-4.52604e-08	3.5185e-08	0.199355	0.582844	-1.14222e-07	2.37008e-08	5.65442e-05	4.72665e-05	0.232573	0.48334	-3.60965e-05	0.000149185	-1.90163e-05	4.36649e-05	0.663523	0.990875	-0.000104598	6.65653e-05
625	Sm_gene-F5989_RS04695	Ss_rna-SELSP_RS12040	5.15855e-10	4.01027e-10	0.199363	0.582844	-2.70143e-10	1.30185e-09	6.6237e-05	5.69284e-05	0.245588	0.498196	-4.53406e-05	0.000177815	1.03875e-06	6.60201e-07	0.116732	0.85087	-2.5522e-07	2.33272e-06
626	Sm_gene-F5989_RS06275	Ss_rna-SELSP_RS12040	2.93209e-10	2.27995e-10	0.199469	0.582844	-1.53653e-10	7.40071e-10	-1.72595e-05	2.34453e-05	0.462236	0.717885	-6.32115e-05	2.86925e-05	1.17236e-06	6.49037e-07	0.071919	0.85087	-9.97341e-08	2.44445e-06
627	Sm_gene-F5989_RS09410	Ss_gene-SELSP_RS07185	-4.07063e-09	3.16595e-09	0.199565	0.582844	-1.02758e-08	2.13451e-09	6.71024e-05	2.16873e-05	0.00216894	0.0323225	2.45959e-05	0.000109609	-3.09271e-06	1.86002e-06	0.0974594	0.85087	-6.73829e-06	5.52874e-07
628	Sm_gene-F5989_RS09425	Ss_rna-SELSP_RS04715	-4.59308e-08	3.57492e-08	0.199895	0.582844	-1.15998e-07	2.41363e-08	5.32856e-06	8.97598e-06	0.553216	0.793463	-1.2264e-05	2.29212e-05	0.000137153	9.76491e-05	0.161238	0.85087	-5.42361e-05	0.000328541
629	Sm_gene-F5989_RS03555	Ss_gene-SELSP_RS02500	-1.52798e-08	1.18956e-08	0.200005	0.582844	-3.85948e-08	8.03512e-09	8.26092e-05	2.87592e-05	0.00437693	0.0486238	2.62422e-05	0.000138976	1.67333e-05	3.06025e-05	0.584945	0.980536	-4.32466e-05	7.67132e-05
630	Sm_gene-F5989_RS03550	Ss_gene-SELSP_RS01200	-2.25024e-08	1.7604e-08	0.202193	0.588285	-5.70056e-08	1.20008e-08	0.000100761	8.54461e-05	0.239283	0.492923	-6.67107e-05	0.000268232	-3.6858e-06	2.08677e-05	0.859926	0.990875	-4.45857e-05	3.72141e-05
631	Sm_gene-F5989_RS09900	Ss_gene-SELSP_RS08090	1.33569e-07	1.04673e-07	0.202968	0.589603	-7.15869e-08	3.38725e-07	1.20432e-05	4.63821e-05	0.795319	0.937505	-7.88641e-05	0.00010295	-1.05903e-05	0.000127709	0.933968	0.992754	-0.000260894	0.000239714
632	Sm_gene-F5989_RS03555	Ss_gene-SELSP_RS02815	4.30836e-08	3.37982e-08	0.203435	0.590026	-2.31596e-08	1.09327e-07	2.20014e-05	3.36225e-05	0.5134	0.760147	-4.38974e-05	8.79003e-05	2.52958e-06	9.62138e-05	0.979043	0.999287	-0.000186046	0.000191105
633	Sm_rna-F5989_RS08255	Ss_gene-SELSP_RS00425	2.2562e-10	1.77337e-10	0.204306	0.591617	-1.21953e-10	5.73194e-10	-5.74698e-06	2.02393e-06	0.00484109	0.0518931	-9.71381e-06	-1.78015e-06	-1.01003e-05	1.81436e-05	0.578176	0.980536	-4.56612e-05	2.54606e-05
634	Sm_rna-F5989_RS08255	Ss_gene-SELSP_RS02495	1.02826e-09	8.12598e-10	0.206753	0.594712	-5.64399e-10	2.62093e-09	-5.22592e-06	1.79311e-06	0.00384371	0.045455	-8.74035e-06	-1.7115e-06	-8.29205e-05	6.01872e-05	0.169367	0.85087	-0.000200885	3.50443e-05
635	Sm_gene-F5989_RS07585	Ss_rna-SELSP_RS04145	-2.74934e-08	2.17398e-08	0.207019	0.594712	-7.01026e-08	1.51157e-08	0.000153736	5.99216e-05	0.010807	0.0799724	3.62923e-05	0.000271181	3.50108e-05	3.21017e-05	0.276354	0.882897	-2.79074e-05	9.79289e-05
636	Sm_gene-F5989_RS01860	Ss_gene-SELSP_RS02520	-2.0523e-08	1.62299e-08	0.207072	0.594712	-5.23331e-08	1.12871e-08	9.21144e-05	4.90862e-05	0.0615899	0.200167	-4.09289e-06	0.000188322	-1.52455e-05	4.84332e-05	0.753162	0.990875	-0.000110173	7.96818e-05
637	Sm_gene-F5989_RS09910	Ss_gene-SELSP_RS11020	8.69274e-09	6.87742e-09	0.207272	0.594712	-4.78674e-09	2.21722e-08	1.233e-05	1.40845e-05	0.382071	0.640845	-1.52751e-05	3.99351e-05	-3.1512e-06	1.12106e-05	0.778843	0.990875	-2.51236e-05	1.88212e-05
638	Sm_gene-F5989_RS05065	Ss_rna-SELSP_RS11755	7.79121e-10	6.16792e-10	0.207549	0.594712	-4.29769e-10	1.98801e-09	-8.1469e-05	5.57023e-05	0.144677	0.355011	-0.000190643	2.77056e-05	1.23878e-06	1.1805e-06	0.294889	0.882897	-1.07495e-06	3.55252e-06
639	Sm_gene-F5989_RS01765	Ss_gene-SELSP_RS02520	-8.50273e-08	6.73225e-08	0.20762	0.594712	-2.16977e-07	4.69224e-08	0.00025321	8.97495e-05	0.00511679	0.0532664	7.7304e-05	0.000429116	-1.16768e-05	4.66804e-05	0.802655	0.990875	-0.000103169	7.98151e-05
640	Sm_gene-F5989_RS03070	Ss_gene-SELSP_RS02495	-2.31567e-08	1.8336e-08	0.207646	0.594712	-5.90946e-08	1.27812e-08	4.62416e-05	3.52378e-05	0.190478	0.426307	-2.28234e-05	0.000115306	-1.79266e-05	4.39028e-05	0.683339	0.990875	-0.000103974	6.81212e-05
641	Sm_gene-F5989_RS09405	Ss_gene-SELSP_RS01200	1.07651e-08	8.56395e-09	0.209766	0.599845	-6.01992e-09	2.75502e-08	4.54557e-07	9.84496e-06	0.963206	0.991027	-1.88412e-05	1.97503e-05	-1.26402e-05	2.10363e-05	0.548397	0.973609	-5.38706e-05	2.85902e-05
642	Sm_gene-F5989_RS09415	Ss_gene-SELSP_RS09310	-2.9349e-08	2.33761e-08	0.210315	0.600478	-7.51654e-08	1.64674e-08	6.09965e-05	4.47545e-05	0.173979	0.399481	-2.67208e-05	0.000148714	-1.42209e-05	5.89282e-05	0.809475	0.990875	-0.000129718	0.000101276
643	Sm_gene-F5989_RS04695	Ss_gene-SELSP_RS05005	-3.18558e-08	2.53947e-08	0.210708	0.600664	-8.16286e-08	1.79169e-08	0.000200352	7.40328e-05	0.0072119	0.0646244	5.52508e-05	0.000345454	1.4371e-05	3.24029e-05	0.657731	0.990875	-4.91375e-05	7.78795e-05
644	Sm_gene-F5989_RS09405	Ss_gene-SELSP_RS10490	7.18046e-09	5.7341e-09	0.211502	0.601677	-4.05816e-09	1.84191e-08	-6.99318e-06	1.27196e-05	0.582889	0.818097	-3.19232e-05	1.79369e-05	-2.97556e-06	7.7964e-06	0.702997	0.990875	-1.82562e-05	1.23051e-05
645	Sm_gene-F5989_RS04535	Ss_rna-SELSP_RS04715	-2.39642e-08	1.91462e-08	0.211719	0.601677	-6.149e-08	1.35617e-08	7.86231e-06	6.62469e-06	0.23628	0.489934	-5.12184e-06	2.08465e-05	0.00013979	9.78478e-05	0.154192	0.85087	-5.19879e-05	0.000331568
646	Sm_gene-F5989_RS04535	Ss_rna-SELSP_RS04145	-5.78912e-09	4.63047e-09	0.212237	0.602214	-1.48647e-08	3.28644e-09	6.9249e-06	6.30089e-06	0.272673	0.531148	-5.42461e-06	1.92744e-05	4.2509e-05	3.41082e-05	0.213671	0.85087	-2.43418e-05	0.00010936
647	Sm_gene-F5989_RS09300	Ss_gene-SELSP_RS09310	-1.04657e-07	8.39344e-08	0.213456	0.603831	-2.69165e-07	5.98517e-08	0.000389569	0.000168778	0.0217008	0.111735	5.87692e-05	0.000720369	-1.5317e-05	5.9744e-05	0.797843	0.990875	-0.000132413	0.000101779
648	Sm_gene-F5989_RS01860	Ss_gene-SELSP_RS02265	-1.7335e-08	1.39029e-08	0.213466	0.603831	-4.45843e-08	9.91424e-09	7.78557e-05	4.32676e-05	0.0730055	0.225272	-6.94716e-06	0.000162659	5.90536e-06	4.98069e-05	0.905703	0.990875	-9.17144e-05	0.000103525
649	Sm_gene-F5989_RS02900	Ss_gene-SELSP_RS09310	2.15856e-08	1.73354e-08	0.214083	0.604187	-1.23911e-08	5.55622e-08	-2.31042e-05	2.2343e-05	0.301973	0.560239	-6.68956e-05	2.06872e-05	-4.9626e-05	5.73329e-05	0.387446	0.930607	-0.000161996	6.27445e-05
650	Sm_gene-F5989_RS09420	Ss_rna-SELSP_RS04715	-5.20107e-08	4.17851e-08	0.214251	0.604187	-1.33908e-07	2.98866e-08	4.37931e-05	1.65081e-05	0.00842666	0.0695769	1.14377e-05	7.61484e-05	0.000160211	9.86385e-05	0.105425	0.85087	-3.31165e-05	0.000353539
651	Sm_gene-F5989_RS04120	Ss_gene-SELSP_RS09760	-3.08838e-07	2.48644e-07	0.215217	0.605981	-7.96172e-07	1.78495e-07	0.000329396	0.000177321	0.0642463	0.206603	-1.81468e-05	0.00067694	-9.68463e-05	7.74562e-05	0.212195	0.85087	-0.000248658	5.49651e-05
652	Sm_gene-F5989_RS05185	Ss_gene-SELSP_RS02265	-1.19618e-08	9.65637e-09	0.216453	0.608524	-3.08879e-08	6.96437e-09	-1.31894e-06	1.01677e-05	0.89688	0.976816	-2.12473e-05	1.86094e-05	-8.57122e-06	4.34752e-05	0.843848	0.990875	-9.37811e-05	7.66386e-05
653	Sm_gene-F5989_RS01985	Ss_gene-SELSP_RS02265	-5.90851e-08	4.79277e-08	0.21866	0.613789	-1.53022e-07	3.48514e-08	0.000278322	0.000109918	0.0118718	0.0824284	6.28871e-05	0.000493757	-9.79865e-06	4.47232e-05	0.826731	0.990875	-9.74544e-05	7.78571e-05
654	Sm_gene-F5989_RS05185	Ss_gene-SELSP_RS01640	-4.59138e-10	3.73486e-10	0.219955	0.616478	-1.19116e-09	2.72881e-10	-1.1137e-06	1.03816e-05	0.914645	0.980636	-2.14613e-05	1.92339e-05	3.56276e-06	4.47581e-06	0.426689	0.941201	-5.20968e-06	1.23352e-05
655	Sm_gene-F5989_RS09600	Ss_gene-SELSP_RS02265	-2.69516e-08	2.19627e-08	0.220769	0.617037	-6.99976e-08	1.60944e-08	6.72172e-05	3.34821e-05	0.0456278	0.169303	1.59343e-06	0.000132841	-5.98038e-06	4.39891e-05	0.891955	0.990875	-9.21975e-05	8.02368e-05
656	Sm_gene-F5989_RS05800	Ss_gene-SELSP_RS09310	3.41936e-08	2.78676e-08	0.220827	0.617037	-2.04259e-08	8.8813e-08	6.8508e-06	1.32608e-05	0.60582	0.831811	-1.914e-05	3.28416e-05	-4.3231e-05	5.69313e-05	0.448264	0.941201	-0.000154814	6.83523e-05
657	Sm_gene-F5989_RS03550	Ss_gene-SELSP_RS11020	-1.13748e-08	9.28464e-09	0.221536	0.618075	-2.95723e-08	6.8228e-09	0.000103469	9.05954e-05	0.254364	0.509562	-7.40947e-05	0.000281033	-4.97897e-07	1.12565e-05	0.96475	0.997011	-2.25602e-05	2.15644e-05
658	Sm_gene-F5989_RS05065	Ss_gene-SELSP_RS08375	-1.66225e-08	1.36031e-08	0.222726	0.620451	-4.32841e-08	1.00392e-08	2.10143e-05	5.62426e-05	0.70895	0.893001	-8.92191e-05	0.000131248	4.3968e-05	3.3614e-05	0.191911	0.85087	-2.19142e-05	0.00010985
659	Sm_gene-F5989_RS05065	Ss_rna-SELSP_RS11975	6.67101e-10	5.49003e-10	0.225321	0.62615	-4.08924e-10	1.74313e-09	-6.61089e-05	4.83956e-05	0.173005	0.39839	-0.000160963	2.87447e-05	9.00966e-07	9.32681e-07	0.334859	0.892012	-9.27054e-07	2.72899e-06
660	Sm_gene-F5989_RS04695	Ss_gene-SELSP_RS09320	-6.89296e-08	5.6783e-08	0.22578	0.62615	-1.80222e-07	4.23631e-08	0.000209193	8.09111e-05	0.0102177	0.0782474	5.06107e-05	0.000367776	-1.88635e-05	9.52339e-05	0.843127	0.990875	-0.000205518	0.000167792
661	Sm_gene-F5989_RS07585	Ss_gene-SELSP_RS02495	-4.2976e-08	3.54042e-08	0.225797	0.62615	-1.12367e-07	2.6415e-08	0.000170779	7.15278e-05	0.0176067	0.0994537	3.05866e-05	0.00031097	-1.79052e-05	4.34579e-05	0.680638	0.990875	-0.000103081	6.72707e-05
662	Sm_gene-F5989_RS03075	Ss_gene-SELSP_RS01225	4.2734e-09	3.52545e-09	0.226449	0.626434	-2.63636e-09	1.11832e-08	-5.10924e-06	9.60181e-06	0.59506	0.826949	-2.39284e-05	1.371e-05	7.47381e-06	1.38691e-05	0.590385	0.980996	-1.97091e-05	3.46567e-05
663	Sm_gene-F5989_RS05675	Ss_gene-SELSP_RS03510	-4.78162e-09	3.94586e-09	0.226583	0.626434	-1.25154e-08	2.95212e-09	8.14129e-05	5.68674e-05	0.153338	0.368634	-3.00451e-05	0.000192871	-5.827e-06	4.05752e-05	0.885909	0.990875	-8.53529e-05	7.36989e-05
664	Sm_gene-F5989_RS09405	Ss_gene-SELSP_RS06010	1.0143e-08	8.37998e-09	0.227127	0.626716	-6.28146e-09	2.65675e-08	-1.04276e-06	1.03849e-05	0.920088	0.980636	-2.13969e-05	1.93114e-05	2.31245e-05	2.68801e-05	0.390351	0.930607	-2.95596e-05	7.58085e-05
665	Sm_gene-F5989_RS09600	Ss_gene-SELSP_RS07165	4.91112e-09	4.0596e-09	0.227368	0.626716	-3.04555e-09	1.28678e-08	1.66438e-05	2.03202e-05	0.413421	0.671936	-2.31829e-05	5.64706e-05	-2.08235e-06	1.23301e-06	0.0923378	0.85087	-4.49901e-06	3.34309e-07
666	Sm_gene-F5989_RS06655	Ss_gene-SELSP_RS02265	-3.3955e-08	2.80911e-08	0.227755	0.626839	-8.90125e-08	2.11025e-08	0.000212113	7.31298e-05	0.00401371	0.0459821	6.87818e-05	0.000355445	-1.14279e-06	5.02889e-05	0.981886	0.999287	-9.97071e-05	9.74216e-05
667	Sm_gene-F5989_RS01860	Ss_gene-SELSP_RS11020	1.46724e-08	1.21681e-08	0.228884	0.627746	-9.17664e-09	3.85214e-08	8.55632e-06	5.06246e-05	0.865904	0.970172	-9.06661e-05	0.000107779	-3.74896e-06	1.1321e-05	0.740773	0.990875	-2.59378e-05	1.84398e-05
668	Sm_gene-F5989_RS06275	Ss_gene-SELSP_RS07185	-5.83571e-09	4.83995e-09	0.228912	0.627746	-1.53218e-08	3.65042e-09	1.16912e-05	2.21954e-05	0.59878	0.82809	-3.18109e-05	5.51933e-05	-3.63808e-06	1.87849e-06	0.053763	0.85087	-7.31986e-06	4.36948e-08
669	Sm_gene-F5989_RS05185	Ss_gene-SELSP_RS10675	-5.52183e-09	4.5816e-09	0.229112	0.627746	-1.45016e-08	3.45794e-09	-1.85441e-06	1.00441e-05	0.853652	0.96292	-2.15405e-05	1.78317e-05	1.00424e-05	4.77643e-05	0.833622	0.990875	-8.3574e-05	0.000103659
670	Sm_gene-F5989_RS05675	Ss_gene-SELSP_RS07535	3.83596e-08	3.19172e-08	0.230413	0.629766	-2.4197e-08	1.00916e-07	9.28488e-06	3.39464e-05	0.784653	0.934155	-5.72489e-05	7.58186e-05	-3.15198e-05	3.6396e-05	0.3872	0.930607	-0.000102855	3.98151e-05
671	Sm_gene-F5989_RS06655	Ss_gene-SELSP_RS11020	2.12941e-08	1.77377e-08	0.230935	0.629766	-1.34712e-08	5.60595e-08	7.81031e-05	8.42291e-05	0.354566	0.61371	-8.69829e-05	0.000243189	-4.42191e-06	1.12489e-05	0.69454	0.990875	-2.64694e-05	1.76256e-05
672	Sm_gene-F5989_RS05675	Ss_rna-SELSP_RS10015	-9.22798e-09	7.6905e-09	0.23116	0.629766	-2.43011e-08	5.84513e-09	7.15512e-05	5.69264e-05	0.20981	0.451966	-4.00226e-05	0.000183125	4.03369e-05	2.84415e-05	0.157204	0.85087	-1.54073e-05	9.60812e-05
673	Sm_gene-F5989_RS05800	Ss_gene-SELSP_RS08375	9.941e-09	8.28585e-09	0.231223	0.629766	-6.29897e-09	2.6181e-08	2.25934e-06	1.52875e-05	0.882612	0.971975	-2.77035e-05	3.22222e-05	1.66491e-05	3.42864e-05	0.627629	0.990875	-5.0551e-05	8.38491e-05
674	Sm_gene-F5989_RS04720	Ss_rna-SELSP_RS04700	1.19423e-07	9.98003e-08	0.232441	0.630825	-7.61817e-08	3.15028e-07	4.35217e-05	6.8723e-05	0.527048	0.768909	-9.11729e-05	0.000178216	2.91554e-05	2.54783e-05	0.253442	0.870459	-2.07811e-05	7.90919e-05
675	Sm_gene-F5989_RS09915	Ss_gene-SELSP_RS04610	1.84074e-08	1.53896e-08	0.232646	0.630825	-1.17556e-08	4.85704e-08	-1.54117e-05	1.86632e-05	0.409614	0.671576	-5.19909e-05	2.11675e-05	-1.3963e-05	6.13796e-05	0.820207	0.990875	-0.000134265	0.000106339
676	Sm_gene-F5989_RS07420	Ss_gene-SELSP_RS09320	-1.30135e-07	1.088e-07	0.232648	0.630825	-3.43379e-07	8.31092e-08	0.000208566	9.95387e-05	0.0370179	0.149679	1.34741e-05	0.000403659	-1.18868e-05	9.12567e-05	0.896454	0.990875	-0.000190747	0.000166973
677	Sm_gene-F5989_RS05675	Ss_rna-SELSP_RS11975	-3.27612e-10	2.74102e-10	0.232989	0.630825	-8.64841e-10	2.09618e-10	9.21016e-05	7.04003e-05	0.191833	0.428295	-4.58804e-05	0.000230084	1.25559e-06	9.36669e-07	0.181148	0.85087	-5.80247e-07	3.09143e-06
678	Sm_gene-F5989_RS06655	Ss_gene-SELSP_RS09320	-6.4091e-08	5.37282e-08	0.233904	0.632369	-1.69396e-07	4.12144e-08	0.000221373	8.14255e-05	0.00695256	0.064195	6.17821e-05	0.000380964	-4.53641e-06	9.2687e-05	0.960999	0.996879	-0.0001862	0.000177127
679	Sm_gene-F5989_RS01295	Ss_gene-SELSP_RS04605	5.89566e-08	4.9535e-08	0.234951	0.634265	-3.81303e-08	1.56043e-07	-1.12211e-05	2.19867e-05	0.610192	0.833255	-5.43142e-05	3.1872e-05	1.13867e-06	7.64519e-05	0.988127	0.999287	-0.000148704	0.000150982
680	Sm_gene-F5989_RS09300	Ss_gene-SELSP_RS09320	-2.05573e-07	1.73102e-07	0.235979	0.636102	-5.44846e-07	1.337e-07	0.000438358	0.000208846	0.0366946	0.148911	2.90273e-05	0.000847689	-1.19826e-05	9.13358e-05	0.895714	0.990875	-0.000190997	0.000167032
681	Sm_gene-F5989_RS05800	Ss_gene-SELSP_RS02265	2.77807e-08	2.34206e-08	0.236537	0.63635	-1.81227e-08	7.36842e-08	-5.23255e-06	1.94789e-05	0.78841	0.935261	-4.34105e-05	3.29454e-05	-3.41739e-05	4.34438e-05	0.432151	0.941201	-0.000119322	5.09743e-05
682	Sm_gene-F5989_RS03760	Ss_gene-SELSP_RS07600	1.44615e-08	1.22042e-08	0.237015	0.63635	-9.45834e-09	3.83813e-08	3.08526e-05	6.56057e-05	0.638517	0.852442	-9.77322e-05	0.000159437	9.37829e-06	1.63467e-05	0.566613	0.976129	-2.26607e-05	4.14173e-05
683	Sm_gene-F5989_RS07110	Ss_rna-SELSP_RS04145	-1.42282e-08	1.20268e-08	0.237775	0.63635	-3.78004e-08	9.34403e-09	-1.56204e-05	2.00597e-05	0.436802	0.693931	-5.49367e-05	2.3696e-05	4.57217e-05	3.60383e-05	0.205577	0.85087	-2.49121e-05	0.000116355
684	Sm_gene-F5989_RS09420	Ss_gene-SELSP_RS07165	-7.25287e-10	6.13077e-10	0.237778	0.63635	-1.9269e-09	4.76323e-10	3.63012e-05	1.41157e-05	0.0106241	0.0795084	8.63486e-06	6.39675e-05	-1.57036e-06	1.28847e-06	0.223928	0.857971	-4.09572e-06	9.5499e-07
685	Sm_gene-F5989_RS04720	Ss_gene-SELSP_RS00625	2.37385e-09	2.00671e-09	0.237807	0.63635	-1.55924e-09	6.30693e-09	2.77765e-05	7.76159e-05	0.720703	0.898703	-0.000124348	0.000179901	1.36411e-06	1.26731e-06	0.282662	0.882897	-1.11978e-06	3.84799e-06
686	Sm_gene-F5989_RS07110	Ss_gene-SELSP_RS09320	-4.98381e-08	4.21936e-08	0.238511	0.637303	-1.32536e-07	3.28599e-08	4.83162e-05	6.09588e-05	0.428663	0.688641	-7.11608e-05	0.000167793	-3.85749e-06	9.31081e-05	0.966982	0.997011	-0.000186346	0.000178631
687	Sm_gene-F5989_RS09605	Ss_rna-SELSP_RS12040	4.43045e-11	3.75673e-11	0.239241	0.638326	-2.93261e-11	1.17935e-10	4.1307e-06	7.66863e-06	0.590547	0.824924	-1.08995e-05	1.91609e-05	1.23869e-06	6.33665e-07	0.0515778	0.85087	-3.27515e-09	2.48065e-06
688	Sm_gene-F5989_RS09410	Ss_gene-SELSP_RS00425	6.38598e-09	5.42572e-09	0.240177	0.639891	-4.24824e-09	1.70202e-08	1.73362e-05	3.91732e-05	0.658422	0.863914	-5.94419e-05	9.41143e-05	3.46745e-06	1.23639e-05	0.779335	0.990875	-2.07654e-05	2.77002e-05
689	Sm_gene-F5989_RS04720	Ss_gene-SELSP_RS07600	-2.22157e-08	1.89425e-08	0.241849	0.64101	-5.93424e-08	1.49109e-08	0.000151822	9.46617e-05	0.109849	0.298302	-3.37113e-05	0.000337356	2.55692e-05	1.6477e-05	0.121809	0.85087	-6.72513e-06	5.78635e-05
690	Sm_gene-F5989_RS04110	Ss_gene-SELSP_RS04610	-2.64123e-08	2.25372e-08	0.242192	0.64101	-7.05844e-08	1.77598e-08	7.0873e-05	4.64589e-05	0.128236	0.329673	-2.01848e-05	0.000161931	1.70244e-05	6.04001e-05	0.778254	0.990875	-0.000101358	0.000135407
691	Sm_gene-F5989_RS09425	Ss_gene-SELSP_RS02150	-1.1058e-07	9.43608e-08	0.242216	0.64101	-2.95524e-07	7.43639e-08	4.87497e-06	9.07005e-06	0.591353	0.824924	-1.2902e-05	2.26519e-05	-1.26872e-05	0.000532347	0.981003	0.999287	-0.00105607	0.00103069
692	Sm_rna-F5989_RS00925	Ss_gene-SELSP_RS10675	-5.08205e-10	4.33671e-10	0.242222	0.64101	-1.35819e-09	3.41775e-10	3.26343e-06	1.28825e-06	0.0118345	0.0824284	7.385e-07	5.78835e-06	8.92166e-06	5.50692e-05	0.871413	0.990875	-9.9012e-05	0.000116855
693	Sm_gene-F5989_RS05800	Ss_gene-SELSP_RS01275	1.87339e-08	1.59905e-08	0.242346	0.64101	-1.2607e-08	5.00747e-08	8.22959e-06	1.33352e-05	0.537637	0.777812	-1.79069e-05	3.43661e-05	6.77232e-05	5.75896e-05	0.240585	0.859632	-4.51503e-05	0.000180597
694	Sm_gene-F5989_RS04720	Ss_rna-SELSP_RS11755	1.53974e-09	1.3159e-09	0.24293	0.641629	-1.03938e-09	4.11885e-09	-2.25332e-07	8.71138e-05	0.997938	0.999684	-0.000170965	0.000170515	9.9565e-07	1.2533e-06	0.427607	0.941201	-1.46078e-06	3.45208e-06
695	Sm_gene-F5989_RS03760	Ss_gene-SELSP_RS02265	4.36792e-08	3.73738e-08	0.24349	0.641688	-2.95721e-08	1.1693e-07	2.73517e-05	6.78868e-05	0.687321	0.880518	-0.000105704	0.000160407	-4.14771e-05	4.4977e-05	0.357206	0.908572	-0.00012963	4.66761e-05
696	Sm_gene-F5989_RS05185	Ss_gene-SELSP_RS08375	-5.00884e-09	4.28726e-09	0.243652	0.641688	-1.34117e-08	3.39404e-09	-2.78941e-06	9.77882e-06	0.775658	0.930299	-2.19556e-05	1.63767e-05	4.06358e-05	3.33038e-05	0.223408	0.857971	-2.46385e-05	0.00010591
697	Sm_gene-F5989_RS09605	Ss_gene-SELSP_RS08375	-4.69534e-09	4.03653e-09	0.24571	0.646028	-1.26068e-08	3.21612e-09	2.41536e-05	1.53607e-05	0.116953	0.31024	-5.95286e-06	5.426e-05	4.20796e-05	3.43913e-05	0.222125	0.857971	-2.53262e-05	0.000109485
698	Sm_gene-F5989_RS09415	Ss_gene-SELSP_RS04605	-3.14332e-08	2.70499e-08	0.246182	0.646028	-8.445e-08	2.15835e-08	5.75625e-05	4.59113e-05	0.210943	0.453293	-3.24219e-05	0.000147547	4.16727e-05	7.72098e-05	0.589799	0.980996	-0.000109656	0.000193001
699	Sm_gene-F5989_RS03555	Ss_gene-SELSP_RS10490	5.69428e-09	4.90459e-09	0.246602	0.646028	-3.91854e-09	1.53071e-08	2.78096e-05	3.2259e-05	0.389368	0.649178	-3.5417e-05	9.10362e-05	-3.55615e-06	7.79328e-06	0.648512	0.990875	-1.88307e-05	1.17184e-05
700	Sm_gene-F5989_RS01295	Ss_gene-SELSP_RS12145	-5.77249e-10	4.97309e-10	0.24671	0.646028	-1.55196e-09	3.97458e-10	4.71981e-05	3.35806e-05	0.160949	0.38018	-1.86187e-05	0.000113015	4.42206e-06	4.10806e-06	0.282637	0.882897	-3.62959e-06	1.24737e-05
701	Sm_gene-F5989_RS07425	Ss_rna-SELSP_RS04715	-2.36798e-07	2.04464e-07	0.247768	0.647873	-6.37539e-07	1.63943e-07	0.000126226	7.68068e-05	0.101392	0.282878	-2.43129e-05	0.000276764	0.000146805	9.82703e-05	0.136304	0.85087	-4.58014e-05	0.000339411
702	Sm_gene-F5989_RS09420	Ss_gene-SELSP_RS06010	-5.30742e-09	4.58666e-09	0.248176	0.648015	-1.42971e-08	3.68227e-09	5.65028e-05	2.79662e-05	0.0442708	0.166288	1.6901e-06	0.000111315	3.20529e-05	2.63937e-05	0.225588	0.857971	-1.96778e-05	8.37836e-05
703	Sm_gene-F5989_RS04720	Ss_gene-SELSP_RS10490	-1.6006e-08	1.38707e-08	0.249484	0.648501	-4.3192e-08	1.11801e-08	0.000210938	0.000135837	0.121554	0.317845	-5.52974e-05	0.000477174	1.04909e-06	7.6868e-06	0.891538	0.990875	-1.40168e-05	1.61149e-05
704	Sm_gene-F5989_RS01295	Ss_gene-SELSP_RS02815	-4.8398e-08	4.19619e-08	0.249714	0.648501	-1.30642e-07	3.38458e-08	5.77648e-05	4.19073e-05	0.169155	0.393617	-2.4372e-05	0.000139902	0.00013872	0.000109858	0.207715	0.85087	-7.6598e-05	0.000354039
705	Sm_gene-F5989_RS05185	Ss_gene-SELSP_RS00625	-1.90105e-10	1.64937e-10	0.250038	0.648501	-5.13376e-10	1.33166e-10	-2.60415e-06	1.00043e-05	0.794818	0.937505	-2.22123e-05	1.7004e-05	2.07928e-06	1.21087e-06	0.087025	0.85087	-2.93979e-07	4.45254e-06
706	Sm_gene-F5989_RS07110	Ss_gene-SELSP_RS07600	-4.5338e-09	3.93431e-09	0.250127	0.648501	-1.22449e-08	3.17732e-09	3.57161e-05	5.53206e-05	0.519041	0.764178	-7.27103e-05	0.000144143	2.39927e-05	1.52414e-05	0.116549	0.85087	-5.88e-06	5.38653e-05
707	Sm_gene-F5989_RS03070	Ss_gene-SELSP_RS00625	-3.33608e-10	2.89499e-10	0.250131	0.648501	-9.01017e-10	2.338e-10	4.7286e-05	4.00441e-05	0.23864	0.492923	-3.11989e-05	0.000125771	2.13911e-06	1.24062e-06	0.0857447	0.85087	-2.92468e-07	4.57068e-06
708	Sm_gene-F5989_RS01460	Ss_gene-SELSP_RS08335	-2.22821e-09	1.93511e-09	0.250499	0.648514	-6.02095e-09	1.56453e-09	1.31003e-05	1.44827e-05	0.366462	0.62486	-1.52852e-05	4.14858e-05	9.68601e-06	3.13548e-05	0.757609	0.990875	-5.17682e-05	7.11402e-05
709	Sm_gene-F5989_RS09605	Ss_rna-SELSP_RS04700	7.86855e-09	6.84224e-09	0.251103	0.648514	-5.54199e-09	2.12791e-08	5.12176e-06	7.62429e-06	0.502271	0.753651	-9.82157e-06	2.00651e-05	3.14778e-05	2.49631e-05	0.208343	0.85087	-1.7449e-05	8.04047e-05
710	Sm_gene-F5989_RS09600	Ss_rna-SELSP_RS11975	-1.11315e-10	9.68953e-11	0.251587	0.648514	-3.01227e-10	7.8596e-11	5.53987e-05	2.73506e-05	0.0437406	0.164633	1.79264e-06	0.000109005	1.24725e-06	9.40653e-07	0.185912	0.85087	-5.96392e-07	3.0909e-06
711	Sm_gene-F5989_RS04710	Ss_gene-SELSP_RS01200	-5.24287e-09	4.56887e-09	0.252123	0.648514	-1.41977e-08	3.71196e-09	4.379e-05	4.10101e-05	0.286514	0.549351	-3.65882e-05	0.000124168	-1.50361e-06	2.16581e-05	0.9447	0.992754	-4.39527e-05	4.09455e-05
712	Sm_gene-F5989_RS03555	Ss_gene-SELSP_RS11020	-9.1019e-09	7.93259e-09	0.252169	0.648514	-2.46495e-08	6.44568e-09	0.000106705	4.81063e-05	0.0273299	0.124861	1.24186e-05	0.000200992	-1.07661e-08	1.12536e-05	0.999237	0.999287	-2.20673e-05	2.20458e-05
713	Sm_gene-F5989_RS04720	Ss_gene-SELSP_RS12145	4.23377e-09	3.69344e-09	0.252628	0.648514	-3.00524e-09	1.14728e-08	3.87415e-05	6.79386e-05	0.568959	0.805403	-9.44156e-05	0.000171899	2.17909e-06	4.34553e-06	0.616435	0.990875	-6.33799e-06	1.06962e-05
714	Sm_gene-F5989_RS09605	Ss_gene-SELSP_RS10490	-2.04572e-09	1.78498e-09	0.252717	0.648514	-5.54421e-09	1.45276e-09	1.90915e-05	1.14932e-05	0.0977836	0.275326	-3.43481e-06	4.16179e-05	6.41543e-07	7.59504e-06	0.932743	0.992754	-1.42445e-05	1.55276e-05
715	Sm_gene-F5989_RS09300	Ss_gene-SELSP_RS10675	-9.41236e-08	8.22271e-08	0.253296	0.648514	-2.55286e-07	6.70386e-08	0.000387522	0.000178972	0.0311916	0.135807	3.67424e-05	0.000738301	1.50633e-05	4.85228e-05	0.756454	0.990875	-8.00398e-05	0.000110166
716	Sm_gene-F5989_RS03070	Ss_rna-SELSP_RS04700	2.53238e-08	2.21242e-08	0.25332	0.648514	-1.80389e-08	6.86866e-08	1.11924e-06	1.09096e-05	0.918358	0.980636	-2.02631e-05	2.25016e-05	2.73444e-05	2.55635e-05	0.285668	0.882897	-2.27591e-05	7.7448e-05
717	Sm_gene-F5989_RS04110	Ss_gene-SELSP_RS01225	-8.58713e-09	7.50869e-09	0.253732	0.648662	-2.33039e-08	6.12963e-09	5.43076e-05	3.52558e-05	0.124568	0.322504	-1.47925e-05	0.000123408	1.26066e-05	1.37036e-05	0.358373	0.908572	-1.4252e-05	3.94652e-05
718	Sm_gene-F5989_RS09420	Ss_gene-SELSP_RS02815	3.11813e-08	2.7336e-08	0.25496	0.650761	-2.23963e-08	8.47589e-08	4.0294e-06	2.42586e-05	0.868193	0.971884	-4.35165e-05	5.15753e-05	-1.37983e-05	0.000104842	0.895384	0.990875	-0.000219284	0.000191687
719	Sm_gene-F5989_RS04110	Ss_rna-SELSP_RS04715	-1.13841e-07	9.99423e-08	0.255624	0.650761	-3.09724e-07	8.2042e-08	4.77408e-05	3.00798e-05	0.113582	0.303492	-1.12144e-05	0.000106696	0.000138901	9.73857e-05	0.154869	0.85087	-5.19713e-05	0.000329774
720	Sm_gene-F5989_RS05185	Ss_rna-SELSP_RS12040	2.92488e-10	2.57088e-10	0.256197	0.650761	-2.11396e-10	7.96371e-10	-9.59016e-06	9.29497e-06	0.303054	0.561677	-2.7808e-05	8.62765e-06	1.31429e-06	6.18334e-07	0.0343957	0.85087	1.0238e-07	2.5262e-06
721	Sm_gene-F5989_RS07425	Ss_gene-SELSP_RS10490	1.28358e-08	1.12916e-08	0.256587	0.650761	-9.2953e-09	3.49669e-08	5.73835e-06	8.08297e-05	0.943453	0.987483	-0.000152685	0.000164162	-4.07811e-06	8.09814e-06	0.614939	0.990875	-1.99502e-05	1.1794e-05
722	Sm_gene-F5989_RS07110	Ss_gene-SELSP_RS02495	-2.43981e-08	2.14686e-08	0.256713	0.650761	-6.64757e-08	1.76795e-08	3.47887e-05	5.21495e-05	0.505247	0.75505	-6.74224e-05	0.000137	-2.04574e-05	4.35737e-05	0.639076	0.990875	-0.00010586	6.49455e-05
723	Sm_gene-F5989_RS01860	Ss_gene-SELSP_RS08090	-5.16247e-08	4.54588e-08	0.257057	0.650761	-1.40722e-07	3.7473e-08	8.26114e-05	4.79403e-05	0.0859267	0.254038	-1.13498e-05	0.000176573	7.6059e-05	0.000138913	0.584441	0.980536	-0.000196206	0.000348324
724	Sm_gene-F5989_RS05675	Ss_rna-SELSP_RS04145	5.79497e-08	5.10598e-08	0.257348	0.650761	-4.21256e-08	1.58025e-07	1.40315e-05	3.33e-05	0.673803	0.874398	-5.12353e-05	7.92982e-05	1.4742e-05	3.17435e-05	0.642707	0.990875	-4.74741e-05	7.6958e-05
725	Sm_gene-F5989_RS03550	Ss_gene-SELSP_RS07535	-2.65144e-08	2.33642e-08	0.257393	0.650761	-7.23075e-08	1.92786e-08	9.66771e-05	9.11079e-05	0.289524	0.549945	-8.1891e-05	0.000275245	1.44293e-06	3.09081e-05	0.962797	0.996879	-5.91359e-05	6.20218e-05
726	Sm_gene-F5989_RS05800	Ss_gene-SELSP_RS04610	3.27031e-08	2.88918e-08	0.258614	0.652388	-2.39237e-08	8.933e-08	1.78643e-07	1.67411e-05	0.991493	0.997408	-3.26332e-05	3.29905e-05	-8.23757e-06	6.08947e-05	0.892489	0.990875	-0.000127589	0.000111114
727	Sm_gene-F5989_RS09600	Ss_gene-SELSP_RS08335	2.08619e-08	1.84428e-08	0.258931	0.652388	-1.52855e-08	5.70092e-08	2.09933e-05	1.97624e-05	0.288999	0.549945	-1.77402e-05	5.97269e-05	2.2525e-06	3.129e-05	0.942662	0.992754	-5.90748e-05	6.35798e-05
728	Sm_gene-F5989_RS09900	Ss_gene-SELSP_RS04615	-3.2641e-08	2.88667e-08	0.259105	0.652388	-8.92187e-08	2.39367e-08	0.000131037	6.55699e-05	0.0466132	0.169528	2.52222e-06	0.000259552	5.97338e-05	5.72565e-05	0.297702	0.882897	-5.24868e-05	0.000171954
729	Sm_gene-F5989_RS05185	Ss_gene-SELSP_RS12145	1.51662e-09	1.34757e-09	0.261339	0.657112	-1.12457e-09	4.15781e-09	-1.05669e-05	9.38199e-06	0.260979	0.518283	-2.89553e-05	7.82143e-06	2.61562e-06	4.21674e-06	0.535556	0.973609	-5.64904e-06	1.08803e-05
730	Sm_gene-F5989_RS04110	Ss_gene-SELSP_RS09760	-5.19024e-08	4.63038e-08	0.263263	0.65969	-1.42656e-07	3.88513e-08	6.92052e-05	4.66906e-05	0.139382	0.347601	-2.23066e-05	0.000160717	-0.000109005	7.69378e-05	0.157628	0.85087	-0.0002598	4.17905e-05
731	Sm_gene-F5989_RS05185	Ss_gene-SELSP_RS07535	-1.07334e-08	9.57999e-09	0.26348	0.65969	-2.95099e-08	8.04302e-09	-3.59144e-06	9.56022e-06	0.707444	0.891846	-2.23291e-05	1.51463e-05	4.13241e-06	3.17249e-05	0.896454	0.990875	-5.80472e-05	6.6312e-05
732	Sm_gene-F5989_RS09405	Ss_gene-SELSP_RS02150	-2.37951e-07	2.12642e-07	0.264067	0.65969	-6.54722e-07	1.7882e-07	1.3524e-05	1.32268e-05	0.307419	0.565195	-1.24001e-05	3.94482e-05	9.71989e-06	0.00053894	0.985623	0.999287	-0.00104658	0.00106602
733	Sm_gene-F5989_RS05675	Ss_gene-SELSP_RS01275	4.39478e-08	3.93362e-08	0.264828	0.65969	-3.31498e-08	1.21045e-07	6.64625e-06	3.49832e-05	0.849456	0.961737	-6.19195e-05	7.5212e-05	6.2819e-05	5.8132e-05	0.28077	0.882897	-5.11176e-05	0.000176756
734	Sm_gene-F5989_RS07110	Ss_gene-SELSP_RS05005	-8.64697e-09	7.74344e-09	0.265063	0.65969	-2.38238e-08	6.52988e-09	1.98399e-05	4.03545e-05	0.62335	0.842626	-5.92535e-05	9.89332e-05	1.99389e-05	3.47334e-05	0.566379	0.976129	-4.81373e-05	8.80152e-05
735	Sm_gene-F5989_RS04715	Ss_gene-SELSP_RS02495	-2.80496e-09	2.51205e-09	0.2651	0.65969	-7.72849e-09	2.11858e-09	9.69956e-06	3.84633e-06	0.0122179	0.0836244	2.1609e-06	1.72382e-05	-1.07674e-05	4.44079e-05	0.808593	0.990875	-9.78053e-05	7.62706e-05
736	Sm_gene-F5989_RS06025	Ss_gene-SELSP_RS00625	-5.35078e-10	4.7922e-10	0.265116	0.65969	-1.47433e-09	4.04176e-10	0.000107919	5.52119e-05	0.0515977	0.180493	-2.94589e-07	0.000216132	1.92493e-06	1.22196e-06	0.116293	0.85087	-4.70066e-07	4.31993e-06
737	Sm_gene-F5989_RS01860	Ss_gene-SELSP_RS03510	-1.70302e-08	1.52564e-08	0.265243	0.65969	-4.69322e-08	1.28719e-08	8.12398e-05	4.67364e-05	0.0832387	0.248092	-1.0362e-05	0.000172842	4.09088e-06	3.93968e-05	0.917371	0.990936	-7.31254e-05	8.13071e-05
738	Sm_gene-F5989_RS06655	Ss_gene-SELSP_RS04610	-4.93566e-08	4.43356e-08	0.266533	0.661998	-1.36253e-07	3.75396e-08	0.00022495	8.6889e-05	0.010118	0.0782474	5.46506e-05	0.000395249	2.19653e-05	6.07026e-05	0.71773	0.990875	-9.70097e-05	0.00014094
739	Sm_gene-F5989_RS03075	Ss_rna-SELSP_RS10015	8.33231e-09	7.49304e-09	0.267066	0.662424	-6.35377e-09	2.30184e-08	-3.97698e-06	9.46333e-06	0.674617	0.874398	-2.25248e-05	1.45708e-05	2.97354e-05	2.84287e-05	0.296458	0.882897	-2.59838e-05	8.54545e-05
740	Sm_gene-F5989_RS01295	Ss_gene-SELSP_RS07535	-1.87914e-08	1.69249e-08	0.267807	0.66253	-5.19637e-08	1.43808e-08	4.46973e-05	3.1618e-05	0.158544	0.377655	-1.72729e-05	0.000106667	1.95103e-05	3.88003e-05	0.615463	0.990875	-5.65368e-05	9.55574e-05
741	Sm_gene-F5989_RS09910	Ss_gene-SELSP_RS01640	1.32062e-09	1.18951e-09	0.267831	0.66253	-1.01077e-09	3.65201e-09	1.26711e-05	1.41872e-05	0.372534	0.63107	-1.51354e-05	4.04775e-05	6.65738e-07	4.59557e-06	0.884919	0.990875	-8.34141e-06	9.67289e-06
742	Sm_gene-F5989_RS01860	Ss_rna-SELSP_RS04715	-6.29734e-08	5.67848e-08	0.268366	0.66292	-1.7427e-07	4.83228e-08	7.33409e-05	4.13811e-05	0.077401	0.234894	-7.7646e-06	0.000154446	0.000154263	9.90663e-05	0.120533	0.85087	-3.99035e-05	0.000348429
743	Sm_gene-F5989_RS07420	Ss_gene-SELSP_RS07600	-1.80758e-08	1.63221e-08	0.269032	0.66292	-5.00666e-08	1.3915e-08	0.000297937	0.000185168	0.108714	0.297125	-6.49859e-05	0.000660861	1.77095e-05	1.53828e-05	0.250587	0.869936	-1.24403e-05	4.78592e-05
744	Sm_gene-F5989_RS05965	Ss_gene-SELSP_RS02500	-5.46234e-09	4.93284e-09	0.269074	0.66292	-1.51305e-08	4.20586e-09	6.21172e-06	9.43887e-06	0.511002	0.758126	-1.22881e-05	2.47116e-05	1.59469e-05	3.03166e-05	0.599287	0.986662	-4.34726e-05	7.53663e-05
745	Sm_gene-F5989_RS03760	Ss_gene-SELSP_RS09760	1.4145e-07	1.27897e-07	0.269667	0.66349	-1.09224e-07	3.92125e-07	3.96496e-05	5.8364e-05	0.497464	0.749262	-7.47418e-05	0.000154041	-0.000124706	7.7195e-05	0.107309	0.85087	-0.000276005	2.65939e-05
746	Sm_gene-F5989_RS03245	Ss_gene-SELSP_RS02520	1.52194e-08	1.37904e-08	0.270682	0.665095	-1.18094e-08	4.22482e-08	-6.47696e-07	7.28188e-06	0.929187	0.985222	-1.49199e-05	1.36245e-05	-4.86296e-05	4.77964e-05	0.309805	0.882897	-0.000142309	4.50496e-05
747	Sm_gene-F5989_RS09910	Ss_gene-SELSP_RS09760	5.1658e-08	4.68715e-08	0.271334	0.665802	-4.02085e-08	1.43524e-07	1.29336e-05	1.39033e-05	0.35302	0.611612	-1.43163e-05	4.01835e-05	-0.000131697	7.65007e-05	0.086236	0.85087	-0.000281635	1.82419e-05
748	Sm_gene-F5989_RS05065	Ss_gene-SELSP_RS06010	1.84693e-08	1.67847e-08	0.272094	0.665935	-1.44281e-08	5.13668e-08	-5.82556e-05	4.55279e-05	0.201734	0.444683	-0.000147489	3.09774e-05	2.52913e-05	2.63274e-05	0.33754	0.892415	-2.63095e-05	7.6892e-05
749	Sm_gene-F5989_RS09915	Ss_gene-SELSP_RS03510	1.1083e-08	1.00741e-08	0.272189	0.665935	-8.66188e-09	3.08279e-08	-3.89543e-07	1.11219e-05	0.972084	0.993431	-2.2188e-05	2.1409e-05	-2.57134e-05	3.85003e-05	0.50475	0.967648	-0.000101173	4.97458e-05
750	Sm_gene-F5989_RS01460	Ss_gene-SELSP_RS10490	2.91717e-09	2.65432e-09	0.272677	0.665935	-2.2852e-09	8.11955e-09	-1.14487e-05	1.00831e-05	0.25714	0.512882	-3.12113e-05	8.31383e-06	-3.477e-06	7.99806e-06	0.664085	0.990875	-1.91529e-05	1.21989e-05
751	Sm_gene-F5989_RS05965	Ss_rna-SELSP_RS10015	1.28941e-08	1.17503e-08	0.273412	0.665935	-1.01361e-08	3.59243e-08	-4.84062e-06	6.74926e-06	0.47383	0.729553	-1.80689e-05	8.3877e-06	3.09679e-05	2.81732e-05	0.272603	0.882897	-2.42506e-05	8.61865e-05
752	Sm_gene-F5989_RS03070	Ss_gene-SELSP_RS02815	-3.2622e-08	2.97625e-08	0.273963	0.665935	-9.09554e-08	2.57114e-08	3.73056e-05	3.31047e-05	0.260726	0.518283	-2.75783e-05	0.00010219	0.000143206	0.000112431	0.203795	0.85087	-7.71558e-05	0.000363567
753	Sm_gene-F5989_RS04120	Ss_gene-SELSP_RS05005	-3.10984e-08	2.83787e-08	0.274069	0.665935	-8.67195e-08	2.45228e-08	0.000243199	0.000125048	0.0527703	0.182851	-1.89066e-06	0.000488289	1.67489e-05	3.75845e-05	0.656198	0.990875	-5.69153e-05	9.04131e-05
754	Sm_gene-F5989_RS04535	Ss_gene-SELSP_RS02150	-5.7435e-08	5.24254e-08	0.274191	0.665935	-1.60187e-07	4.53168e-08	7.56976e-06	7.09407e-06	0.286844	0.54941	-6.33436e-06	2.14739e-05	-1.04134e-05	0.000534247	0.984462	0.999287	-0.00105752	0.00103669
755	Sm_gene-F5989_RS09600	Ss_gene-SELSP_RS04605	3.81673e-08	3.48457e-08	0.274294	0.665935	-3.01291e-08	1.06464e-07	1.03713e-05	2.60497e-05	0.690827	0.881815	-4.06852e-05	6.14278e-05	1.1435e-05	7.51485e-05	0.879163	0.990875	-0.000135853	0.000158723
756	Sm_gene-F5989_RS09900	Ss_gene-SELSP_RS07600	9.82981e-09	8.99151e-09	0.275209	0.666946	-7.79324e-09	2.74529e-08	-1.4005e-05	7.25339e-05	0.847032	0.960773	-0.000156169	0.000128159	7.5973e-06	1.59884e-05	0.635023	0.990875	-2.37393e-05	3.89339e-05
757	Sm_gene-F5989_RS06655	Ss_gene-SELSP_RS04605	9.02441e-08	8.26293e-08	0.27568	0.666946	-7.17063e-08	2.52195e-07	8.32316e-05	8.57846e-05	0.332744	0.59248	-8.49031e-05	0.000251366	4.25293e-06	7.6634e-05	0.955781	0.994859	-0.000145947	0.000154453
758	Sm_gene-F5989_RS07420	Ss_gene-SELSP_RS02495	-8.80354e-08	8.06274e-08	0.275802	0.666946	-2.46062e-07	6.99914e-08	0.000202105	0.000100933	0.0461851	0.169528	4.28062e-06	0.00039993	-2.31431e-05	4.30619e-05	0.591381	0.980996	-0.000107543	6.12566e-05
759	Sm_gene-F5989_RS04710	Ss_gene-SELSP_RS01640	-2.50815e-09	2.30389e-09	0.277217	0.668841	-7.02369e-09	2.00738e-09	8.95259e-05	8.22054e-05	0.277045	0.537201	-7.15938e-05	0.000250646	3.5882e-06	4.56183e-06	0.432182	0.941201	-5.35282e-06	1.25292e-05
760	Sm_gene-F5989_RS06025	Ss_gene-SELSP_RS04615	-1.8939e-08	1.74002e-08	0.277315	0.668841	-5.30427e-08	1.51647e-08	9.42861e-05	4.4321e-05	0.034244	0.142982	7.41851e-06	0.000181154	5.59665e-05	5.62449e-05	0.32055	0.889167	-5.42714e-05	0.000166204
761	Sm_gene-F5989_RS03550	Ss_rna-SELSP_RS12040	5.6294e-10	5.17653e-10	0.277734	0.668971	-4.5164e-10	1.57752e-09	-8.90294e-06	3.60609e-05	0.805172	0.941508	-7.95809e-05	6.1775e-05	1.34087e-06	6.23006e-07	0.032211	0.85087	1.19799e-07	2.56194e-06
762	Sm_gene-F5989_RS05065	Ss_gene-SELSP_RS01225	1.41286e-08	1.3008e-08	0.278328	0.669521	-1.13667e-08	3.96239e-08	-5.93593e-05	4.60706e-05	0.19863	0.439721	-0.000149656	3.09375e-05	8.50632e-06	1.36986e-05	0.535116	0.973609	-1.83424e-05	3.5355e-05
763	Sm_gene-F5989_RS07110	Ss_gene-SELSP_RS10490	1.01914e-08	9.39562e-09	0.278967	0.670178	-8.22369e-09	2.86065e-08	-6.62971e-05	4.69086e-05	0.158644	0.377655	-0.000158236	2.56421e-05	-2.47362e-06	7.71102e-06	0.748603	0.990875	-1.7587e-05	1.26397e-05
764	Sm_gene-F5989_RS01765	Ss_rna-SELSP_RS04700	1.30401e-07	1.20492e-07	0.280058	0.671919	-1.0576e-07	3.66561e-07	0.000145007	6.19919e-05	0.0200146	0.106718	2.35054e-05	0.000266509	3.43881e-05	2.49378e-05	0.168982	0.85087	-1.44891e-05	8.32653e-05
765	Sm_gene-F5989_RS03555	Ss_gene-SELSP_RS00625	-3.98568e-10	3.68885e-10	0.280841	0.672916	-1.12157e-09	3.24432e-10	8.33581e-05	3.35597e-05	0.0135668	0.0869511	1.75823e-05	0.000149134	2.02533e-06	1.2742e-06	0.113049	0.85087	-4.72046e-07	4.52271e-06
766	Sm_gene-F5989_RS06655	Ss_gene-SELSP_RS00625	1.05545e-09	9.78114e-10	0.281464	0.67353	-8.61619e-10	2.97252e-09	8.90665e-05	8.4154e-05	0.290775	0.55058	-7.58724e-05	0.000254005	1.30594e-06	1.27039e-06	0.304824	0.882897	-1.18398e-06	3.79585e-06
767	Sm_gene-F5989_RS09420	Ss_gene-SELSP_RS02495	-1.86335e-08	1.72916e-08	0.282117	0.674003	-5.25245e-08	1.52575e-08	4.69269e-05	2.08459e-05	0.0251338	0.121237	6.06966e-06	8.77841e-05	-1.75775e-05	4.35669e-05	0.68691	0.990875	-0.000102967	6.7812e-05
768	Sm_gene-F5989_RS09300	Ss_gene-SELSP_RS12145	2.09801e-08	1.94806e-08	0.282398	0.674003	-1.72013e-08	5.91614e-08	0.000142145	0.000151389	0.348551	0.606858	-0.000154571	0.000438861	3.69931e-06	4.12367e-06	0.370422	0.913421	-4.38294e-06	1.17816e-05
769	Sm_gene-F5989_RS09600	Ss_gene-SELSP_RS05005	-4.78009e-09	4.44331e-09	0.282923	0.674379	-1.34888e-08	3.92864e-09	4.65414e-05	2.14947e-05	0.0311918	0.135807	4.41271e-06	8.86702e-05	-3.99698e-06	2.53903e-05	0.875024	0.990875	-5.37611e-05	4.57672e-05
770	Sm_gene-F5989_RS03070	Ss_gene-SELSP_RS08375	-1.28792e-08	1.19871e-08	0.283534	0.674958	-3.63735e-08	1.0615e-08	4.66326e-05	4.18571e-05	0.266173	0.522647	-3.54058e-05	0.000128671	5.01238e-05	3.74417e-05	0.181723	0.85087	-2.32606e-05	0.000123508
771	Sm_gene-F5989_RS09905	Ss_rna-SELSP_RS04145	-2.22311e-08	2.07143e-08	0.284073	0.675335	-6.28304e-08	1.83683e-08	4.63837e-05	2.3668e-05	0.0509907	0.180264	-4.6779e-09	9.2772e-05	3.88852e-05	3.33387e-05	0.244434	0.864956	-2.64574e-05	0.000104228
772	Sm_gene-F5989_RS09905	Ss_gene-SELSP_RS02150	-1.41449e-07	1.31947e-07	0.284615	0.675335	-4.0006e-07	1.17163e-07	5.03911e-05	2.51999e-05	0.0464801	0.169528	1.00015e-06	9.9782e-05	-5.30343e-05	0.000523412	0.919364	0.991874	-0.0010789	0.000972835
773	Sm_gene-F5989_RS09900	Ss_gene-SELSP_RS08375	-1.91961e-08	1.79134e-08	0.284797	0.675335	-5.43057e-08	1.59135e-08	0.000124349	6.31351e-05	0.0498499	0.178496	6.06082e-07	0.000248091	4.23948e-05	3.58278e-05	0.237672	0.859324	-2.78264e-05	0.000112616
774	Sm_gene-F5989_RS04715	Ss_gene-SELSP_RS09760	-4.72184e-09	4.41381e-09	0.285614	0.676395	-1.33728e-08	3.92907e-09	9.62687e-06	3.91463e-06	0.0145147	0.0896297	1.95433e-06	1.72994e-05	-8.60797e-05	8.07061e-05	0.287057	0.882897	-0.000244261	7.21014e-05
775	Sm_gene-F5989_RS09910	Ss_gene-SELSP_RS08375	8.17501e-09	7.66258e-09	0.286926	0.677231	-6.84338e-09	2.31934e-08	1.3476e-05	1.39794e-05	0.335863	0.594818	-1.39231e-05	4.0875e-05	1.8058e-05	3.41332e-05	0.597184	0.985273	-4.88419e-05	8.49578e-05
776	Sm_gene-F5989_RS09605	Ss_gene-SELSP_RS00625	-1.10687e-10	1.03904e-10	0.287642	0.677231	-3.14334e-10	9.29602e-11	2.20922e-05	1.53e-05	0.149847	0.364054	-7.89521e-06	5.20797e-05	1.87805e-06	1.21637e-06	0.123695	0.85087	-5.0599e-07	4.26209e-06
777	Sm_gene-F5989_RS03760	Ss_gene-SELSP_RS11020	1.13761e-08	1.06805e-08	0.287716	0.677231	-9.55741e-09	3.23096e-08	2.07246e-05	7.59747e-05	0.785217	0.934155	-0.000128183	0.000169632	-4.48504e-06	1.1302e-05	0.691783	0.990875	-2.66366e-05	1.76665e-05
778	Sm_gene-F5989_RS05675	Ss_gene-SELSP_RS10675	3.03702e-08	2.8521e-08	0.287844	0.677231	-2.55299e-08	8.62703e-08	6.46269e-06	3.52507e-05	0.854665	0.963469	-6.26274e-05	7.55528e-05	-1.90716e-05	4.87043e-05	0.69566	0.990875	-0.00011453	7.63871e-05
779	Sm_rna-F5989_RS08255	Ss_gene-SELSP_RS02520	9.3289e-10	8.76389e-10	0.288011	0.677231	-7.84801e-10	2.65058e-09	-5.21113e-06	1.83891e-06	0.00492587	0.052218	-8.81532e-06	-1.60693e-06	-6.91168e-05	5.3961e-05	0.201275	0.85087	-0.000174878	3.66448e-05
780	Sm_gene-F5989_RS09300	Ss_gene-SELSP_RS06010	3.90923e-08	3.67378e-08	0.288183	0.677231	-3.29125e-08	1.11097e-07	5.68608e-05	0.000194535	0.770276	0.928504	-0.000324422	0.000438143	1.88723e-05	2.68596e-05	0.482858	0.961842	-3.37715e-05	7.15161e-05
781	Sm_gene-F5989_RS03075	Ss_rna-SELSP_RS04715	-2.99109e-08	2.81888e-08	0.289541	0.679161	-8.51599e-08	2.53382e-08	3.72031e-06	9.48573e-06	0.695201	0.885548	-1.48714e-05	2.2312e-05	0.000135828	9.88e-05	0.170272	0.85087	-5.78162e-05	0.000329473
782	Sm_gene-F5989_RS09915	Ss_gene-SELSP_RS08335	-4.36625e-09	4.11976e-09	0.290113	0.679161	-1.24408e-08	3.70834e-09	2.00787e-05	1.94861e-05	0.303685	0.561715	-1.81134e-05	5.82708e-05	1.0539e-05	3.1699e-05	0.739777	0.990875	-5.159e-05	7.2668e-05
783	Sm_gene-F5989_RS03555	Ss_gene-SELSP_RS02495	-1.62761e-08	1.53574e-08	0.290116	0.679161	-4.6376e-08	1.38238e-08	7.91954e-05	2.93461e-05	0.0073743	0.0656169	2.16781e-05	0.000136713	-2.19045e-05	4.32966e-05	0.613304	0.990875	-0.000106764	6.29553e-05
784	Sm_gene-F5989_RS09425	Ss_rna-SELSP_RS04700	1.57235e-08	1.49001e-08	0.292192	0.681626	-1.34801e-08	4.49271e-08	1.55678e-07	8.50113e-06	0.985402	0.995695	-1.65062e-05	1.68176e-05	2.74733e-05	2.55598e-05	0.283338	0.882897	-2.2623e-05	7.75697e-05
785	Sm_gene-F5989_RS05185	Ss_gene-SELSP_RS04615	-6.1193e-09	5.80106e-09	0.292377	0.681626	-1.74892e-08	5.25058e-09	-2.75292e-06	1.01509e-05	0.786433	0.934239	-2.26483e-05	1.71425e-05	5.85273e-05	5.48545e-05	0.286888	0.882897	-4.89855e-05	0.00016604
786	Sm_gene-F5989_RS09300	Ss_gene-SELSP_RS02520	-8.46465e-08	8.02633e-08	0.29249	0.681626	-2.4196e-07	7.26666e-08	0.00033046	0.000149412	0.0277724	0.12586	3.76183e-05	0.000623302	-1.13946e-05	4.87641e-05	0.815409	0.990875	-0.00010697	8.41812e-05
787	Sm_gene-F5989_RS04720	Ss_gene-SELSP_RS01225	4.57836e-08	4.34401e-08	0.292794	0.681626	-3.93575e-08	1.30925e-07	-2.97206e-05	0.000115123	0.796465	0.938252	-0.000255357	0.000195916	8.70914e-06	1.37471e-05	0.526896	0.971721	-1.82348e-05	3.5653e-05
788	Sm_gene-F5989_RS04110	Ss_gene-SELSP_RS04615	-1.97871e-08	1.87925e-08	0.293261	0.681626	-5.66196e-08	1.70455e-08	6.33378e-05	4.53952e-05	0.164018	0.385937	-2.56351e-05	0.000152311	5.7147e-05	5.64912e-05	0.312577	0.885553	-5.35736e-05	0.000167868
789	Sm_gene-F5989_RS03245	Ss_gene-SELSP_RS04605	2.8841e-08	2.74481e-08	0.294259	0.681626	-2.49563e-08	8.26382e-08	-4.57334e-07	7.30768e-06	0.950142	0.988184	-1.47801e-05	1.38655e-05	9.03473e-06	7.56004e-05	0.904958	0.990875	-0.000139139	0.000157209
790	Sm_rna-F5989_RS04215	Ss_gene-SELSP_RS04605	1.12887e-09	1.07555e-09	0.294793	0.681626	-9.79157e-10	3.2369e-09	2.79257e-06	1.03629e-06	0.00745908	0.0660507	7.6147e-07	4.82367e-06	8.30887e-06	7.71945e-05	0.91436	0.990936	-0.00014299	0.000159607
791	Sm_gene-F5989_RS07585	Ss_gene-SELSP_RS02150	-4.56233e-07	4.34829e-07	0.294958	0.681626	-1.30848e-06	3.96016e-07	0.000119437	4.67452e-05	0.0111329	0.0803412	2.78179e-05	0.000211056	0.000114399	0.000529303	0.829039	0.990875	-0.000923015	0.00115181
792	Sm_gene-F5989_RS05185	Ss_gene-SELSP_RS01275	-9.79436e-09	9.33707e-09	0.295071	0.681626	-2.80947e-08	8.50595e-09	-3.36943e-06	9.61737e-06	0.726335	0.90385	-2.22191e-05	1.54803e-05	8.89522e-05	5.67709e-05	0.118249	0.85087	-2.23168e-05	0.000200221
793	Sm_gene-F5989_RS05065	Ss_gene-SELSP_RS02150	-3.6165e-07	3.44835e-07	0.295169	0.681626	-1.03751e-06	3.14214e-07	5.62194e-06	4.89824e-05	0.908704	0.980636	-9.03819e-05	0.000101626	-7.87467e-05	0.000522333	0.880271	0.990875	-0.0011025	0.000945007
794	Sm_gene-F5989_RS02900	Ss_gene-SELSP_RS02150	-1.54579e-07	1.47458e-07	0.295386	0.681626	-4.43591e-07	1.34433e-07	2.77182e-05	2.47059e-05	0.262831	0.519708	-2.07044e-05	7.61409e-05	-8.13524e-05	0.000520675	0.87595	0.990875	-0.00110186	0.000939151
795	Sm_gene-F5989_RS03075	Ss_gene-SELSP_RS08375	-3.0999e-09	2.96223e-09	0.296222	0.681626	-8.90578e-09	2.70597e-09	4.91413e-06	1.06448e-05	0.644685	0.85631	-1.59493e-05	2.57776e-05	4.51359e-05	3.5172e-05	0.200426	0.85087	-2.38e-05	0.000114072
796	Sm_gene-F5989_RS05185	Ss_gene-SELSP_RS09320	-7.48732e-09	7.1557e-09	0.296283	0.681626	-2.15122e-08	6.5376e-09	-2.05447e-06	1.01688e-05	0.840031	0.957676	-2.19849e-05	1.7876e-05	-9.1112e-06	9.21059e-05	0.92127	0.992754	-0.000189635	0.000171413
797	Sm_gene-F5989_RS07585	Ss_gene-SELSP_RS12145	4.53691e-09	4.3368e-09	0.296375	0.681626	-3.96306e-09	1.30369e-08	7.6122e-05	5.09851e-05	0.136529	0.343761	-2.38069e-05	0.000176051	3.54299e-06	4.17502e-06	0.396803	0.932487	-4.63991e-06	1.17259e-05
798	Sm_gene-F5989_RS01460	Ss_gene-SELSP_RS01200	-3.18514e-09	3.05121e-09	0.297413	0.683155	-9.16541e-09	2.79512e-09	1.18903e-05	1.45545e-05	0.414635	0.672905	-1.6636e-05	4.04165e-05	-4.71963e-06	2.08224e-05	0.820849	0.990875	-4.55308e-05	3.60915e-05
799	Sm_gene-F5989_RS09415	Ss_gene-SELSP_RS05005	-6.51679e-09	6.25509e-09	0.298364	0.683482	-1.87765e-08	5.74296e-09	3.44284e-05	2.95181e-05	0.244442	0.498196	-2.3426e-05	9.22828e-05	1.77803e-05	3.80206e-05	0.640391	0.990875	-5.67387e-05	9.22992e-05
800	Sm_gene-F5989_RS09600	Ss_gene-SELSP_RS01275	-1.5308e-08	1.46938e-08	0.298382	0.683482	-4.41073e-08	1.34913e-08	5.74269e-05	3.09111e-05	0.0642204	0.206603	-3.15778e-06	0.000118012	9.17119e-05	5.83169e-05	0.116902	0.85087	-2.25872e-05	0.000206011
801	Sm_gene-F5989_RS06025	Ss_gene-SELSP_RS09760	-5.73454e-08	5.50779e-08	0.298674	0.683482	-1.65296e-07	5.06054e-08	8.35953e-05	3.78559e-05	0.0280172	0.12636	9.39916e-06	0.000157791	-0.000100571	7.65273e-05	0.189833	0.85087	-0.000250562	4.94197e-05
802	Sm_gene-F5989_RS09600	Ss_gene-SELSP_RS09760	-1.27288e-08	1.22533e-08	0.299769	0.685132	-3.67449e-08	1.12872e-08	4.23174e-05	1.97121e-05	0.0326489	0.13889	3.68248e-06	8.09524e-05	-0.000105915	7.75222e-05	0.17293	0.85087	-0.000257855	4.60261e-05
803	Sm_gene-F5989_RS04715	Ss_gene-SELSP_RS02265	-2.23013e-09	2.14911e-09	0.300283	0.685454	-6.44232e-09	1.98205e-09	9.95275e-06	3.98626e-06	0.0130939	0.0851102	2.13983e-06	1.77657e-05	3.64458e-06	5.18788e-05	0.944042	0.992754	-9.8036e-05	0.000105325
804	Sm_gene-F5989_RS06655	Ss_rna-SELSP_RS04145	-3.4508e-08	3.3296e-08	0.300888	0.685917	-9.97669e-08	3.0751e-08	0.0001787	6.21588e-05	0.00434396	0.0485517	5.68713e-05	0.000300529	4.08887e-05	3.37225e-05	0.226317	0.857971	-2.52062e-05	0.000106984
805	Sm_rna-F5989_RS04215	Ss_gene-SELSP_RS02265	-4.74161e-10	4.57836e-10	0.301235	0.685917	-1.3715e-09	4.23182e-10	4.19413e-06	9.6618e-07	1.9687e-05	0.00156897	2.30045e-06	6.0878e-06	8.00615e-06	5.16802e-05	0.876996	0.990875	-9.32852e-05	0.000109297
806	Sm_gene-F5989_RS01460	Ss_gene-SELSP_RS00625	3.75946e-10	3.64507e-10	0.303229	0.689602	-3.38474e-10	1.09037e-09	-5.25958e-06	6.48726e-06	0.418177	0.676238	-1.79744e-05	7.4552e-06	1.2301e-06	1.26965e-06	0.333439	0.892012	-1.25838e-06	3.71857e-06
807	Sm_gene-F5989_RS07110	Ss_gene-SELSP_RS00625	-4.6669e-10	4.53374e-10	0.304173	0.689966	-1.35529e-09	4.21907e-10	1.15817e-05	3.58186e-05	0.746672	0.913651	-5.86214e-05	8.17848e-05	2.16422e-06	1.26659e-06	0.0885878	0.85087	-3.18249e-07	4.64668e-06
808	Sm_gene-F5989_RS01460	Ss_gene-SELSP_RS07600	-2.39327e-09	2.32499e-09	0.304173	0.689966	-6.95017e-09	2.16362e-09	1.15859e-05	1.46064e-05	0.428311	0.688641	-1.70421e-05	4.02139e-05	2.17314e-05	1.52527e-05	0.155315	0.85087	-8.16345e-06	5.16262e-05
809	Sm_gene-F5989_RS09420	Ss_gene-SELSP_RS02520	1.4333e-08	1.3934e-08	0.304518	0.689966	-1.29772e-08	4.16431e-08	1.75019e-05	1.60897e-05	0.27761	0.537338	-1.40334e-05	4.90371e-05	-5.36767e-05	5.0079e-05	0.284693	0.882897	-0.00015183	4.44764e-05
810	Sm_gene-F5989_RS09425	Ss_gene-SELSP_RS00425	-8.87772e-10	8.66072e-10	0.3062	0.691775	-2.58524e-09	8.09697e-10	1.94454e-05	2.10131e-05	0.355538	0.614619	-2.17395e-05	6.06303e-05	9.49857e-06	1.23131e-05	0.441094	0.941201	-1.46347e-05	3.36319e-05
811	Sm_gene-F5989_RS03245	Ss_gene-SELSP_RS02815	2.49e-08	2.4292e-08	0.306213	0.691775	-2.27114e-08	7.25114e-08	-5.369e-07	7.31619e-06	0.941551	0.987483	-1.48764e-05	1.38026e-05	7.59487e-06	0.000106127	0.942999	0.992754	-0.000200411	0.0002156
812	Sm_gene-F5989_RS03555	Ss_rna-SELSP_RS11755	-3.34071e-10	3.26073e-10	0.306449	0.691775	-9.73162e-10	3.05021e-10	8.77904e-05	3.82012e-05	0.0222749	0.113732	1.29174e-05	0.000162663	1.61046e-06	1.18276e-06	0.174388	0.85087	-7.07708e-07	3.92864e-06
813	Sm_rna-F5989_RS00925	Ss_gene-SELSP_RS00425	-1.63323e-10	1.59758e-10	0.307493	0.692115	-4.76442e-10	1.49797e-10	3.25645e-06	1.44207e-06	0.0246859	0.120635	4.30038e-07	6.08285e-06	1.15907e-05	1.25618e-05	0.356943	0.908572	-1.30301e-05	3.62115e-05
814	Sm_gene-F5989_RS04110	Ss_gene-SELSP_RS10490	6.35859e-09	6.22271e-09	0.307719	0.692115	-5.8377e-09	1.85549e-08	-9.25599e-07	3.28887e-05	0.977567	0.993431	-6.53862e-05	6.3535e-05	-2.05867e-06	7.6772e-06	0.788773	0.990875	-1.71057e-05	1.29884e-05
815	Sm_rna-F5989_RS00925	Ss_gene-SELSP_RS02150	-5.64246e-09	5.52781e-09	0.308237	0.692115	-1.64768e-08	5.19184e-09	2.72814e-06	1.08511e-06	0.0124792	0.0840968	6.01356e-07	4.85493e-06	7.44311e-05	0.000570153	0.896226	0.990875	-0.00104305	0.00119191
816	Sm_gene-F5989_RS06275	Ss_gene-SELSP_RS07535	-1.26786e-08	1.24218e-08	0.308269	0.692115	-3.70248e-08	1.16676e-08	1.5257e-05	2.41481e-05	0.528014	0.768909	-3.20724e-05	6.25864e-05	1.60938e-05	3.75475e-05	0.668518	0.990875	-5.7498e-05	8.96856e-05
817	Sm_gene-F5989_RS06025	Ss_rna-SELSP_RS04700	2.56797e-08	2.51831e-08	0.308719	0.692115	-2.36782e-08	7.50376e-08	4.1272e-05	2.63784e-05	0.118776	0.312362	-1.04287e-05	9.29727e-05	3.37713e-05	2.49636e-05	0.177177	0.85087	-1.51565e-05	8.26991e-05
818	Sm_gene-F5989_RS04535	Ss_gene-SELSP_RS12145	-1.51868e-10	1.48976e-10	0.308865	0.692115	-4.43855e-10	1.40119e-10	9.5603e-06	9.34987e-06	0.307403	0.565195	-8.76511e-06	2.78857e-05	4.84158e-06	4.14773e-06	0.244064	0.864956	-3.28782e-06	1.2971e-05
819	Sm_gene-F5989_RS04695	Ss_gene-SELSP_RS07185	-3.92573e-09	3.86632e-09	0.310787	0.694346	-1.15036e-08	3.65213e-09	0.000132135	4.32743e-05	0.00247461	0.0357162	4.7319e-05	0.000216951	-3.2756e-06	1.85778e-06	0.0789344	0.85087	-6.91678e-06	3.65582e-07
820	Sm_gene-F5989_RS03245	Ss_gene-SELSP_RS08335	9.48031e-09	9.33784e-09	0.310838	0.694346	-8.82151e-09	2.77821e-08	-3.66311e-07	7.29495e-06	0.959986	0.989682	-1.46641e-05	1.39315e-05	-6.64571e-06	3.24985e-05	0.838113	0.990875	-7.03416e-05	5.70502e-05
821	Sm_gene-F5989_RS09420	Ss_gene-SELSP_RS07185	-2.2193e-09	2.18667e-09	0.310997	0.694346	-6.5051e-09	2.06649e-09	3.73747e-05	1.55815e-05	0.0170937	0.0983929	6.83544e-06	6.79139e-05	-2.89239e-06	1.96596e-06	0.142324	0.85087	-6.74561e-06	9.60829e-07
822	Sm_gene-F5989_RS09915	Ss_gene-SELSP_RS08375	5.66468e-09	5.58881e-09	0.31164	0.694934	-5.28919e-09	1.66185e-08	-1.55813e-07	1.11626e-05	0.988873	0.995936	-2.20341e-05	2.17225e-05	1.65489e-05	3.50542e-05	0.637217	0.990875	-5.2156e-05	8.52538e-05
823	Sm_rna-F5989_RS08255	Ss_rna-SELSP_RS04700	3.68286e-10	3.65785e-10	0.314861	0.701091	-3.4864e-10	1.08521e-09	-6.52108e-06	1.76785e-06	0.000269566	0.00962939	-9.986e-06	-3.05616e-06	1.84232e-05	6.02437e-05	0.75997	0.990875	-9.96522e-05	0.000136499
824	Sm_gene-F5989_RS07420	Ss_gene-SELSP_RS07165	-3.0195e-09	3.00089e-09	0.315166	0.701091	-8.90114e-09	2.86213e-09	0.000148257	7.03363e-05	0.0359128	0.148262	1.04003e-05	0.000286114	-1.77284e-06	1.28325e-06	0.168191	0.85087	-4.28796e-06	7.42277e-07
825	Sm_gene-F5989_RS01765	Ss_gene-SELSP_RS03510	-5.82609e-08	5.81102e-08	0.316902	0.702357	-1.72155e-07	5.56331e-08	0.000261973	0.000110969	0.0189057	0.102273	4.44771e-05	0.000479468	1.11684e-06	3.84437e-05	0.976844	0.999287	-7.42315e-05	7.64652e-05
826	Sm_gene-F5989_RS06275	Ss_gene-SELSP_RS07600	-4.91241e-09	4.90325e-09	0.317251	0.702357	-1.45226e-08	4.69778e-09	1.81608e-05	2.75735e-05	0.51066	0.758126	-3.58823e-05	7.22039e-05	2.48107e-05	1.63884e-05	0.131145	0.85087	-7.30986e-06	5.69313e-05
827	Sm_rna-F5989_RS00925	Ss_gene-SELSP_RS04615	-5.77691e-10	5.76646e-10	0.317279	0.702357	-1.7079e-09	5.52515e-10	2.94809e-06	1.27289e-06	0.0212596	0.110394	4.53271e-07	5.44292e-06	6.00765e-05	6.22018e-05	0.334941	0.892012	-6.18367e-05	0.00018199
828	Sm_rna-F5989_RS04215	Ss_gene-SELSP_RS02500	-3.86032e-10	3.85618e-10	0.317636	0.702357	-1.14183e-09	3.69767e-10	4.06069e-06	9.01064e-07	9.60353e-06	0.000926488	2.29464e-06	5.82674e-06	3.17586e-05	4.3259e-05	0.463457	0.944482	-5.30276e-05	0.000116545
829	Sm_gene-F5989_RS09900	Ss_gene-SELSP_RS02500	-2.17439e-08	2.17213e-08	0.317651	0.702357	-6.4317e-08	2.08291e-08	8.64795e-05	3.35051e-05	0.0103456	0.0783864	2.08107e-05	0.000152148	2.16444e-05	3.41963e-05	0.527273	0.971721	-4.5379e-05	8.86678e-05
830	Sm_rna-F5989_RS00925	Ss_rna-SELSP_RS04145	-3.5007e-10	3.50613e-10	0.318903	0.703874	-1.03726e-09	3.3712e-10	2.6499e-06	1.05566e-06	0.012617	0.0843365	5.80846e-07	4.71895e-06	3.23835e-05	3.20069e-05	0.312502	0.885553	-3.03488e-05	9.51157e-05
831	Sm_gene-F5989_RS03245	Ss_gene-SELSP_RS07600	4.71087e-09	4.72016e-09	0.319105	0.703874	-4.54048e-09	1.39622e-08	-2.88479e-09	7.28438e-06	0.999684	0.999684	-1.428e-05	1.42742e-05	1.0676e-05	1.64338e-05	0.516447	0.971721	-2.15337e-05	4.28858e-05
832	Sm_gene-F5989_RS09300	Ss_rna-SELSP_RS04715	-2.66104e-07	2.66904e-07	0.319603	0.704125	-7.89225e-07	2.57018e-07	0.000298121	0.000127809	0.0203631	0.107877	4.76199e-05	0.000548622	0.000155536	9.81792e-05	0.114247	0.85087	-3.68913e-05	0.000347964
833	Sm_gene-F5989_RS04535	Ss_gene-SELSP_RS08090	2.62535e-08	2.63731e-08	0.32035	0.70476	-2.54369e-08	7.79439e-08	-1.54326e-06	6.55489e-06	0.814038	0.947673	-1.43906e-05	1.13041e-05	-1.96852e-05	0.000134604	0.883831	0.990875	-0.000283505	0.000244135
834	Sm_gene-F5989_RS07585	Ss_gene-SELSP_RS05005	-2.01889e-08	2.0317e-08	0.321209	0.70476	-6.00096e-08	1.96317e-08	0.000170739	8.10524e-05	0.0360263	0.148396	1.18796e-05	0.000329599	-3.80299e-06	2.53535e-05	0.880871	0.990875	-5.34949e-05	4.58889e-05
835	Sm_gene-F5989_RS02900	Ss_rna-SELSP_RS10015	-1.33122e-08	1.34009e-08	0.321363	0.70476	-3.95776e-08	1.29532e-08	1.63146e-05	1.503e-05	0.278623	0.537596	-1.31436e-05	4.57728e-05	4.07721e-05	2.82493e-05	0.150027	0.85087	-1.45955e-05	9.61397e-05
836	Sm_gene-F5989_RS04110	Ss_rna-SELSP_RS04700	-1.51854e-08	1.53122e-08	0.32217	0.70476	-4.51967e-08	1.48259e-08	3.04729e-05	2.34005e-05	0.19388	0.431613	-1.53912e-05	7.6337e-05	4.08371e-05	2.56061e-05	0.111853	0.85087	-9.34993e-06	9.10241e-05
837	Sm_gene-F5989_RS07420	Ss_gene-SELSP_RS00625	-1.10556e-09	1.11531e-09	0.322394	0.70476	-3.29152e-09	1.08041e-09	0.000195899	9.95608e-05	0.0500735	0.178569	7.63126e-07	0.000391034	2.02698e-06	1.19322e-06	0.0904519	0.85087	-3.11699e-07	4.36565e-06
838	Sm_gene-F5989_RS00695	Ss_gene-SELSP_RS11020	-9.45961e-10	9.55162e-10	0.322829	0.70476	-2.81804e-09	9.26123e-10	5.01611e-06	6.85395e-06	0.464853	0.720266	-8.41738e-06	1.84496e-05	-1.30944e-07	1.13032e-05	0.990765	0.999287	-2.22847e-05	2.20228e-05
839	Sm_gene-F5989_RS04110	Ss_gene-SELSP_RS02150	-8.92247e-08	9.0177e-08	0.323281	0.70476	-2.65968e-07	8.75189e-08	4.17219e-05	2.88878e-05	0.149753	0.364054	-1.48972e-05	9.83409e-05	-9.08071e-05	0.000527177	0.863361	0.990875	-0.00112406	0.000942441
840	Sm_gene-F5989_RS09405	Ss_gene-SELSP_RS07165	-7.11319e-10	7.19552e-10	0.323712	0.70476	-2.12162e-09	6.98977e-10	8.85647e-06	1.12609e-05	0.432235	0.690747	-1.32145e-05	3.09274e-05	-1.94074e-06	1.26631e-06	0.126478	0.85087	-4.42266e-06	5.41184e-07
841	Sm_gene-F5989_RS07110	Ss_rna-SELSP_RS12040	3.01019e-10	3.04859e-10	0.324276	0.70476	-2.96493e-10	8.98531e-10	-3.74136e-05	2.84858e-05	0.190094	0.425968	-9.32447e-05	1.84176e-05	1.23841e-06	6.39174e-07	0.0536626	0.85087	-1.43448e-08	2.49117e-06
842	Sm_gene-F5989_RS09425	Ss_gene-SELSP_RS03510	-1.17792e-09	1.19492e-09	0.325076	0.70476	-3.51993e-09	1.16409e-09	1.8265e-05	1.85133e-05	0.324674	0.584083	-1.80203e-05	5.45504e-05	-6.647e-06	4.06409e-05	0.870197	0.990875	-8.63017e-05	7.30077e-05
843	Sm_rna-F5989_RS08255	Ss_gene-SELSP_RS09310	9.32448e-10	9.4599e-10	0.325118	0.70476	-9.21659e-10	2.78655e-09	-5.2596e-06	1.92353e-06	0.0066391	0.0624076	-9.02965e-06	-1.48955e-06	-6.55288e-05	6.19095e-05	0.290735	0.882897	-0.000186869	5.58115e-05
844	Sm_gene-F5989_RS05675	Ss_gene-SELSP_RS02265	3.93754e-08	3.99631e-08	0.32531	0.70476	-3.89509e-08	1.17702e-07	9.47162e-06	3.44932e-05	0.783826	0.934155	-5.81337e-05	7.7077e-05	-4.43326e-05	4.75892e-05	0.352343	0.905092	-0.000137606	4.89406e-05
845	Sm_gene-F5989_RS01860	Ss_gene-SELSP_RS05005	-7.42407e-09	7.54404e-09	0.325897	0.70476	-2.22101e-08	7.36198e-09	7.51698e-05	4.41162e-05	0.089481	0.261593	-1.12963e-05	0.000161636	1.29357e-05	3.77962e-05	0.732414	0.990875	-6.11435e-05	8.70149e-05
846	Sm_gene-F5989_RS04710	Ss_gene-SELSP_RS03510	-1.96982e-08	2.00345e-08	0.326331	0.70476	-5.89652e-08	1.95687e-08	3.84724e-05	4.20089e-05	0.360532	0.619536	-4.38635e-05	0.000120808	2.33436e-06	3.83784e-05	0.951541	0.992754	-7.28859e-05	7.75546e-05
847	Sm_gene-F5989_RS01985	Ss_gene-SELSP_RS11020	-1.33238e-08	1.35648e-08	0.326815	0.70476	-3.99104e-08	1.32628e-08	0.000252026	0.000108461	0.0208429	0.109157	3.94456e-05	0.000464607	-9.73956e-07	1.14031e-05	0.931994	0.992754	-2.33236e-05	2.13757e-05
848	Sm_gene-F5989_RS06275	Ss_gene-SELSP_RS02500	-5.66299e-09	5.76961e-09	0.327163	0.70476	-1.69712e-08	5.64524e-09	1.38406e-05	2.37629e-05	0.560723	0.799848	-3.27337e-05	6.04149e-05	1.49038e-05	3.05959e-05	0.626546	0.990875	-4.5063e-05	7.48706e-05
849	Sm_gene-F5989_RS01860	Ss_rna-SELSP_RS04700	-1.52091e-08	1.54984e-08	0.327255	0.70476	-4.55854e-08	1.51672e-08	6.75349e-05	4.08897e-05	0.099703	0.2795	-1.26076e-05	0.000147677	4.0752e-05	2.54205e-05	0.11001	0.85087	-9.07134e-06	9.05753e-05
850	Sm_rna-F5989_RS08255	Ss_gene-SELSP_RS09320	1.69409e-09	1.72668e-09	0.327357	0.70476	-1.69014e-09	5.07833e-09	-5.52279e-06	2.03935e-06	0.00717291	0.0646244	-9.51984e-06	-1.52573e-06	-0.000119197	0.000103924	0.252352	0.870459	-0.000322885	8.44904e-05
851	Sm_gene-F5989_RS04695	Ss_gene-SELSP_RS11020	-1.84019e-08	1.8803e-08	0.328569	0.70476	-5.52551e-08	1.84513e-08	0.000222633	0.000110738	0.0453192	0.168499	5.59036e-06	0.000439675	-5.81895e-07	1.11802e-05	0.958528	0.995915	-2.24947e-05	2.1331e-05
852	Sm_gene-F5989_RS00695	Ss_gene-SELSP_RS07535	-1.14988e-09	1.17674e-09	0.329306	0.70476	-3.45624e-09	1.15649e-09	3.17675e-06	5.16634e-06	0.539113	0.779332	-6.94909e-06	1.33026e-05	1.4461e-05	3.58472e-05	0.68695	0.990875	-5.57983e-05	8.47203e-05
853	Sm_gene-F5989_RS01460	Ss_gene-SELSP_RS02815	-6.47331e-09	6.6255e-09	0.329377	0.70476	-1.9459e-08	6.51243e-09	1.06584e-05	1.47089e-05	0.469273	0.725888	-1.81705e-05	3.94874e-05	8.61864e-05	8.90778e-05	0.334089	0.892012	-8.8403e-05	0.000260776
854	Sm_gene-F5989_RS04110	Ss_gene-SELSP_RS02815	-3.81792e-08	3.90962e-08	0.329617	0.70476	-1.14806e-07	3.8448e-08	5.05426e-05	3.6522e-05	0.167467	0.391113	-2.10393e-05	0.000122124	0.000103438	9.64001e-05	0.284169	0.882897	-8.55026e-05	0.000292379
855	Sm_gene-F5989_RS05800	Ss_gene-SELSP_RS09320	3.47817e-08	3.5638e-08	0.3299	0.70476	-3.50676e-08	1.04631e-07	6.79475e-06	1.37569e-05	0.621742	0.841073	-2.01682e-05	3.37577e-05	-6.16538e-05	9.276e-05	0.506802	0.967675	-0.00024346	0.000120152
856	Sm_gene-F5989_RS03070	Ss_gene-SELSP_RS01225	-8.59255e-09	8.80796e-09	0.330112	0.70476	-2.58558e-08	8.67074e-09	3.5051e-05	3.38363e-05	0.301122	0.559227	-3.1267e-05	0.000101369	1.28681e-05	1.38094e-05	0.352205	0.905092	-1.41978e-05	3.9934e-05
857	Sm_gene-F5989_RS03760	Ss_gene-SELSP_RS09320	5.16723e-08	5.29769e-08	0.330196	0.70476	-5.21605e-08	1.55505e-07	3.76721e-05	6.79511e-05	0.579737	0.814297	-9.55096e-05	0.000170854	-8.83256e-05	9.74611e-05	0.365556	0.912789	-0.000279346	0.000102695
858	Sm_gene-F5989_RS09910	Ss_gene-SELSP_RS03510	1.48425e-08	1.52352e-08	0.330765	0.70476	-1.50179e-08	4.47028e-08	1.38865e-05	1.39783e-05	0.321336	0.581843	-1.35105e-05	4.12835e-05	-2.19047e-05	3.77928e-05	0.562639	0.97373	-9.59773e-05	5.21678e-05
859	Sm_rna-F5989_RS08255	Ss_gene-SELSP_RS02150	9.81264e-09	1.00776e-08	0.331021	0.70476	-9.93909e-09	2.95644e-08	-5.27409e-06	1.92502e-06	0.00653347	0.0617312	-9.04706e-06	-1.50113e-06	-0.000562286	0.000580651	0.333674	0.892012	-0.00170034	0.000575768
860	Sm_gene-F5989_RS09900	Ss_gene-SELSP_RS01225	-1.14365e-08	1.17456e-08	0.331034	0.70476	-3.44575e-08	1.15845e-08	9.57614e-05	4.12777e-05	0.0210462	0.109596	1.48585e-05	0.000176664	1.28727e-05	1.36495e-05	0.346427	0.896372	-1.38798e-05	3.96253e-05
861	Sm_gene-F5989_RS05185	Ss_gene-SELSP_RS06010	-2.14628e-09	2.20432e-09	0.331041	0.70476	-6.46666e-09	2.17411e-09	-3.8758e-06	9.90761e-06	0.695944	0.885878	-2.32944e-05	1.55427e-05	3.87862e-05	2.63879e-05	0.142699	0.85087	-1.29332e-05	9.05057e-05
862	Sm_gene-F5989_RS00695	Ss_rna-SELSP_RS04145	-1.81149e-09	1.86274e-09	0.331627	0.705189	-5.46239e-09	1.83941e-09	-3.60561e-07	2.42115e-06	0.88172	0.971975	-5.10593e-06	4.38481e-06	3.55421e-05	3.32908e-05	0.286587	0.882897	-2.97067e-05	0.000100791
863	Sm_rna-F5989_RS00925	Ss_gene-SELSP_RS02495	-5.34844e-10	5.50641e-10	0.332211	0.705612	-1.61408e-09	5.44393e-10	2.76576e-06	1.12556e-06	0.0145927	0.08976	5.59707e-07	4.97181e-06	-1.68066e-05	4.43614e-05	0.705075	0.990875	-0.000103753	7.01402e-05
864	Sm_gene-F5989_RS09905	Ss_gene-SELSP_RS01225	1.00447e-08	1.03781e-08	0.333919	0.707877	-1.02959e-08	3.03854e-08	2.50299e-05	2.68417e-05	0.351862	0.61076	-2.75789e-05	7.76386e-05	9.38743e-06	1.36813e-05	0.493171	0.963141	-1.74274e-05	3.62022e-05
865	Sm_gene-F5989_RS03760	Ss_gene-SELSP_RS07165	-3.47601e-10	3.59328e-10	0.334177	0.707877	-1.05187e-09	3.56669e-10	0.000126592	5.69385e-05	0.0269741	0.124302	1.49941e-05	0.000238189	-2.03813e-06	1.38068e-06	0.14099	0.85087	-4.74421e-06	6.67941e-07
866	Sm_gene-F5989_RS01765	Ss_gene-SELSP_RS01275	-3.35042e-08	3.46532e-08	0.334436	0.707877	-1.01423e-07	3.44148e-08	0.000260743	0.000122116	0.03359	0.141487	2.14011e-05	0.000500086	7.11464e-05	5.86437e-05	0.226052	0.857971	-4.37931e-05	0.000186086
867	Sm_gene-F5989_RS04535	Ss_rna-SELSP_RS12040	-2.85084e-11	2.95422e-11	0.335355	0.708334	-8.64102e-11	2.93933e-11	1.03289e-05	1.0752e-05	0.337538	0.595484	-1.07446e-05	3.14023e-05	1.57869e-06	6.24396e-07	0.0119966	0.85087	3.54893e-07	2.80248e-06
868	Sm_gene-F5989_RS01295	Ss_gene-SELSP_RS02520	2.67482e-08	2.7752e-08	0.335943	0.708334	-2.76448e-08	8.11412e-08	-5.61381e-07	1.64948e-05	0.972874	0.993431	-3.28906e-05	3.17678e-05	-5.13125e-05	4.97765e-05	0.303476	0.882897	-0.000148873	4.62477e-05
869	Sm_gene-F5989_RS03760	Ss_rna-SELSP_RS04700	4.92242e-08	5.10736e-08	0.335963	0.708334	-5.08782e-08	1.49327e-07	6.29487e-05	5.47932e-05	0.251578	0.505119	-4.44441e-05	0.000170341	3.20464e-05	2.5134e-05	0.203333	0.85087	-1.72154e-05	8.13081e-05
870	Sm_gene-F5989_RS05965	Ss_gene-SELSP_RS09320	-1.22698e-08	1.27603e-08	0.337082	0.708334	-3.72795e-08	1.274e-08	6.5403e-06	1.05525e-05	0.535891	0.777012	-1.41423e-05	2.72229e-05	-1.41266e-05	9.29479e-05	0.879306	0.990875	-0.000196301	0.000168048
871	Sm_gene-F5989_RS01460	Ss_gene-SELSP_RS01275	-7.32939e-09	7.62969e-09	0.337541	0.708334	-2.22833e-08	7.62452e-09	1.0705e-05	1.46466e-05	0.465447	0.720578	-1.80019e-05	3.94118e-05	8.97343e-05	5.69394e-05	0.116137	0.85087	-2.18649e-05	0.000201333
872	Sm_gene-F5989_RS02900	Ss_rna-SELSP_RS04145	2.27984e-08	2.37469e-08	0.337833	0.708334	-2.37446e-08	6.93415e-08	2.88266e-06	7.60013e-06	0.704753	0.890905	-1.20133e-05	1.77786e-05	1.6391e-05	3.17363e-05	0.605921	0.989888	-4.58111e-05	7.85931e-05
873	Sm_gene-F5989_RS09300	Ss_gene-SELSP_RS01200	-4.83707e-08	5.03948e-08	0.337946	0.708334	-1.47143e-07	5.04013e-08	0.000333551	0.000158558	0.0362783	0.148911	2.2784e-05	0.000644319	-1.56432e-06	2.10676e-05	0.940861	0.992754	-4.28561e-05	3.97275e-05
874	Sm_gene-F5989_RS04715	Ss_gene-SELSP_RS06010	1.28519e-09	1.34001e-09	0.338319	0.708334	-1.34118e-09	3.91156e-09	3.92918e-06	4.47554e-06	0.38072	0.640314	-4.84273e-06	1.27011e-05	1.80411e-05	2.82417e-05	0.523457	0.971721	-3.73117e-05	7.33938e-05
875	Sm_gene-F5989_RS09600	Ss_gene-SELSP_RS00425	-1.91848e-09	2.00107e-09	0.338503	0.708334	-5.84052e-09	2.00355e-09	4.25173e-05	2.08115e-05	0.041969	0.161545	1.72743e-06	8.33071e-05	1.11207e-05	1.29605e-05	0.391586	0.930607	-1.42815e-05	3.65228e-05
876	Sm_gene-F5989_RS07110	Ss_rna-SELSP_RS04700	-1.63125e-08	1.70219e-08	0.338706	0.708334	-4.96748e-08	1.70498e-08	-1.07169e-05	2.16178e-05	0.620455	0.840571	-5.30869e-05	3.16532e-05	4.22483e-05	2.66596e-05	0.114128	0.85087	-1.00034e-05	9.45001e-05
877	Sm_gene-F5989_RS09915	Ss_gene-SELSP_RS12145	7.298e-10	7.61848e-10	0.338903	0.708334	-7.63396e-10	2.223e-09	-1.19191e-05	1.8694e-05	0.524247	0.768762	-4.85586e-05	2.47203e-05	3.25252e-06	4.13786e-06	0.432493	0.941201	-4.85754e-06	1.13626e-05
878	Sm_gene-F5989_RS01295	Ss_gene-SELSP_RS09320	3.13039e-08	3.27116e-08	0.339389	0.708457	-3.28096e-08	9.54174e-08	-2.04179e-06	1.78666e-05	0.909096	0.980636	-3.70597e-05	3.29761e-05	-6.83121e-05	9.25973e-05	0.46128	0.944482	-0.000249799	0.000113175
879	Sm_gene-F5989_RS03760	Ss_gene-SELSP_RS01275	3.98102e-08	4.17049e-08	0.340599	0.708457	-4.19299e-08	1.2155e-07	3.62988e-05	7.00408e-05	0.604682	0.831494	-0.000100979	0.000173576	6.41467e-05	5.89372e-05	0.277336	0.882897	-5.13681e-05	0.000179661
880	Sm_gene-F5989_RS09915	Ss_gene-SELSP_RS09310	1.72982e-08	1.81265e-08	0.340734	0.708457	-1.82292e-08	5.28256e-08	-2.25818e-07	1.11415e-05	0.983844	0.995695	-2.20628e-05	2.16111e-05	-4.9317e-05	5.84133e-05	0.399218	0.933628	-0.000163805	6.5171e-05
881	Sm_gene-F5989_RS01765	Ss_gene-SELSP_RS10490	1.82384e-08	1.91168e-08	0.340859	0.708457	-1.92298e-08	5.57066e-08	8.40822e-05	0.000102509	0.412759	0.671936	-0.000116832	0.000284996	-1.97477e-06	7.70492e-06	0.797903	0.990875	-1.70761e-05	1.31266e-05
882	Sm_gene-F5989_RS04120	Ss_gene-SELSP_RS01200	-3.86281e-08	4.04913e-08	0.340894	0.708457	-1.1799e-07	4.07334e-08	0.00031387	0.000188794	0.097505	0.274964	-5.61602e-05	0.0006839	-3.64589e-06	2.13653e-05	0.864623	0.990875	-4.55211e-05	3.82293e-05
883	Sm_rna-F5989_RS00925	Ss_rna-SELSP_RS04700	-2.55037e-10	2.67852e-10	0.341818	0.708916	-7.80018e-10	2.69943e-10	2.52383e-06	1.00801e-06	0.0128428	0.0843756	5.48168e-07	4.49949e-06	4.1046e-05	2.60691e-05	0.116472	0.85087	-1.00485e-05	9.21405e-05
884	Sm_gene-F5989_RS04120	Ss_gene-SELSP_RS01225	-3.3101e-08	3.47693e-08	0.341889	0.708916	-1.01247e-07	3.50455e-08	0.000326399	0.000203988	0.110679	0.299738	-7.34101e-05	0.000726207	1.19209e-05	1.37275e-05	0.385904	0.930607	-1.49845e-05	3.88262e-05
885	Sm_gene-F5989_RS09405	Ss_gene-SELSP_RS08090	3.56805e-08	3.75439e-08	0.342725	0.709847	-3.79041e-08	1.09265e-07	-1.04047e-06	1.07157e-05	0.922717	0.981143	-2.20428e-05	1.99619e-05	-1.45082e-06	0.0001294	0.991062	0.999287	-0.00025507	0.000252169
886	Sm_gene-F5989_RS09915	Ss_gene-SELSP_RS02495	1.51786e-08	1.59965e-08	0.343484	0.709891	-1.61739e-08	4.65312e-08	-2.92597e-07	1.11512e-05	0.979085	0.993431	-2.21486e-05	2.15634e-05	-3.52561e-05	4.35836e-05	0.419225	0.941201	-0.000120678	5.01661e-05
887	Sm_rna-F5989_RS00925	Ss_gene-SELSP_RS07185	-2.7809e-11	2.9358e-11	0.344314	0.709891	-8.53495e-11	2.97315e-11	2.23367e-06	9.3028e-07	0.0169834	0.0983242	4.10354e-07	4.05698e-06	-2.94811e-06	1.98255e-06	0.138106	0.85087	-6.83384e-06	9.37624e-07
888	Sm_gene-F5989_RS09420	Ss_rna-SELSP_RS12040	1.73899e-10	1.83605e-10	0.344366	0.709891	-1.8596e-10	5.33758e-10	5.00776e-06	2.70645e-05	0.853336	0.96292	-4.80377e-05	5.80532e-05	1.21345e-06	6.4674e-07	0.0616345	0.85087	-5.41357e-08	2.48104e-06
889	Sm_gene-F5989_RS03760	Ss_gene-SELSP_RS07185	-4.84871e-10	5.13031e-10	0.345397	0.709891	-1.49039e-09	5.2065e-10	0.000122416	5.49287e-05	0.0266125	0.12389	1.47579e-05	0.000230074	-3.51953e-06	2.08351e-06	0.0922612	0.85087	-7.60314e-06	5.64075e-07
890	Sm_gene-F5989_RS09300	Ss_gene-SELSP_RS07185	-1.06072e-08	1.12295e-08	0.345667	0.709891	-3.26167e-08	1.14023e-08	0.000268211	0.000128514	0.0377687	0.151157	1.63282e-05	0.000520093	-3.42635e-06	1.87251e-06	0.0683147	0.85087	-7.0964e-06	2.43704e-07
891	Sm_gene-F5989_RS09900	Ss_rna-SELSP_RS04700	-2.30258e-08	2.43774e-08	0.34568	0.709891	-7.08045e-08	2.47529e-08	8.81804e-05	3.56659e-05	0.0140005	0.0885667	1.82766e-05	0.000158084	4.01576e-05	2.54011e-05	0.114993	0.85087	-9.62759e-06	8.99428e-05
892	Sm_gene-F5989_RS03245	Ss_rna-SELSP_RS04700	-1.24229e-08	1.31541e-08	0.345752	0.709891	-3.82044e-08	1.33586e-08	1.23921e-06	7.2014e-06	0.863497	0.970172	-1.28753e-05	1.53537e-05	3.98394e-05	2.5663e-05	0.121668	0.85087	-1.04593e-05	9.0138e-05
893	Sm_gene-F5989_RS03075	Ss_gene-SELSP_RS06010	-6.09977e-10	6.46457e-10	0.346184	0.709891	-1.87701e-09	6.57056e-10	1.91736e-06	1.3011e-05	0.882948	0.971975	-2.35837e-05	2.74184e-05	5.32874e-05	3.17225e-05	0.094085	0.85087	-8.88761e-06	0.000115462
894	Sm_gene-F5989_RS03245	Ss_rna-SELSP_RS10015	1.63421e-08	1.73359e-08	0.346639	0.709891	-1.76356e-08	5.03199e-08	3.98488e-07	7.22016e-06	0.956025	0.988184	-1.37528e-05	1.45497e-05	3.00283e-05	2.85617e-05	0.293983	0.882897	-2.59516e-05	8.60082e-05
895	Sm_gene-F5989_RS09910	Ss_rna-SELSP_RS04715	-6.67619e-08	7.08617e-08	0.346912	0.709891	-2.05648e-07	7.21244e-08	1.9616e-05	1.37055e-05	0.153447	0.368634	-7.24629e-06	4.64782e-05	0.000133196	9.739e-05	0.17249	0.85087	-5.7685e-05	0.000324077
896	Sm_gene-F5989_RS03245	Ss_gene-SELSP_RS03510	1.26206e-08	1.33982e-08	0.347006	0.709891	-1.36395e-08	3.88806e-08	-4.23766e-07	7.29868e-06	0.953741	0.988184	-1.47289e-05	1.38814e-05	-2.66254e-05	3.97831e-05	0.503865	0.967648	-0.000104599	5.1348e-05
897	Sm_gene-F5989_RS09300	Ss_rna-SELSP_RS10015	6.94865e-08	7.39132e-08	0.347952	0.711032	-7.53806e-08	2.14354e-07	0.000154383	0.000147471	0.296039	0.554279	-0.000134654	0.000443421	3.21078e-05	2.81618e-05	0.255188	0.871412	-2.30883e-05	8.73038e-05
898	Sm_gene-F5989_RS07585	Ss_gene-SELSP_RS08090	-3.94624e-08	4.20619e-08	0.348931	0.71224	-1.21902e-07	4.29774e-08	0.000145929	6.34704e-05	0.0222138	0.113732	2.15292e-05	0.000270329	1.69276e-05	0.000132513	0.898442	0.990875	-0.000242794	0.000276649
899	Sm_gene-F5989_RS04715	Ss_rna-SELSP_RS04700	-1.45355e-09	1.55279e-09	0.350013	0.713653	-4.49696e-09	1.58986e-09	8.57966e-06	3.3242e-06	0.0103489	0.0783864	2.06435e-06	1.5095e-05	4.37588e-05	2.59656e-05	0.0930256	0.85087	-7.13289e-06	9.46504e-05
900	Sm_gene-F5989_RS03760	Ss_gene-SELSP_RS04605	5.38436e-08	5.7758e-08	0.352002	0.716911	-5.936e-08	1.67047e-07	4.23554e-05	6.54418e-05	0.518005	0.76388	-8.59082e-05	0.000170619	6.22525e-06	7.67703e-05	0.935427	0.992754	-0.000144242	0.000156692
901	Sm_gene-F5989_RS09405	Ss_rna-SELSP_RS11975	4.072e-10	4.38767e-10	0.354159	0.71938	-4.52768e-10	1.26717e-09	-2.96386e-05	3.74318e-05	0.42913	0.688787	-0.000103004	4.37264e-05	9.10105e-07	9.50648e-07	0.339195	0.892415	-9.5313e-07	2.77334e-06
902	Sm_gene-F5989_RS09900	Ss_gene-SELSP_RS04610	3.32012e-08	3.57971e-08	0.354454	0.71938	-3.69597e-08	1.03362e-07	3.54761e-05	3.79117e-05	0.350185	0.609004	-3.88295e-05	0.000109782	-1.02154e-05	6.07982e-05	0.866684	0.990875	-0.000129378	0.000108947
903	Sm_gene-F5989_RS07110	Ss_gene-SELSP_RS04610	-2.21382e-08	2.3881e-08	0.354693	0.71938	-6.89441e-08	2.46676e-08	2.72256e-05	5.50049e-05	0.621002	0.840692	-8.0582e-05	0.000135033	2.44026e-05	6.05707e-05	0.687337	0.990875	-9.43137e-05	0.000143119
904	Sm_gene-F5989_RS06655	Ss_gene-SELSP_RS04615	-2.68686e-08	2.89892e-08	0.354784	0.71938	-8.36864e-08	2.99492e-08	0.000214137	9.07402e-05	0.0189495	0.102273	3.62897e-05	0.000391985	5.16319e-05	5.82243e-05	0.375942	0.922492	-6.24856e-05	0.000165749
905	Sm_gene-F5989_RS06275	Ss_gene-SELSP_RS04615	-9.60817e-09	1.03899e-08	0.355867	0.719779	-2.9972e-08	1.07557e-08	1.73064e-05	2.72262e-05	0.525509	0.768762	-3.6056e-05	7.06689e-05	5.67599e-05	5.55432e-05	0.307686	0.882897	-5.21028e-05	0.000165622
906	Sm_gene-F5989_RS06275	Ss_gene-SELSP_RS06010	9.67433e-09	1.049e-08	0.357175	0.719779	-1.08856e-08	3.02343e-08	-1.18564e-05	2.30828e-05	0.607895	0.832192	-5.70979e-05	3.33851e-05	2.5138e-05	2.68518e-05	0.34997	0.903515	-2.74906e-05	7.77666e-05
907	Sm_gene-F5989_RS07420	Ss_rna-SELSP_RS12040	1.14603e-09	1.24442e-09	0.357856	0.719779	-1.29298e-09	3.58504e-09	9.4423e-06	0.000128815	0.941617	0.987483	-0.00024303	0.000261915	1.27297e-06	6.47639e-07	0.0503134	0.85087	3.62465e-09	2.54232e-06
908	Sm_gene-F5989_RS01460	Ss_gene-SELSP_RS09310	-6.58801e-09	7.1583e-09	0.358173	0.719779	-2.0618e-08	7.44201e-09	1.06677e-05	1.49141e-05	0.475021	0.729553	-1.85635e-05	3.98989e-05	-2.71658e-05	5.66636e-05	0.632003	0.990875	-0.000138224	8.38928e-05
909	Sm_gene-F5989_RS03550	Ss_gene-SELSP_RS07185	-4.17574e-09	4.53867e-09	0.358327	0.719779	-1.30714e-08	4.71989e-09	5.04104e-05	6.56695e-05	0.443333	0.701147	-7.82994e-05	0.00017912	-3.4173e-06	1.92259e-06	0.0765539	0.85087	-7.18551e-06	3.50909e-07
910	Sm_gene-F5989_RS09425	Ss_gene-SELSP_RS11020	1.83999e-09	2.00015e-09	0.358386	0.719779	-2.08025e-09	5.76022e-09	-3.09656e-06	9.53235e-06	0.745533	0.913477	-2.17796e-05	1.55865e-05	-3.86217e-06	1.13537e-05	0.733979	0.990875	-2.6115e-05	1.83907e-05
911	Sm_gene-F5989_RS01460	Ss_gene-SELSP_RS01640	-3.96505e-10	4.31104e-10	0.358479	0.719779	-1.24145e-09	4.48443e-10	1.07257e-05	1.51533e-05	0.479638	0.734478	-1.89743e-05	4.04256e-05	2.85624e-06	4.42953e-06	0.519561	0.971721	-5.82548e-06	1.1538e-05
912	Sm_gene-F5989_RS03245	Ss_gene-SELSP_RS11020	6.01034e-09	6.53538e-09	0.358522	0.719779	-6.79877e-09	1.88195e-08	-3.01361e-07	7.29209e-06	0.967064	0.992513	-1.45936e-05	1.39909e-05	-3.414e-06	1.1307e-05	0.762918	0.990875	-2.55752e-05	1.87472e-05
913	Sm_gene-F5989_RS05800	Ss_gene-SELSP_RS00625	3.0593e-10	3.32785e-10	0.358708	0.719779	-3.46315e-10	9.58176e-10	-1.82572e-06	2.0679e-05	0.929709	0.985222	-4.23558e-05	3.87044e-05	1.47386e-06	1.22322e-06	0.229234	0.859324	-9.23613e-07	3.87134e-06
914	Sm_gene-F5989_RS02900	Ss_gene-SELSP_RS00625	-2.70846e-10	2.94972e-10	0.359281	0.719779	-8.48981e-10	3.07289e-10	1.87192e-05	1.8473e-05	0.311757	0.570522	-1.74872e-05	5.49257e-05	2.01146e-06	1.21948e-06	0.100152	0.85087	-3.78683e-07	4.40161e-06
915	Sm_gene-F5989_RS02900	Ss_gene-SELSP_RS03510	-9.68898e-09	1.05678e-08	0.359995	0.719779	-3.04015e-08	1.10235e-08	2.394e-05	2.39841e-05	0.319042	0.579014	-2.3068e-05	7.09479e-05	-2.22681e-06	3.71377e-05	0.952228	0.992754	-7.50154e-05	7.05617e-05
916	Sm_gene-F5989_RS04535	Ss_gene-SELSP_RS04610	8.2199e-09	8.96693e-09	0.360075	0.719779	-9.35497e-09	2.57948e-08	-1.7318e-06	6.90778e-06	0.802224	0.941508	-1.52708e-05	1.18072e-05	-8.43887e-06	6.17686e-05	0.891426	0.990875	-0.000129503	0.000112625
917	Sm_gene-F5989_RS09915	Ss_gene-SELSP_RS04605	2.40772e-08	2.6266e-08	0.360086	0.719779	-2.74032e-08	7.55575e-08	1.18688e-07	1.12123e-05	0.991561	0.997408	-2.1857e-05	2.20944e-05	1.18691e-05	7.55593e-05	0.87529	0.990875	-0.000136224	0.000159963
918	Sm_gene-F5989_RS09600	Ss_gene-SELSP_RS10490	-1.73406e-09	1.89536e-09	0.361014	0.720602	-5.44889e-09	1.98078e-09	4.10281e-05	1.97663e-05	0.0388161	0.153671	2.28682e-06	7.97694e-05	2.15882e-06	8.24386e-06	0.79361	0.990875	-1.39988e-05	1.83165e-05
919	Sm_gene-F5989_RS05185	Ss_rna-SELSP_RS04145	-3.22793e-09	3.53292e-09	0.361657	0.720602	-1.01523e-08	3.69647e-09	-4.63904e-06	9.51967e-06	0.62641	0.844893	-2.32972e-05	1.40192e-05	3.10783e-05	3.15286e-05	0.325102	0.890558	-3.07166e-05	9.28732e-05
920	Sm_gene-F5989_RS09415	Ss_gene-SELSP_RS02495	-1.25672e-08	1.37631e-08	0.361952	0.720602	-3.95425e-08	1.4408e-08	3.44813e-05	3.29857e-05	0.296745	0.554286	-3.01695e-05	9.91322e-05	-2.08127e-05	4.41927e-05	0.638031	0.990875	-0.000107429	6.58033e-05
921	Sm_gene-F5989_RS01295	Ss_gene-SELSP_RS02265	-1.6698e-08	1.82927e-08	0.3621	0.720602	-5.2551e-08	1.91549e-08	3.55104e-05	2.8028e-05	0.206196	0.448349	-1.94235e-05	9.04442e-05	7.35372e-07	5.04301e-05	0.988376	0.999287	-9.81057e-05	9.95765e-05
922	Sm_gene-F5989_RS05065	Ss_gene-SELSP_RS02500	-2.01314e-08	2.20706e-08	0.362463	0.720602	-6.33891e-08	2.31263e-08	-3.87203e-08	4.81511e-05	0.999359	0.999684	-9.44131e-05	9.43357e-05	1.93714e-05	3.28193e-05	0.555491	0.973609	-4.49533e-05	8.36961e-05
923	Sm_gene-F5989_RS03070	Ss_gene-SELSP_RS09320	-2.05885e-08	2.26162e-08	0.363405	0.721692	-6.49154e-08	2.37384e-08	3.88302e-05	3.96712e-05	0.328503	0.588608	-3.8924e-05	0.000116584	-1.54691e-05	9.4015e-05	0.869423	0.990875	-0.000199735	0.000168797
924	Sm_gene-F5989_RS04535	Ss_rna-SELSP_RS11975	1.47116e-10	1.61984e-10	0.364526	0.723134	-1.70366e-10	4.64598e-10	-8.23707e-06	1.30541e-05	0.528546	0.768909	-3.38226e-05	1.73485e-05	8.71227e-07	9.6448e-07	0.367117	0.912789	-1.01912e-06	2.76157e-06
925	Sm_gene-F5989_RS01860	Ss_gene-SELSP_RS09760	-2.42829e-08	2.67698e-08	0.365114	0.723518	-7.67506e-08	2.81849e-08	7.42889e-05	4.65803e-05	0.111845	0.299738	-1.70068e-05	0.000165585	-0.000101423	7.95373e-05	0.203285	0.85087	-0.000257313	5.44677e-05
926	Sm_gene-F5989_RS01460	Ss_gene-SELSP_RS07535	-5.11845e-09	5.64946e-09	0.365692	0.723881	-1.61912e-08	5.95429e-09	9.91673e-06	1.44631e-05	0.493484	0.747154	-1.84305e-05	3.8264e-05	1.89201e-06	3.14682e-05	0.952098	0.992754	-5.97845e-05	6.35685e-05
927	Sm_gene-F5989_RS01765	Ss_rna-SELSP_RS10015	3.91074e-08	4.32739e-08	0.366903	0.724713	-4.57079e-08	1.23923e-07	0.000146716	6.21206e-05	0.0188544	0.102273	2.49622e-05	0.000268471	3.70099e-05	2.77132e-05	0.182784	0.85087	-1.7307e-05	9.13268e-05
928	Sm_gene-F5989_RS09600	Ss_gene-SELSP_RS07535	-5.15087e-09	5.70629e-09	0.36746	0.724713	-1.6335e-08	6.03324e-09	4.23352e-05	2.0391e-05	0.0387678	0.153671	2.36964e-06	8.23008e-05	7.85223e-06	3.66017e-05	0.830285	0.990875	-6.38859e-05	7.95903e-05
929	Sm_gene-F5989_RS01765	Ss_gene-SELSP_RS08335	-2.00486e-08	2.22136e-08	0.367529	0.724713	-6.35865e-08	2.34893e-08	0.000224224	8.60713e-05	0.00966357	0.076245	5.55275e-05	0.000392921	6.39969e-06	3.17544e-05	0.840422	0.990875	-5.58379e-05	6.86373e-05
930	Sm_gene-F5989_RS09600	Ss_gene-SELSP_RS02500	-6.54085e-09	7.24968e-09	0.367694	0.724713	-2.075e-08	7.66827e-09	4.23789e-05	2.0694e-05	0.0414808	0.160906	1.81952e-06	8.29384e-05	6.54612e-06	2.82537e-05	0.816944	0.990875	-4.88302e-05	6.19224e-05
931	Sm_gene-F5989_RS03070	Ss_gene-SELSP_RS07535	-7.30182e-09	8.12362e-09	0.369492	0.725924	-2.32238e-08	8.62018e-09	1.69147e-05	1.80068e-05	0.348342	0.606858	-1.83781e-05	5.22074e-05	1.46827e-05	3.88371e-05	0.705666	0.990875	-6.14366e-05	9.0802e-05
932	Sm_gene-F5989_RS03555	Ss_gene-SELSP_RS02265	-1.61978e-08	1.80361e-08	0.369896	0.725924	-5.15478e-08	1.91522e-08	7.92718e-05	3.22017e-05	0.0144152	0.0896297	1.61575e-05	0.000142386	-1.11411e-05	4.44062e-05	0.802078	0.990875	-9.81757e-05	7.58935e-05
933	Sm_gene-F5989_RS03070	Ss_gene-SELSP_RS00425	-5.58991e-09	6.22509e-09	0.369957	0.725924	-1.77909e-08	6.61103e-09	4.68975e-05	4.94019e-05	0.343264	0.603841	-4.99284e-05	0.000143723	1.07991e-05	1.24025e-05	0.384635	0.930607	-1.35093e-05	3.51076e-05
934	Sm_gene-F5989_RS01860	Ss_gene-SELSP_RS07185	-3.50002e-09	3.90072e-09	0.370323	0.725924	-1.11453e-08	4.14524e-09	5.91415e-05	4.12215e-05	0.152454	0.367212	-2.16511e-05	0.000139934	-3.49266e-06	1.88038e-06	0.0642747	0.85087	-7.17813e-06	1.92809e-07
935	Sm_gene-F5989_RS05800	Ss_rna-SELSP_RS04145	-1.68724e-08	1.88098e-08	0.37047	0.725924	-5.37388e-08	1.99941e-08	1.98051e-05	1.45367e-05	0.174133	0.399481	-8.68627e-06	4.82965e-05	3.69327e-05	3.34943e-05	0.271101	0.882897	-2.8715e-05	0.00010258
936	Sm_gene-F5989_RS09300	Ss_gene-SELSP_RS03510	-5.03823e-08	5.62601e-08	0.371258	0.725924	-1.6065e-07	5.98855e-08	0.000333686	0.000159701	0.0375487	0.150606	2.06772e-05	0.000646694	-2.50322e-06	3.89467e-05	0.948798	0.992754	-7.88374e-05	7.3831e-05
937	Sm_gene-F5989_RS09300	Ss_gene-SELSP_RS09760	-3.05531e-07	3.4126e-07	0.371376	0.725924	-9.74388e-07	3.63327e-07	0.000318925	0.000167216	0.0574843	0.19054	-8.81191e-06	0.000646661	-9.61788e-05	7.71409e-05	0.21349	0.85087	-0.000247372	5.50147e-05
938	Sm_rna-F5989_RS04215	Ss_rna-SELSP_RS04700	3.57991e-10	3.99939e-10	0.371477	0.725924	-4.25876e-10	1.14186e-09	3.41756e-06	7.81601e-07	1.71973e-05	0.00143285	1.88565e-06	4.94947e-06	3.71869e-05	2.5086e-05	0.139338	0.85087	-1.19808e-05	8.63546e-05
939	Sm_gene-F5989_RS09600	Ss_gene-SELSP_RS08090	-2.14459e-08	2.40057e-08	0.372409	0.726454	-6.84963e-08	2.56044e-08	4.30638e-05	2.12485e-05	0.0436201	0.164581	1.4175e-06	8.47101e-05	4.54169e-05	0.000128777	0.724588	0.990875	-0.000206981	0.000297815
940	Sm_gene-F5989_RS04710	Ss_gene-SELSP_RS02520	-3.8192e-08	4.27683e-08	0.372607	0.726454	-1.22016e-07	4.56324e-08	3.00799e-05	3.78724e-05	0.42771	0.688641	-4.41487e-05	0.000104309	-1.71353e-05	4.78365e-05	0.720452	0.990875	-0.000110893	7.66225e-05
941	Sm_gene-F5989_RS07585	Ss_rna-SELSP_RS11975	-3.02805e-10	3.39323e-10	0.372937	0.726454	-9.67866e-10	3.62255e-10	0.000132293	5.45126e-05	0.0158471	0.0937022	2.54501e-05	0.000239135	1.38168e-06	9.55171e-07	0.149121	0.85087	-4.90421e-07	3.25378e-06
942	Sm_gene-F5989_RS06275	Ss_rna-SELSP_RS10015	2.02323e-08	2.27074e-08	0.373675	0.727004	-2.42734e-08	6.4738e-08	-4.80594e-06	2.05846e-05	0.815561	0.947673	-4.51511e-05	3.55392e-05	3.22861e-05	2.82227e-05	0.253587	0.870459	-2.30294e-05	8.76015e-05
943	Sm_gene-F5989_RS06275	Ss_gene-SELSP_RS08375	-4.48921e-09	5.04196e-09	0.374013	0.727004	-1.43713e-08	5.39284e-09	1.29461e-05	2.4243e-05	0.593746	0.825748	-3.45693e-05	6.04615e-05	3.74548e-05	3.32588e-05	0.261038	0.88057	-2.77313e-05	0.000102641
944	Sm_gene-F5989_RS09915	Ss_rna-SELSP_RS11975	-4.17182e-11	4.70596e-11	0.376092	0.72941	-1.33953e-10	5.05169e-11	1.53449e-05	1.97092e-05	0.436878	0.693931	-2.32844e-05	5.39742e-05	1.30163e-06	9.65475e-07	0.178666	0.85087	-5.90671e-07	3.19392e-06
945	Sm_gene-F5989_RS05965	Ss_gene-SELSP_RS06010	3.18246e-09	3.59568e-09	0.376856	0.72941	-3.86495e-09	1.02299e-08	-9.59871e-06	1.05911e-05	0.365536	0.62486	-3.03568e-05	1.11594e-05	2.75889e-05	2.63048e-05	0.295145	0.882897	-2.39675e-05	7.91454e-05
946	Sm_gene-F5989_RS06275	Ss_gene-SELSP_RS09310	-1.37675e-08	1.55632e-08	0.377103	0.72941	-4.42708e-08	1.67359e-08	1.40659e-05	2.44668e-05	0.565812	0.803178	-3.38881e-05	6.20199e-05	-2.00246e-05	5.86268e-05	0.732932	0.990875	-0.000134931	9.48819e-05
947	Sm_rna-F5989_RS08255	Ss_gene-SELSP_RS00625	1.74148e-11	1.96968e-11	0.377358	0.72941	-2.11901e-11	5.60197e-11	-5.40202e-06	2.25419e-06	0.0171953	0.0983929	-9.82014e-06	-9.83895e-07	9.16272e-07	1.3344e-06	0.492854	0.963141	-1.6991e-06	3.53165e-06
948	Sm_gene-F5989_RS04110	Ss_gene-SELSP_RS09320	-2.81916e-08	3.18887e-08	0.377402	0.72941	-9.06922e-08	3.43091e-08	6.37329e-05	4.95177e-05	0.199106	0.440242	-3.332e-05	0.000160786	-3.31829e-05	9.13881e-05	0.716798	0.990875	-0.0002123	0.000145935
949	Sm_gene-F5989_RS00695	Ss_gene-SELSP_RS10675	1.67637e-09	1.90003e-09	0.378358	0.72941	-2.04761e-09	5.40036e-09	-6.66116e-06	6.31533e-06	0.292422	0.55145	-1.9039e-05	5.71665e-06	-6.98258e-06	4.73712e-05	0.882919	0.990875	-9.98285e-05	8.58633e-05
950	Sm_gene-F5989_RS04710	Ss_gene-SELSP_RS04605	-2.59365e-08	2.94017e-08	0.378438	0.72941	-8.35627e-08	3.16898e-08	3.77682e-05	4.49252e-05	0.401221	0.663752	-5.02835e-05	0.00012582	3.30843e-05	7.57988e-05	0.66282	0.990875	-0.000115479	0.000181647
951	Sm_gene-F5989_RS09910	Ss_gene-SELSP_RS01275	1.55364e-08	1.76127e-08	0.378454	0.72941	-1.89839e-08	5.00566e-08	1.38951e-05	1.40573e-05	0.32376	0.584083	-1.36567e-05	4.14469e-05	6.67469e-05	5.79296e-05	0.250195	0.869936	-4.67931e-05	0.000180287
952	Sm_gene-F5989_RS04710	Ss_rna-SELSP_RS11975	3.28719e-10	3.7317e-10	0.379118	0.72941	-4.02681e-10	1.06012e-09	-2.27651e-05	3.85763e-05	0.555567	0.795008	-9.83734e-05	5.28431e-05	9.93389e-07	9.32483e-07	0.287629	0.882897	-8.34245e-07	2.82102e-06
953	Sm_gene-F5989_RS09410	Ss_gene-SELSP_RS07165	-6.40549e-10	7.27883e-10	0.379587	0.72941	-2.06717e-09	7.86076e-10	6.26979e-05	2.10601e-05	0.00315804	0.0410546	2.14209e-05	0.000103975	-1.63766e-06	1.27478e-06	0.199945	0.85087	-4.13618e-06	8.60853e-07
954	Sm_gene-F5989_RS03760	Ss_gene-SELSP_RS01200	2.05697e-08	2.33763e-08	0.379627	0.72941	-2.52469e-08	6.63864e-08	4.84903e-05	6.17969e-05	0.433293	0.691834	-7.26293e-05	0.00016961	-9.27313e-06	2.1068e-05	0.660158	0.990875	-5.05656e-05	3.20193e-05
955	Sm_gene-F5989_RS09300	Ss_rna-SELSP_RS04145	-6.27807e-08	7.14752e-08	0.380485	0.729872	-2.0287e-07	7.73081e-08	0.000293296	0.000134894	0.0305018	0.134398	2.89086e-05	0.000557683	3.13637e-05	3.13564e-05	0.318039	0.889167	-3.00936e-05	9.28211e-05
956	Sm_gene-F5989_RS04695	Ss_gene-SELSP_RS04615	-3.36503e-08	3.8325e-08	0.380664	0.729872	-1.08766e-07	4.14652e-08	0.000183864	8.35247e-05	0.0285095	0.127919	2.0159e-05	0.00034757	5.54601e-05	5.95606e-05	0.352556	0.905092	-6.12765e-05	0.000172197
957	Sm_gene-F5989_RS09415	Ss_gene-SELSP_RS10490	3.44648e-09	3.93479e-09	0.381817	0.730688	-4.26557e-09	1.11585e-08	-1.26472e-05	3.1107e-05	0.684626	0.87818	-7.36158e-05	4.83214e-05	-2.38017e-06	7.80544e-06	0.760635	0.990875	-1.76786e-05	1.29182e-05
958	Sm_rna-F5989_RS00925	Ss_gene-SELSP_RS01275	-4.88473e-10	5.58348e-10	0.382385	0.730688	-1.58282e-09	6.0587e-10	2.73568e-06	1.21322e-06	0.0248942	0.120717	3.57804e-07	5.11355e-06	9.63579e-05	6.33928e-05	0.129609	0.85087	-2.78897e-05	0.000220606
959	Sm_gene-F5989_RS09600	Ss_rna-SELSP_RS04700	1.35248e-08	1.5478e-08	0.382953	0.730688	-1.68115e-08	4.38611e-08	2.9842e-05	1.73919e-05	0.087268	0.256776	-4.24556e-06	6.39296e-05	3.20984e-05	2.51064e-05	0.202109	0.85087	-1.71093e-05	8.1306e-05
960	Sm_gene-F5989_RS00695	Ss_gene-SELSP_RS08335	-1.3007e-09	1.48886e-09	0.383056	0.730688	-4.21881e-09	1.61741e-09	3.2599e-07	2.96796e-06	0.912616	0.980636	-5.49111e-06	6.14309e-06	1.63437e-05	3.42304e-05	0.633397	0.990875	-5.07466e-05	8.3434e-05
961	Sm_gene-F5989_RS03555	Ss_gene-SELSP_RS09320	-2.61417e-08	2.9951e-08	0.383493	0.730688	-8.48447e-08	3.25612e-08	8.66107e-05	3.89682e-05	0.027022	0.124302	1.02344e-05	0.000162987	-3.51031e-05	9.19924e-05	0.70305	0.990875	-0.000215405	0.000145199
962	Sm_gene-F5989_RS09910	Ss_gene-SELSP_RS10675	1.45618e-08	1.66861e-08	0.383562	0.730688	-1.81423e-08	4.72659e-08	1.39011e-05	1.40918e-05	0.324734	0.584083	-1.37183e-05	4.15206e-05	-1.30104e-05	4.78989e-05	0.786108	0.990875	-0.000106891	8.08698e-05
963	Sm_gene-F5989_RS09600	Ss_rna-SELSP_RS11755	-3.35542e-10	3.84749e-10	0.38388	0.730688	-1.08964e-09	4.18553e-10	6.36944e-05	4.06494e-05	0.118234	0.31187	-1.59768e-05	0.000143366	1.6874e-06	1.1649e-06	0.148557	0.85087	-5.95755e-07	3.97056e-06
964	Sm_gene-F5989_RS04110	Ss_gene-SELSP_RS11020	-5.36506e-09	6.16209e-09	0.38467	0.730716	-1.74425e-08	6.71242e-09	4.44769e-05	3.31901e-05	0.181284	0.410747	-2.05745e-05	0.000109528	-6.79583e-07	1.12456e-05	0.951854	0.992754	-2.27206e-05	2.13614e-05
965	Sm_gene-F5989_RS05675	Ss_gene-SELSP_RS02495	4.07629e-08	4.6844e-08	0.384927	0.730716	-5.10497e-08	1.32575e-07	9.46726e-06	3.47272e-05	0.785343	0.934155	-5.85968e-05	7.75313e-05	-3.42529e-05	4.35207e-05	0.431904	0.941201	-0.000119552	5.10462e-05
966	Sm_gene-F5989_RS04695	Ss_gene-SELSP_RS02520	-3.33352e-08	3.83215e-08	0.385091	0.730716	-1.08444e-07	4.17735e-08	0.000162773	6.20786e-05	0.00920665	0.0740166	4.11014e-05	0.000284445	-1.7454e-05	4.77152e-05	0.714788	0.990875	-0.000110974	7.60661e-05
967	Sm_gene-F5989_RS09405	Ss_rna-SELSP_RS12040	-7.39545e-11	8.53276e-11	0.386823	0.733244	-2.41194e-10	9.32845e-11	3.03291e-05	3.58836e-05	0.3987	0.660775	-4.00016e-05	0.00010066	1.5573e-06	6.23725e-07	0.0130933	0.85087	3.34826e-07	2.77978e-06
968	Sm_gene-F5989_RS06025	Ss_gene-SELSP_RS05005	1.86674e-08	2.15783e-08	0.387704	0.733342	-2.36252e-08	6.09601e-08	2.24492e-05	4.20203e-05	0.593584	0.825748	-5.9909e-05	0.000104807	-1.34357e-05	2.39933e-05	0.575932	0.980536	-6.04617e-05	3.35903e-05
969	Sm_gene-F5989_RS01295	Ss_gene-SELSP_RS01275	-1.92782e-08	2.23037e-08	0.388118	0.733342	-6.29928e-08	2.44363e-08	4.24131e-05	3.8232e-05	0.268204	0.524112	-3.25203e-05	0.000117347	9.92438e-05	6.20311e-05	0.11072	0.85087	-2.2335e-05	0.000220823
970	Sm_gene-F5989_RS09425	Ss_gene-SELSP_RS10490	-1.39657e-10	1.61726e-10	0.388561	0.733342	-4.56634e-10	1.7732e-10	1.2909e-05	1.64083e-05	0.432084	0.690747	-1.92506e-05	4.50687e-05	1.87827e-06	1.01655e-05	0.853541	0.990875	-1.80457e-05	2.18023e-05
971	Sm_gene-F5989_RS04120	Ss_rna-SELSP_RS04700	-5.69996e-08	6.60765e-08	0.389061	0.733342	-1.86507e-07	7.2508e-08	0.000198217	0.00011025	0.0732473	0.225272	-1.78701e-05	0.000414304	4.0771e-05	2.55048e-05	0.111018	0.85087	-9.21752e-06	9.07596e-05
972	Sm_gene-F5989_RS06275	Ss_gene-SELSP_RS08090	-1.59372e-08	1.84779e-08	0.389132	0.733342	-5.21532e-08	2.02788e-08	1.18548e-05	2.37556e-05	0.618138	0.838673	-3.47052e-05	5.84149e-05	5.9973e-05	0.000132686	0.651617	0.990875	-0.000200087	0.000320033
973	Sm_gene-F5989_RS07110	Ss_gene-SELSP_RS00425	-5.88424e-09	6.82437e-09	0.389276	0.733342	-1.92598e-08	7.49128e-09	2.86814e-05	6.02027e-05	0.634142	0.851681	-8.93137e-05	0.000146676	1.13413e-05	1.25023e-05	0.365094	0.912789	-1.31627e-05	3.58454e-05
974	Sm_gene-F5989_RS09600	Ss_rna-SELSP_RS12040	6.99618e-11	8.13356e-11	0.390418	0.733565	-8.94531e-11	2.29377e-10	1.89671e-05	2.05201e-05	0.356097	0.614619	-2.12515e-05	5.91857e-05	1.22705e-06	6.35638e-07	0.0545405	0.85087	-1.87826e-08	2.47287e-06
975	Sm_gene-F5989_RS09410	Ss_gene-SELSP_RS02520	1.27259e-08	1.48026e-08	0.390668	0.733565	-1.62866e-08	4.17384e-08	4.37666e-05	2.50798e-05	0.082039	0.244914	-5.38892e-06	9.29221e-05	-5.29361e-05	5.05939e-05	0.296306	0.882897	-0.000152098	4.62261e-05
976	Sm_gene-F5989_RS09900	Ss_gene-SELSP_RS09760	-5.10451e-08	5.94433e-08	0.391212	0.733565	-1.67552e-07	6.54616e-08	8.68757e-05	3.74338e-05	0.0209993	0.109596	1.35069e-05	0.000160245	-0.000107	7.64627e-05	0.162779	0.85087	-0.000256865	4.28638e-05
977	Sm_gene-F5989_RS04535	Ss_gene-SELSP_RS01640	-3.66196e-10	4.26512e-10	0.391287	0.733565	-1.20215e-09	4.69753e-10	1.0868e-05	1.12474e-05	0.334724	0.593375	-1.11765e-05	3.29124e-05	3.95036e-06	4.85624e-06	0.416629	0.941201	-5.5677e-06	1.34684e-05
978	Sm_gene-F5989_RS09915	Ss_gene-SELSP_RS01640	8.33236e-10	9.71844e-10	0.391953	0.733565	-1.07154e-09	2.73801e-09	-9.54499e-06	1.80957e-05	0.598273	0.82809	-4.50119e-05	2.59219e-05	6.2907e-07	4.74699e-06	0.894666	0.990875	-8.67486e-06	9.933e-06
979	Sm_rna-F5989_RS08255	Ss_gene-SELSP_RS01275	9.11552e-10	1.06326e-09	0.391982	0.733565	-1.17239e-09	2.99549e-09	-5.21917e-06	2.13585e-06	0.015144	0.0915647	-9.40536e-06	-1.03298e-06	3.64349e-05	6.6873e-05	0.586289	0.980536	-9.46337e-05	0.000167503
980	Sm_gene-F5989_RS04710	Ss_gene-SELSP_RS10490	-5.92461e-09	6.91371e-09	0.392195	0.733565	-1.94752e-08	7.62601e-09	3.51322e-05	4.31607e-05	0.416328	0.674524	-4.94612e-05	0.000119726	5.49985e-07	7.65132e-06	0.942747	0.992754	-1.44463e-05	1.55463e-05
981	Sm_gene-F5989_RS04535	Ss_gene-SELSP_RS00425	1.00995e-09	1.18034e-09	0.392911	0.734154	-1.30348e-09	3.32338e-09	-1.34837e-06	6.82902e-06	0.843618	0.959166	-1.4733e-05	1.20363e-05	6.03857e-06	1.21745e-05	0.620274	0.990875	-1.78231e-05	2.99002e-05
982	Sm_gene-F5989_RS09905	Ss_gene-SELSP_RS00625	2.16786e-10	2.5396e-10	0.394027	0.735052	-2.80967e-10	7.14538e-10	2.06719e-05	2.78736e-05	0.458918	0.715385	-3.39594e-05	7.53032e-05	1.04502e-06	1.28332e-06	0.416143	0.941201	-1.47025e-06	3.56029e-06
983	Sm_gene-F5989_RS01985	Ss_gene-SELSP_RS04610	5.14462e-08	6.02894e-08	0.394193	0.735052	-6.67189e-08	1.69611e-07	9.31435e-05	0.000103476	0.368797	0.627674	-0.000109666	0.000295953	-1.69358e-05	6.17469e-05	0.784069	0.990875	-0.000137957	0.000104086
984	Sm_gene-F5989_RS04535	Ss_rna-SELSP_RS04700	-5.22885e-09	6.14592e-09	0.395599	0.736924	-1.72746e-08	6.81694e-09	4.60343e-06	5.58788e-06	0.410724	0.671936	-6.34862e-06	1.55555e-05	4.0967e-05	2.5969e-05	0.115774	0.85087	-9.93124e-06	9.18653e-05
985	Sm_gene-F5989_RS00695	Ss_rna-SELSP_RS11975	5.90357e-11	6.96276e-11	0.397213	0.739179	-7.7432e-11	1.95503e-10	-7.84359e-06	7.84412e-06	0.318185	0.578605	-2.32178e-05	7.5306e-06	9.81384e-07	9.34833e-07	0.294695	0.882897	-8.50854e-07	2.81362e-06
986	Sm_gene-F5989_RS05675	Ss_gene-SELSP_RS05005	2.13962e-08	2.52903e-08	0.398244	0.740346	-2.81719e-08	7.09643e-08	1.2143e-05	3.41132e-05	0.722131	0.89923	-5.47177e-05	7.90036e-05	-3.19786e-05	3.47279e-05	0.357911	0.908572	-0.000100044	3.60868e-05
987	Sm_gene-F5989_RS09900	Ss_gene-SELSP_RS09310	-3.20777e-08	3.80015e-08	0.399307	0.741571	-1.06559e-07	4.24039e-08	7.95599e-05	3.12001e-05	0.0112924	0.0806071	1.84089e-05	0.000140711	-1.6738e-05	5.79452e-05	0.772898	0.990875	-0.000130309	9.68325e-05
988	Sm_gene-F5989_RS05185	Ss_gene-SELSP_RS02495	-3.80103e-09	4.51497e-09	0.40056	0.741924	-1.26502e-08	5.04815e-09	-3.0462e-06	1.0179e-05	0.764957	0.926227	-2.29968e-05	1.69044e-05	-2.11264e-05	4.36838e-05	0.629024	0.990875	-0.000106745	6.44922e-05
989	Sm_gene-F5989_RS07110	Ss_gene-SELSP_RS08090	-4.48672e-08	5.33075e-08	0.400674	0.741924	-1.49348e-07	5.96135e-08	1.99785e-05	5.17603e-05	0.699797	0.888674	-8.14699e-05	0.000121427	5.25963e-05	0.000128674	0.683024	0.990875	-0.000199601	0.000304794
990	Sm_gene-F5989_RS04710	Ss_gene-SELSP_RS09320	-2.8961e-08	3.44144e-08	0.400747	0.741924	-9.6412e-08	3.849e-08	4.31692e-05	5.16868e-05	0.404295	0.667033	-5.8135e-05	0.000144473	-1.65995e-05	9.36692e-05	0.859465	0.990875	-0.000200188	0.000166989
991	Sm_gene-F5989_RS06275	Ss_gene-SELSP_RS10675	-2.15951e-08	2.56884e-08	0.401241	0.741924	-7.19435e-08	2.87533e-08	3.08113e-05	4.11031e-05	0.454104	0.71143	-4.97494e-05	0.000111372	1.10598e-05	5.00632e-05	0.825314	0.990875	-8.70623e-05	0.000109182
992	Sm_gene-F5989_RS04120	Ss_gene-SELSP_RS08090	2.48938e-07	2.963e-07	0.401521	0.741924	-3.318e-07	8.29675e-07	5.65164e-05	0.000163988	0.730619	0.904893	-0.000264894	0.000377926	-5.36792e-06	0.000130012	0.967095	0.997011	-0.000260187	0.000249451
993	Sm_gene-F5989_RS07585	Ss_gene-SELSP_RS09760	-1.2494e-08	1.48906e-08	0.402138	0.742316	-4.1679e-08	1.6691e-08	0.000135268	5.42101e-05	0.0131485	0.0851633	2.90182e-05	0.000241518	-0.000113703	8.07942e-05	0.160414	0.85087	-0.000272057	4.46504e-05
994	Sm_rna-F5989_RS04215	Ss_gene-SELSP_RS07185	-4.29207e-11	5.1289e-11	0.403379	0.743857	-1.43445e-10	5.7604e-11	3.62437e-06	7.79186e-07	5.03629e-06	0.000512862	2.09719e-06	5.15154e-06	-2.08637e-06	2.0794e-06	0.316538	0.889167	-6.16193e-06	1.98919e-06
995	Sm_rna-F5989_RS08255	Ss_gene-SELSP_RS07165	1.50263e-11	1.79718e-11	0.403792	0.74387	-2.01978e-11	5.02503e-11	-4.36297e-06	1.67164e-06	0.00952968	0.0759474	-7.63933e-06	-1.08661e-06	-2.76201e-06	1.59506e-06	0.084419	0.85087	-5.88828e-06	3.64252e-07
996	Sm_gene-F5989_RS03075	Ss_rna-SELSP_RS11975	1.29126e-10	1.54592e-10	0.40426	0.743984	-1.73868e-10	4.3212e-10	-1.35076e-05	1.8005e-05	0.45374	0.71143	-4.87967e-05	2.17815e-05	9.04343e-07	9.54764e-07	0.344339	0.895281	-9.6696e-07	2.77565e-06
997	Sm_gene-F5989_RS09415	Ss_gene-SELSP_RS09760	-1.13633e-08	1.36702e-08	0.406528	0.747408	-3.81564e-08	1.54299e-08	2.65427e-05	2.63654e-05	0.314915	0.574939	-2.51325e-05	7.82178e-05	-0.000108032	7.92506e-05	0.173896	0.85087	-0.000263361	4.7296e-05
998	Sm_gene-F5989_RS09900	Ss_rna-SELSP_RS12040	3.74754e-10	4.519e-10	0.407633	0.748284	-5.10954e-10	1.26046e-09	2.48174e-06	7.64554e-05	0.974128	0.993431	-0.000147368	0.000152332	1.3178e-06	6.26475e-07	0.0362902	0.85087	8.99368e-08	2.54567e-06
999	Sm_gene-F5989_RS05065	Ss_gene-SELSP_RS04605	5.6372e-08	6.80041e-08	0.407821	0.748284	-7.69135e-08	1.89658e-07	-6.45882e-05	5.59437e-05	0.249247	0.50316	-0.000174236	4.50595e-05	7.91967e-06	7.6139e-05	0.917229	0.990936	-0.00014131	0.000157149
1000	Sm_rna-F5989_RS08255	Ss_gene-SELSP_RS06010	-3.96016e-10	4.78603e-10	0.408674	0.748409	-1.33406e-09	5.42028e-10	-2.98192e-06	2.04122e-06	0.14515	0.355695	-6.98264e-06	1.0188e-06	4.81113e-05	3.49706e-05	0.169967	0.85087	-2.04297e-05	0.000116652
1001	Sm_gene-F5989_RS05965	Ss_gene-SELSP_RS08090	-1.34094e-08	1.62069e-08	0.408705	0.748409	-4.51744e-08	1.83556e-08	2.86092e-06	8.30154e-06	0.730629	0.904893	-1.34098e-05	1.91316e-05	6.02423e-05	0.000132452	0.64958	0.990875	-0.000199358	0.000319843
1002	Sm_rna-F5989_RS00925	Ss_gene-SELSP_RS10490	6.07331e-11	7.35524e-11	0.409654	0.749396	-8.3427e-11	2.04893e-10	1.6918e-06	1.06148e-06	0.112079	0.299913	-3.88664e-07	3.77227e-06	-4.2446e-06	8.12512e-06	0.601792	0.986662	-2.01695e-05	1.16803e-05
1003	Sm_gene-F5989_RS07585	Ss_gene-SELSP_RS10490	3.95622e-09	4.80169e-09	0.410668	0.750504	-5.45493e-09	1.33674e-08	8.59159e-05	4.70136e-05	0.0686679	0.216268	-6.22917e-06	0.000178061	-2.98155e-06	7.90052e-06	0.706165	0.990875	-1.84663e-05	1.25032e-05
1004	Sm_gene-F5989_RS05675	Ss_gene-SELSP_RS01225	-1.75333e-09	2.13365e-09	0.411901	0.752006	-5.93521e-09	2.42855e-09	2.9615e-05	3.65757e-05	0.41879	0.676336	-4.20721e-05	0.000101302	1.41163e-05	1.47996e-05	0.340971	0.892415	-1.48903e-05	4.3123e-05
1005	Sm_gene-F5989_RS09600	Ss_gene-SELSP_RS07600	-4.38437e-09	5.34176e-09	0.412457	0.752273	-1.4854e-08	6.08529e-09	5.81929e-05	3.6834e-05	0.115239	0.307024	-1.40005e-05	0.000130386	2.02391e-05	1.51853e-05	0.183653	0.85087	-9.5236e-06	5.00018e-05
1006	Sm_gene-F5989_RS04110	Ss_gene-SELSP_RS06010	-6.27226e-09	7.67287e-09	0.414345	0.75355	-2.13108e-08	8.7663e-09	4.39596e-05	3.54083e-05	0.215433	0.459707	-2.54394e-05	0.000113359	3.56816e-05	2.6618e-05	0.181141	0.85087	-1.64887e-05	8.78518e-05
1007	Sm_gene-F5989_RS05675	Ss_gene-SELSP_RS08375	-4.83465e-09	5.91547e-09	0.414441	0.75355	-1.64288e-08	6.75945e-09	2.99964e-05	3.7469e-05	0.424045	0.684221	-4.34415e-05	0.000103434	3.93858e-05	3.55325e-05	0.268598	0.882897	-3.02566e-05	0.000109028
1008	Sm_gene-F5989_RS03550	Ss_gene-SELSP_RS06010	2.44051e-08	2.98977e-08	0.415013	0.75355	-3.41933e-08	8.30034e-08	-6.94299e-05	9.12188e-05	0.447201	0.702987	-0.000248215	0.000109356	2.62245e-05	2.67594e-05	0.327905	0.892012	-2.62228e-05	7.86719e-05
1009	Sm_gene-F5989_RS01860	Ss_gene-SELSP_RS00425	-4.49038e-09	5.5063e-09	0.415463	0.75355	-1.52825e-08	6.30177e-09	8.01619e-05	5.35218e-05	0.135299	0.342546	-2.47389e-05	0.000185063	1.06691e-05	1.24662e-05	0.392801	0.930607	-1.37643e-05	3.51024e-05
1010	Sm_gene-F5989_RS05675	Ss_gene-SELSP_RS04615	2.52752e-08	3.09991e-08	0.415546	0.75355	-3.54819e-08	8.60323e-08	9.23865e-06	3.503e-05	0.792173	0.936205	-5.9419e-05	7.78963e-05	2.5122e-05	5.76959e-05	0.663584	0.990875	-8.79599e-05	0.000138204
1011	Sm_gene-F5989_RS01860	Ss_gene-SELSP_RS04615	-1.87464e-08	2.29956e-08	0.415624	0.75355	-6.3817e-08	2.63241e-08	8.47554e-05	5.89493e-05	0.151589	0.366091	-3.0783e-05	0.000200294	5.78767e-05	5.81414e-05	0.320358	0.889167	-5.60784e-05	0.000171832
1012	Sm_gene-F5989_RS09900	Ss_gene-SELSP_RS11020	-8.8063e-09	1.08195e-08	0.416362	0.754143	-3.00122e-08	1.23996e-08	9.75784e-05	4.88203e-05	0.0465811	0.169528	1.8923e-06	0.000193264	9.27983e-08	1.13739e-05	0.993496	0.999287	-2.21996e-05	2.23852e-05
1013	Sm_gene-F5989_RS01860	Ss_gene-SELSP_RS02815	-2.87887e-08	3.54075e-08	0.416854	0.754287	-9.81862e-08	4.06088e-08	7.13834e-05	4.85808e-05	0.142826	0.352356	-2.38332e-05	0.0001666	0.00010228	0.000104561	0.328804	0.892012	-0.000102655	0.000307215
1014	Sm_gene-F5989_RS04715	Ss_gene-SELSP_RS07600	5.01556e-10	6.17901e-10	0.417631	0.754748	-7.09508e-10	1.71262e-09	4.25867e-06	4.47768e-06	0.342361	0.602831	-4.51743e-06	1.30348e-05	7.04956e-06	1.72288e-05	0.682717	0.990875	-2.67182e-05	4.08173e-05
1015	Sm_gene-F5989_RS06275	Ss_gene-SELSP_RS12145	1.08881e-09	1.34225e-09	0.417932	0.754748	-1.54195e-09	3.71957e-09	-1.67039e-05	2.87615e-05	0.561849	0.800831	-7.30753e-05	3.96675e-05	3.3694e-06	4.15132e-06	0.417668	0.941201	-4.76704e-06	1.15058e-05
1016	Sm_gene-F5989_RS04715	Ss_gene-SELSP_RS00425	-5.25397e-10	6.49207e-10	0.419019	0.755966	-1.79782e-09	7.47026e-10	9.75424e-06	4.34072e-06	0.0253904	0.121516	1.24658e-06	1.82619e-05	1.20917e-05	1.25286e-05	0.335295	0.892012	-1.2464e-05	3.66473e-05
1017	Sm_gene-F5989_RS07110	Ss_gene-SELSP_RS09310	-1.96273e-08	2.43339e-08	0.420575	0.756553	-6.73209e-08	2.80663e-08	4.98037e-06	3.65507e-05	0.891712	0.976409	-6.66577e-05	7.66185e-05	-1.49251e-05	6.05895e-05	0.805602	0.990875	-0.000133678	0.000103828
1018	Sm_gene-F5989_RS06275	Ss_gene-SELSP_RS04610	-1.55974e-08	1.93393e-08	0.420617	0.756553	-5.35018e-08	2.2307e-08	2.60725e-05	3.74618e-05	0.487007	0.741432	-4.73512e-05	9.94963e-05	1.69226e-05	6.01544e-05	0.778668	0.990875	-0.000100978	0.000134823
1019	Sm_gene-F5989_RS09300	Ss_rna-SELSP_RS04700	-7.95298e-08	9.86239e-08	0.420683	0.756553	-2.72829e-07	1.13769e-07	0.000293816	0.00013356	0.0286126	0.127919	3.2043e-05	0.00055559	4.02581e-05	2.51307e-05	0.110266	0.85087	-8.99711e-06	8.95134e-05
1020	Sm_gene-F5989_RS03555	Ss_gene-SELSP_RS06010	7.72057e-09	9.58061e-09	0.420995	0.756553	-1.10571e-08	2.64982e-08	3.2395e-05	3.53805e-05	0.360635	0.619536	-3.69494e-05	0.000101739	2.27938e-05	2.65937e-05	0.392097	0.930607	-2.93289e-05	7.49165e-05
1021	Sm_gene-F5989_RS01295	Ss_gene-SELSP_RS01200	-7.09998e-09	8.83428e-09	0.422244	0.757102	-2.44149e-08	1.02149e-08	4.66243e-05	4.45361e-05	0.296033	0.554279	-4.0665e-05	0.000133914	-4.77848e-06	2.13842e-05	0.823338	0.990875	-4.66908e-05	3.71338e-05
1022	Sm_gene-F5989_RS01295	Ss_gene-SELSP_RS00625	4.10662e-10	5.11034e-10	0.422299	0.757102	-5.90947e-10	1.41227e-09	-4.3744e-07	1.84508e-05	0.981102	0.994118	-3.66003e-05	3.57255e-05	1.31177e-06	1.28938e-06	0.309836	0.882897	-1.21537e-06	3.83892e-06
1023	Sm_gene-F5989_RS09405	Ss_rna-SELSP_RS04145	-2.44725e-08	3.04698e-08	0.42254	0.757102	-8.41921e-08	3.52472e-08	1.34937e-05	1.53185e-05	0.379123	0.639312	-1.653e-05	4.35175e-05	3.59573e-05	3.41238e-05	0.292893	0.882897	-3.09242e-05	0.000102839
1024	Sm_gene-F5989_RS01460	Ss_rna-SELSP_RS11975	-1.06872e-10	1.33424e-10	0.423797	0.757171	-3.68379e-10	1.54634e-10	9.13273e-06	1.50547e-05	0.544571	0.785983	-2.03739e-05	3.86393e-05	1.21124e-06	9.34367e-07	0.195905	0.85087	-6.20082e-07	3.04257e-06
1025	Sm_gene-F5989_RS03070	Ss_gene-SELSP_RS03510	-9.82697e-09	1.22688e-08	0.423812	0.757171	-3.38735e-08	1.42195e-08	2.17096e-05	2.46977e-05	0.380129	0.640314	-2.6697e-05	7.01162e-05	4.07896e-06	4.08123e-05	0.920458	0.992471	-7.59117e-05	8.40697e-05
1026	Sm_gene-F5989_RS04535	Ss_gene-SELSP_RS08335	4.75683e-09	5.94711e-09	0.424456	0.757171	-6.8993e-09	1.6413e-08	7.54291e-07	5.63791e-06	0.893663	0.976816	-1.02958e-05	1.18044e-05	-5.29577e-06	3.32787e-05	0.873675	0.990875	-7.05208e-05	5.99293e-05
1027	Sm_gene-F5989_RS03075	Ss_gene-SELSP_RS09320	1.08604e-08	1.36166e-08	0.42577	0.757171	-1.58276e-08	3.75485e-08	-5.16783e-06	1.01205e-05	0.610004	0.833255	-2.50037e-05	1.4668e-05	-7.86635e-05	9.98853e-05	0.431617	0.941201	-0.000274435	0.000117108
1028	Sm_gene-F5989_RS09900	Ss_gene-SELSP_RS04605	-4.7588e-08	5.97354e-08	0.426315	0.757171	-1.64667e-07	6.94912e-08	9.86617e-05	5.07239e-05	0.0527423	0.182851	-7.55191e-07	0.000198079	3.8345e-05	7.5961e-05	0.614088	0.990875	-0.000110536	0.000187226
1029	Sm_gene-F5989_RS07585	Ss_gene-SELSP_RS04610	3.31937e-08	4.1688e-08	0.42655	0.757171	-4.85132e-08	1.14901e-07	7.10896e-05	5.75557e-05	0.217786	0.463112	-4.17174e-05	0.000183897	-4.93529e-06	6.09311e-05	0.9355	0.992754	-0.000124358	0.000114488
1030	Sm_gene-F5989_RS01295	Ss_gene-SELSP_RS06010	-8.77386e-09	1.10242e-08	0.426764	0.757171	-3.03809e-08	1.28332e-08	4.65465e-05	4.64989e-05	0.317659	0.578605	-4.45897e-05	0.000137683	3.75645e-05	2.7611e-05	0.174743	0.85087	-1.65521e-05	9.16812e-05
1031	Sm_gene-F5989_RS05965	Ss_rna-SELSP_RS12040	-4.88826e-11	6.14655e-11	0.427105	0.757171	-1.69353e-10	7.15876e-11	4.87506e-06	1.06389e-05	0.647135	0.856461	-1.59768e-05	2.57269e-05	1.54402e-06	6.15319e-07	0.0126483	0.85087	3.38013e-07	2.75002e-06
1032	Sm_gene-F5989_RS07425	Ss_gene-SELSP_RS02815	-8.67142e-08	1.09075e-07	0.427271	0.757171	-3.00496e-07	1.27068e-07	0.000135812	0.000110236	0.218952	0.463779	-8.02461e-05	0.00035187	0.000110961	0.000106784	0.299624	0.882897	-9.83317e-05	0.000320255
1033	Sm_gene-F5989_RS09905	Ss_gene-SELSP_RS11020	6.02633e-09	7.58189e-09	0.427368	0.757171	-8.8339e-09	2.08866e-08	2.70694e-05	2.68225e-05	0.313727	0.573341	-2.55017e-05	7.96404e-05	-2.61382e-06	1.12311e-05	0.816137	0.990875	-2.46264e-05	1.93988e-05
1034	Sm_gene-F5989_RS06025	Ss_rna-SELSP_RS11755	2.70554e-10	3.4071e-10	0.427799	0.757171	-3.97225e-10	9.38333e-10	3.07723e-05	3.55224e-05	0.387061	0.646748	-3.88503e-05	0.000100395	1.18835e-06	1.21676e-06	0.329566	0.892012	-1.19646e-06	3.57317e-06
1035	Sm_gene-F5989_RS09915	Ss_gene-SELSP_RS04615	9.06529e-09	1.14267e-08	0.428233	0.757171	-1.33306e-08	3.14612e-08	-3.18914e-06	1.30846e-05	0.807612	0.943501	-2.88344e-05	2.24562e-05	2.60839e-05	5.78373e-05	0.65234	0.990875	-8.72752e-05	0.000139443
1036	Sm_gene-F5989_RS04535	Ss_gene-SELSP_RS02265	-2.37354e-09	2.99252e-09	0.42834	0.757171	-8.23877e-09	3.49168e-09	5.98535e-06	6.81827e-06	0.380765	0.640314	-7.37822e-06	1.93489e-05	-9.16899e-06	4.58405e-05	0.841607	0.990875	-9.90147e-05	8.06767e-05
1037	Sm_gene-F5989_RS00695	Ss_gene-SELSP_RS00625	4.15135e-11	5.23418e-11	0.428361	0.757171	-6.10746e-11	1.44102e-10	-3.61753e-06	3.7349e-06	0.333573	0.59248	-1.09378e-05	3.70274e-06	1.55163e-06	1.1953e-06	0.195292	0.85087	-7.91112e-07	3.89437e-06
1038	Sm_gene-F5989_RS07420	Ss_gene-SELSP_RS07535	-2.84776e-08	3.60867e-08	0.430679	0.760147	-9.92061e-08	4.2251e-08	0.000229991	0.00015579	0.140963	0.350409	-7.53518e-05	0.000535333	-8.72287e-06	3.09267e-05	0.778108	0.990875	-6.93381e-05	5.18923e-05
1039	Sm_gene-F5989_RS03555	Ss_gene-SELSP_RS01640	-9.78002e-10	1.23985e-09	0.430875	0.760147	-3.40805e-09	1.45205e-09	8.8993e-05	4.63798e-05	0.0560029	0.187059	-1.90972e-06	0.000179896	2.21006e-06	4.53821e-06	0.626637	0.990875	-6.68466e-06	1.11048e-05
1040	Sm_rna-F5989_RS04215	Ss_gene-SELSP_RS11020	1.0299e-10	1.30852e-10	0.431891	0.760511	-1.53476e-10	3.59455e-10	2.98316e-06	1.01984e-06	0.00371784	0.0443578	9.8432e-07	4.982e-06	-4.60004e-06	1.13659e-05	0.685984	0.990875	-2.68769e-05	1.76768e-05
1041	Sm_gene-F5989_RS04110	Ss_gene-SELSP_RS04605	-3.73023e-08	4.74332e-08	0.432272	0.760511	-1.3027e-07	5.56652e-08	6.16694e-05	5.36816e-05	0.251595	0.505119	-4.35445e-05	0.000166883	3.15377e-05	7.57283e-05	0.677386	0.990875	-0.000116887	0.000179962
1042	Sm_gene-F5989_RS07420	Ss_gene-SELSP_RS01200	-1.96541e-08	2.50093e-08	0.432591	0.760511	-6.86714e-08	2.93633e-08	0.000175017	9.91292e-05	0.0785353	0.237159	-1.92725e-05	0.000369307	-5.41502e-06	2.06744e-05	0.793571	0.990875	-4.5936e-05	3.5106e-05
1043	Sm_rna-F5989_RS00925	Ss_gene-SELSP_RS04605	9.9287e-10	1.26435e-09	0.432935	0.760511	-1.4852e-09	3.47094e-09	1.62949e-06	1.1215e-06	0.147328	0.359589	-5.68604e-07	3.82758e-06	1.12399e-05	7.75231e-05	0.884823	0.990875	-0.000140703	0.000163182
1044	Sm_rna-F5989_RS08255	Ss_gene-SELSP_RS07185	1.72363e-11	2.19603e-11	0.433169	0.760511	-2.58051e-11	6.02777e-11	-3.99724e-06	1.64979e-06	0.016017	0.0944023	-7.23078e-06	-7.63711e-07	-4.69363e-06	2.83296e-06	0.0986535	0.85087	-1.02461e-05	8.58861e-07
1045	Sm_gene-F5989_RS04710	Ss_rna-SELSP_RS10015	-2.37245e-08	3.02532e-08	0.43357	0.760511	-8.30198e-08	3.55707e-08	2.58575e-05	3.61628e-05	0.475173	0.729553	-4.50204e-05	9.67353e-05	4.18033e-05	2.89176e-05	0.149381	0.85087	-1.48742e-05	9.84809e-05
1046	Sm_gene-F5989_RS01295	Ss_gene-SELSP_RS00425	3.34738e-09	4.29218e-09	0.436105	0.763305	-5.06514e-09	1.17599e-08	6.63874e-06	1.25233e-05	0.596445	0.827618	-1.79065e-05	3.1184e-05	6.60339e-06	1.20852e-05	0.585214	0.980536	-1.70832e-05	3.02899e-05
1047	Sm_gene-F5989_RS01860	Ss_rna-SELSP_RS10015	-1.28602e-08	1.64954e-08	0.436255	0.763305	-4.51906e-08	1.94702e-08	6.66867e-05	4.17637e-05	0.111419	0.299738	-1.51686e-05	0.000148542	4.34026e-05	2.86513e-05	0.130909	0.85087	-1.27529e-05	9.95582e-05
1048	Sm_gene-F5989_RS09405	Ss_gene-SELSP_RS08375	7.09609e-09	9.11386e-09	0.436854	0.763305	-1.07667e-08	2.49589e-08	2.92612e-07	1.06755e-05	0.978152	0.993431	-2.0631e-05	2.12162e-05	2.33528e-05	3.37801e-05	0.489925	0.961842	-4.28551e-05	8.95606e-05
1049	Sm_gene-F5989_RS06025	Ss_gene-SELSP_RS03510	-9.84453e-09	1.26439e-08	0.436858	0.763305	-3.46261e-08	1.49371e-08	7.1517e-05	3.17038e-05	0.0248371	0.120717	9.37864e-06	0.000133655	-6.4792e-06	3.73529e-05	0.862413	0.990875	-7.96895e-05	6.67311e-05
1050	Sm_gene-F5989_RS06655	Ss_rna-SELSP_RS04715	-1.34561e-07	1.73249e-07	0.43798	0.763305	-4.74122e-07	2.05e-07	0.000185759	6.44313e-05	0.00423631	0.0476389	5.94755e-05	0.000312042	0.000163667	9.78412e-05	0.0954591	0.85087	-2.80978e-05	0.000355433
1051	Sm_gene-F5989_RS03245	Ss_rna-SELSP_RS04145	-1.14378e-08	1.47364e-08	0.438293	0.763305	-4.03206e-08	1.7445e-08	1.15668e-06	7.22443e-06	0.872909	0.971975	-1.30029e-05	1.53163e-05	3.50906e-05	3.41598e-05	0.305168	0.882897	-3.18614e-05	0.000102042
1052	Sm_gene-F5989_RS09420	Ss_gene-SELSP_RS07535	-8.40891e-09	1.08384e-08	0.438481	0.763305	-2.96518e-08	1.2834e-08	4.29316e-05	2.18424e-05	0.0503188	0.179096	1.21234e-07	8.57419e-05	5.91818e-06	3.54277e-05	0.867449	0.990875	-6.35189e-05	7.53553e-05
1053	Sm_gene-F5989_RS01460	Ss_gene-SELSP_RS05005	-5.72312e-09	7.37688e-09	0.438494	0.763305	-2.01815e-08	8.73529e-09	7.32935e-06	1.34794e-05	0.58704	0.821408	-1.90898e-05	3.37485e-05	-1.58913e-07	2.73851e-05	0.995374	0.999287	-5.38326e-05	5.35148e-05
1054	Sm_gene-F5989_RS03550	Ss_gene-SELSP_RS04615	-3.3366e-08	4.31281e-08	0.439776	0.764809	-1.17895e-07	5.11635e-08	6.74143e-05	9.52323e-05	0.479586	0.734478	-0.000119238	0.000254066	5.87345e-05	5.71588e-05	0.305018	0.882897	-5.32947e-05	0.000170764
1055	Sm_gene-F5989_RS09600	Ss_gene-SELSP_RS02520	-5.85097e-09	7.59166e-09	0.441513	0.766052	-2.07304e-08	9.02841e-09	3.93704e-05	1.95478e-05	0.0449363	0.167756	1.05742e-06	7.76834e-05	-2.34012e-05	4.64549e-05	0.614831	0.990875	-0.000114451	6.76488e-05
1056	Sm_gene-F5989_RS03070	Ss_gene-SELSP_RS06010	-7.16795e-09	9.30375e-09	0.441675	0.766052	-2.5403e-08	1.10671e-08	2.96034e-05	3.60843e-05	0.412671	0.671936	-4.11205e-05	0.000100327	3.97315e-05	2.79011e-05	0.155529	0.85087	-1.49536e-05	9.44167e-05
1057	Sm_rna-F5989_RS00925	Ss_gene-SELSP_RS02520	3.89184e-10	5.05678e-10	0.442153	0.766052	-6.01925e-10	1.38029e-09	1.66414e-06	1.11744e-06	0.137521	0.344892	-5.25998e-07	3.85428e-06	-5.37842e-05	5.00443e-05	0.283397	0.882897	-0.000151869	4.43008e-05
1058	Sm_rna-F5989_RS08255	Ss_gene-SELSP_RS12145	-5.50432e-11	7.15205e-11	0.442162	0.766052	-1.95221e-10	8.51344e-11	-3.52718e-06	1.79252e-06	0.0500621	0.178569	-7.04045e-06	-1.39158e-08	5.95211e-06	4.48083e-06	0.185118	0.85087	-2.83015e-06	1.47344e-05
1059	Sm_gene-F5989_RS09910	Ss_gene-SELSP_RS09310	2.25087e-08	2.93087e-08	0.443127	0.766778	-3.49354e-08	7.99527e-08	1.45446e-05	1.39354e-05	0.297495	0.554738	-1.27683e-05	4.18576e-05	-4.41382e-05	5.8055e-05	0.44771	0.941201	-0.000157924	6.96475e-05
1060	Sm_gene-F5989_RS07585	Ss_rna-SELSP_RS04700	-2.45878e-08	3.20364e-08	0.443418	0.766778	-8.73779e-08	3.82023e-08	0.000123155	4.90507e-05	0.0125966	0.0843365	2.70175e-05	0.000219293	4.22195e-05	2.5592e-05	0.100095	0.85087	-7.93984e-06	9.23788e-05
1061	Sm_gene-F5989_RS04120	Ss_gene-SELSP_RS00425	1.9157e-08	2.49859e-08	0.443882	0.766858	-2.98145e-08	6.81285e-08	4.4882e-05	0.000186264	0.809759	0.945406	-0.000320189	0.000409953	5.80886e-06	1.22507e-05	0.635743	0.990875	-1.82022e-05	2.98199e-05
1062	Sm_gene-F5989_RS05185	Ss_rna-SELSP_RS04715	-1.3078e-08	1.71022e-08	0.445081	0.768075	-4.65978e-08	2.04418e-08	-4.4211e-06	9.69131e-06	0.648597	0.857217	-2.34157e-05	1.45735e-05	0.000121445	9.6647e-05	0.209925	0.85087	-6.79792e-05	0.00031087
1063	Sm_gene-F5989_RS09425	Ss_rna-SELSP_RS10015	-1.59092e-09	2.08555e-09	0.446192	0.768075	-5.67852e-09	2.49668e-09	1.0199e-05	1.60119e-05	0.524655	0.768762	-2.11837e-05	4.15817e-05	3.98344e-05	2.85306e-05	0.163733	0.85087	-1.60845e-05	9.57534e-05
1064	Sm_gene-F5989_RS01860	Ss_gene-SELSP_RS02150	-1.51735e-07	1.98966e-07	0.446319	0.768075	-5.41702e-07	2.38232e-07	7.1347e-05	4.76685e-05	0.135562	0.342738	-2.20816e-05	0.000164776	-4.52503e-05	0.000537041	0.93291	0.992754	-0.00109783	0.00100733
1065	Sm_gene-F5989_RS01460	Ss_rna-SELSP_RS04700	1.68871e-08	2.21452e-08	0.446352	0.768075	-2.65168e-08	6.02909e-08	-2.28457e-06	5.56074e-06	0.681497	0.877237	-1.31834e-05	8.61429e-06	3.00377e-05	2.52432e-05	0.235057	0.859324	-1.94381e-05	7.95135e-05
1066	Sm_gene-F5989_RS05800	Ss_gene-SELSP_RS02150	-1.23098e-07	1.61598e-07	0.446832	0.768075	-4.39823e-07	1.93628e-07	1.86739e-05	1.48658e-05	0.210079	0.451966	-1.04626e-05	4.78104e-05	-5.20503e-05	0.000535769	0.922675	0.992754	-0.00110214	0.000998038
1067	Sm_gene-F5989_RS04710	Ss_gene-SELSP_RS10675	-1.32457e-08	1.74171e-08	0.447578	0.768075	-4.73825e-08	2.08911e-08	3.51774e-05	4.7216e-05	0.456862	0.714529	-5.73642e-05	0.000127719	5.29856e-06	4.83473e-05	0.912808	0.990936	-8.94604e-05	0.000100058
1068	Sm_rna-F5989_RS08255	Ss_gene-SELSP_RS04615	7.3315e-10	9.65005e-10	0.448036	0.768075	-1.15823e-09	2.62453e-09	-5.11606e-06	2.06952e-06	0.0140122	0.0885667	-9.17225e-06	-1.05987e-06	7.96296e-06	6.58914e-05	0.903895	0.990875	-0.000121182	0.000137108
1069	Sm_gene-F5989_RS07420	Ss_gene-SELSP_RS02500	-3.58042e-08	4.71904e-08	0.448644	0.768075	-1.28296e-07	5.66872e-08	0.000201169	0.000130846	0.125285	0.323903	-5.52843e-05	0.000457623	4.05942e-06	2.8092e-05	0.885204	0.990875	-5.09999e-05	5.91187e-05
1070	Sm_gene-F5989_RS05185	Ss_gene-SELSP_RS11020	-7.21683e-10	9.51441e-10	0.448765	0.768075	-2.58647e-09	1.14311e-09	-4.43965e-06	9.73841e-06	0.648814	0.857217	-2.35266e-05	1.46473e-05	1.57441e-07	1.14416e-05	0.989031	0.999287	-2.22677e-05	2.25826e-05
1071	Sm_gene-F5989_RS00695	Ss_rna-SELSP_RS12040	8.27201e-11	1.09145e-10	0.449139	0.768075	-1.31201e-10	2.96641e-10	-5.54709e-06	6.43925e-06	0.38971	0.649178	-1.81678e-05	7.07361e-06	1.37689e-06	6.16911e-07	0.0263924	0.85087	1.6777e-07	2.58602e-06
1072	Sm_rna-F5989_RS04215	Ss_gene-SELSP_RS01275	-3.38749e-10	4.4702e-10	0.449196	0.768075	-1.21489e-09	5.37394e-10	4.10025e-06	1.11802e-06	0.000291901	0.00962939	1.90898e-06	6.29152e-06	8.0527e-05	6.46586e-05	0.213994	0.85087	-4.62015e-05	0.000207255
1073	Sm_gene-F5989_RS07585	Ss_gene-SELSP_RS02520	-2.46114e-08	3.25755e-08	0.450557	0.768974	-8.84582e-08	3.92354e-08	0.00013658	6.32129e-05	0.0315508	0.13672	1.26851e-05	0.000260475	-1.93542e-05	4.75992e-05	0.6846	0.990875	-0.000112647	7.39385e-05
1074	Sm_gene-F5989_RS05185	Ss_gene-SELSP_RS02500	-3.77959e-09	5.00268e-09	0.450561	0.768974	-1.35847e-08	6.02549e-09	-4.93603e-06	9.52252e-06	0.604611	0.831494	-2.35998e-05	1.37278e-05	9.55997e-06	2.92105e-05	0.743695	0.990875	-4.76915e-05	6.68114e-05
1075	Sm_gene-F5989_RS05185	Ss_gene-SELSP_RS02520	-3.71825e-09	4.93423e-09	0.451729	0.770251	-1.33892e-08	5.95266e-09	-3.81413e-06	9.97985e-06	0.702608	0.889533	-2.33743e-05	1.5746e-05	-2.17146e-05	4.63881e-05	0.640064	0.990875	-0.000112634	6.92045e-05
1076	Sm_gene-F5989_RS03550	Ss_gene-SELSP_RS04610	-4.17658e-08	5.55308e-08	0.452595	0.770832	-1.50604e-07	6.70725e-08	4.98014e-05	7.43547e-05	0.503535	0.754069	-9.5931e-05	0.000195534	1.91159e-05	6.09917e-05	0.754191	0.990875	-0.000100426	0.000138657
1077	Sm_gene-F5989_RS01765	Ss_gene-SELSP_RS07535	-2.9007e-08	3.86037e-08	0.453025	0.770832	-1.04669e-07	4.66549e-08	0.000258982	0.000132775	0.0520858	0.181358	-1.25222e-06	0.000519216	-5.70494e-06	3.27982e-05	0.862035	0.990875	-6.99882e-05	5.85784e-05
1078	Sm_gene-F5989_RS09420	Ss_rna-SELSP_RS04700	-7.48242e-09	9.96469e-09	0.453332	0.770832	-2.70128e-08	1.2048e-08	3.24765e-05	1.23628e-05	0.00907794	0.0736278	8.24594e-06	5.6707e-05	4.47687e-05	2.59966e-05	0.0861292	0.85087	-6.18372e-06	9.57212e-05
1079	Sm_gene-F5989_RS09600	Ss_gene-SELSP_RS09310	-1.8572e-08	2.47773e-08	0.454137	0.771485	-6.71347e-08	2.99907e-08	4.84101e-05	2.83023e-05	0.0882601	0.258849	-7.06132e-06	0.000103882	-2.49727e-05	5.6491e-05	0.658775	0.990875	-0.000135693	8.57475e-05
1080	Sm_gene-F5989_RS05800	Ss_rna-SELSP_RS10015	-5.39549e-09	7.24747e-09	0.457204	0.775677	-1.96003e-08	8.8093e-09	1.71313e-05	1.38957e-05	0.21864	0.463779	-1.01037e-05	4.43663e-05	4.29741e-05	2.95752e-05	0.147304	0.85087	-1.49922e-05	0.00010094
1081	Sm_gene-F5989_RS03245	Ss_gene-SELSP_RS01640	9.01729e-10	1.21383e-09	0.458162	0.775677	-1.47733e-09	3.28079e-09	1.07905e-07	7.35762e-06	0.988309	0.995916	-1.43128e-05	1.45286e-05	1.38774e-06	4.55065e-06	0.760622	0.990875	-7.53137e-06	1.03068e-05
1082	Sm_gene-F5989_RS01860	Ss_gene-SELSP_RS01640	-1.07841e-09	1.4529e-09	0.458544	0.775677	-3.92604e-09	1.76922e-09	8.37712e-05	6.09593e-05	0.170447	0.395981	-3.57067e-05	0.000203249	3.38353e-06	4.90227e-06	0.490629	0.961842	-6.22475e-06	1.29918e-05
1083	Sm_gene-F5989_RS03075	Ss_gene-SELSP_RS01275	-5.8494e-09	7.88352e-09	0.458708	0.775677	-2.13008e-08	9.60202e-09	4.02192e-06	1.04796e-05	0.701421	0.889145	-1.65177e-05	2.45615e-05	9.40851e-05	5.94609e-05	0.114682	0.85087	-2.24561e-05	0.000210626
1084	Sm_gene-F5989_RS09600	Ss_gene-SELSP_RS08375	-4.94777e-09	6.66854e-09	0.45872	0.775677	-1.80179e-08	8.12233e-09	4.53751e-05	2.54908e-05	0.0761245	0.232173	-4.58596e-06	9.53362e-05	3.58038e-05	3.36442e-05	0.288137	0.882897	-3.01376e-05	0.000101745
1085	Sm_gene-F5989_RS09425	Ss_gene-SELSP_RS01225	-1.36514e-09	1.84702e-09	0.460448	0.777021	-4.98522e-09	2.25495e-09	2.51677e-06	8.7482e-06	0.773792	0.930073	-1.46294e-05	1.96629e-05	1.49716e-05	1.4865e-05	0.3147	0.889167	-1.41632e-05	4.41064e-05
1086	Sm_gene-F5989_RS09425	Ss_gene-SELSP_RS09760	-9.06678e-09	1.22691e-08	0.460516	0.777021	-3.31139e-08	1.49803e-08	4.4557e-06	9.54698e-06	0.641059	0.853349	-1.4256e-05	2.31674e-05	-0.000112093	7.76872e-05	0.150147	0.85087	-0.000264357	4.01715e-05
1087	Sm_gene-F5989_RS09910	Ss_gene-SELSP_RS04605	2.93874e-08	3.98636e-08	0.461604	0.777021	-4.87438e-08	1.07519e-07	1.48699e-05	1.39868e-05	0.288613	0.549924	-1.25437e-05	4.22836e-05	1.69594e-05	7.51059e-05	0.821513	0.990875	-0.000130246	0.000164164
1088	Sm_gene-F5989_RS09900	Ss_gene-SELSP_RS02520	1.35339e-08	1.83648e-08	0.461755	0.777021	-2.24605e-08	4.95284e-08	5.0781e-05	2.94035e-05	0.0852367	0.252814	-6.84882e-06	0.000108411	-5.12303e-05	4.94949e-05	0.301511	0.882897	-0.000148238	4.57779e-05
1089	Sm_gene-F5989_RS01765	Ss_gene-SELSP_RS05005	-3.25548e-08	4.41872e-08	0.461879	0.777021	-1.1916e-07	5.40506e-08	0.000240814	0.000115202	0.0374647	0.150598	1.50226e-05	0.000466606	2.13586e-06	3.15807e-05	0.946126	0.992754	-5.97611e-05	6.40328e-05
1090	Sm_gene-F5989_RS09425	Ss_gene-SELSP_RS08335	-4.98208e-09	6.76499e-09	0.462058	0.777021	-1.82412e-08	8.27706e-09	2.67417e-06	8.74784e-06	0.760058	0.923252	-1.44713e-05	1.98196e-05	1.16356e-05	3.28902e-05	0.72377	0.990875	-5.2828e-05	7.60991e-05
1091	Sm_gene-F5989_RS04110	Ss_rna-SELSP_RS11975	-4.15154e-10	5.64589e-10	0.462745	0.777323	-1.52173e-09	6.91421e-10	5.63091e-05	4.89221e-05	0.250692	0.505119	-3.95765e-05	0.000152195	1.25139e-06	9.35142e-07	0.181898	0.85087	-5.8146e-07	3.08423e-06
1092	Sm_gene-F5989_RS06275	Ss_gene-SELSP_RS02495	-6.02134e-09	8.19499e-09	0.463086	0.777323	-2.20832e-08	1.00405e-08	1.07167e-05	2.39512e-05	0.654897	0.861137	-3.62268e-05	5.76602e-05	-2.43736e-05	4.35394e-05	0.576048	0.980536	-0.000109709	6.0962e-05
1093	Sm_gene-F5989_RS04695	Ss_gene-SELSP_RS07165	-7.67111e-10	1.04859e-09	0.465033	0.779876	-2.82232e-09	1.28809e-09	0.00013358	4.47142e-05	0.00305652	0.0404443	4.59415e-05	0.000221218	-1.86374e-06	1.26738e-06	0.14251	0.85087	-4.34777e-06	6.20281e-07
1094	Sm_gene-F5989_RS01460	Ss_gene-SELSP_RS02495	-1.04711e-08	1.43835e-08	0.467213	0.782817	-3.86623e-08	1.77201e-08	7.33202e-06	1.429e-05	0.608284	0.832192	-2.06758e-05	3.53398e-05	-2.60084e-05	4.32865e-05	0.548419	0.973609	-0.000110848	5.88316e-05
1095	Sm_gene-F5989_RS05965	Ss_gene-SELSP_RS04610	-8.32029e-09	1.1454e-08	0.468181	0.783245	-3.07698e-08	1.41292e-08	7.9943e-06	1.48041e-05	0.589613	0.824379	-2.10213e-05	3.70099e-05	1.56892e-05	5.98929e-05	0.793544	0.990875	-0.000101699	0.000133077
1096	Sm_gene-F5989_RS09915	Ss_gene-SELSP_RS02150	-6.21141e-08	8.55361e-08	0.468324	0.783245	-2.29762e-07	1.05534e-07	1.49512e-05	1.96295e-05	0.446882	0.702987	-2.35219e-05	5.34243e-05	-0.000104661	0.000526813	0.842662	0.990875	-0.0011372	0.000927873
1097	Sm_gene-F5989_RS07110	Ss_gene-SELSP_RS09760	-1.33548e-08	1.84172e-08	0.468965	0.783603	-4.94518e-08	2.27422e-08	1.00666e-05	4.45223e-05	0.821283	0.94859	-7.71955e-05	9.73286e-05	-0.00011006	7.74394e-05	0.156331	0.85087	-0.000261839	4.1718e-05
1098	Sm_gene-F5989_RS09910	Ss_rna-SELSP_RS04700	2.15701e-08	2.9864e-08	0.470712	0.785806	-3.69623e-08	8.01025e-08	1.63343e-05	1.36472e-05	0.232333	0.48334	-1.04136e-05	4.30822e-05	3.14894e-05	2.50847e-05	0.210383	0.85087	-1.76757e-05	8.06545e-05
1099	Sm_gene-F5989_RS05185	Ss_gene-SELSP_RS02815	-1.56908e-08	2.18011e-08	0.47228	0.786575	-5.84201e-08	2.70386e-08	-4.69402e-06	9.62684e-06	0.626207	0.844893	-2.35623e-05	1.41742e-05	8.72201e-05	9.1869e-05	0.343218	0.893634	-9.28399e-05	0.00026728
1100	Sm_rna-F5989_RS08255	Ss_gene-SELSP_RS10675	6.03411e-10	8.39682e-10	0.472961	0.786575	-1.04234e-09	2.24916e-09	-5.13291e-06	2.08349e-06	0.0143409	0.0896297	-9.21647e-06	-1.04935e-06	-2.91662e-05	5.48943e-05	0.595611	0.983563	-0.000136757	7.84246e-05
1101	Sm_gene-F5989_RS09415	Ss_rna-SELSP_RS04700	1.58001e-08	2.20039e-08	0.473307	0.786575	-2.73269e-08	5.8927e-08	5.63598e-06	2.00742e-05	0.779099	0.931564	-3.37087e-05	4.49807e-05	3.03969e-05	2.56351e-05	0.2367	0.859324	-1.98469e-05	8.06407e-05
1102	Sm_gene-F5989_RS05675	Ss_rna-SELSP_RS04715	-5.9748e-08	8.32272e-08	0.473409	0.786575	-2.2287e-07	1.03374e-07	3.35596e-05	3.74968e-05	0.371538	0.630447	-3.99329e-05	0.000107052	0.000126805	9.76389e-05	0.195085	0.85087	-6.45638e-05	0.000318174
1103	Sm_gene-F5989_RS03555	Ss_gene-SELSP_RS05005	-9.21302e-09	1.28413e-08	0.473678	0.786575	-3.43815e-08	1.59554e-08	7.30314e-05	3.06239e-05	0.0177384	0.0994537	1.30097e-05	0.000133053	-1.38761e-06	2.6948e-05	0.958969	0.995915	-5.42048e-05	5.14295e-05
1104	Sm_gene-F5989_RS07585	Ss_gene-SELSP_RS11020	-5.95904e-09	8.3242e-09	0.474654	0.786575	-2.22742e-08	1.03561e-08	0.000140931	6.90071e-05	0.0420386	0.161545	5.67966e-06	0.000276183	-1.60563e-06	1.1471e-05	0.888779	0.990875	-2.40883e-05	2.0877e-05
1105	Sm_gene-F5989_RS04720	Ss_gene-SELSP_RS00425	-1.67775e-08	2.3472e-08	0.475322	0.786575	-6.27819e-08	2.92268e-08	0.000191358	0.000180451	0.289834	0.549965	-0.000162319	0.000545035	1.00979e-05	1.24721e-05	0.418818	0.941201	-1.4347e-05	3.45429e-05
1106	Sm_gene-F5989_RS09415	Ss_gene-SELSP_RS07600	-3.84919e-09	5.39185e-09	0.475876	0.786575	-1.4417e-08	6.71865e-09	2.90018e-05	3.56474e-05	0.416564	0.674524	-4.08658e-05	9.88694e-05	2.26555e-05	1.66768e-05	0.17537	0.85087	-1.00304e-05	5.53413e-05
1107	Sm_gene-F5989_RS05965	Ss_gene-SELSP_RS02495	-4.79935e-09	6.72465e-09	0.475995	0.786575	-1.79794e-08	8.38071e-09	1.76951e-06	7.87777e-06	0.822434	0.948723	-1.36706e-05	1.72097e-05	-2.47756e-05	4.35015e-05	0.569439	0.977978	-0.000110037	6.04857e-05
1108	Sm_gene-F5989_RS00695	Ss_gene-SELSP_RS00425	-2.59602e-10	3.63868e-10	0.476147	0.786575	-9.7277e-10	4.53566e-10	4.64355e-07	3.56423e-06	0.896435	0.976816	-6.52141e-06	7.45012e-06	1.13674e-05	1.263e-05	0.368856	0.91288	-1.33869e-05	3.61217e-05
1109	Sm_gene-F5989_RS05185	Ss_gene-SELSP_RS07185	7.29249e-10	1.02246e-09	0.476284	0.786575	-1.27474e-09	2.73324e-09	-1.8766e-05	1.82238e-05	0.303994	0.561715	-5.44841e-05	1.6952e-05	-4.21569e-06	1.95387e-06	0.0317876	0.85087	-8.04519e-06	-3.86181e-07
1110	Sm_gene-F5989_RS09600	Ss_gene-SELSP_RS02495	-4.65339e-09	6.52496e-09	0.476322	0.786575	-1.74421e-08	8.1353e-09	3.92708e-05	1.91977e-05	0.0417074	0.161286	1.64399e-06	7.68977e-05	-1.44122e-05	5.27692e-05	0.784959	0.990875	-0.000117838	8.90135e-05
1111	Sm_gene-F5989_RS01765	Ss_gene-SELSP_RS08090	-6.86647e-08	9.68015e-08	0.478693	0.789778	-2.58392e-07	1.21063e-07	0.000201015	7.56457e-05	0.00831774	0.0690112	5.27518e-05	0.000349278	3.25624e-05	0.000131489	0.804587	0.990875	-0.00022515	0.000290275
1112	Sm_gene-F5989_RS05185	Ss_gene-SELSP_RS09310	-7.32655e-09	1.03528e-08	0.479712	0.790747	-2.76176e-08	1.29645e-08	-4.15194e-06	1.00457e-05	0.679693	0.876145	-2.38412e-05	1.55374e-05	-2.82775e-05	5.67976e-05	0.61896	0.990875	-0.000139599	8.30436e-05
1113	Sm_gene-F5989_RS01295	Ss_gene-SELSP_RS02500	-1.6517e-08	2.34025e-08	0.480898	0.791426	-6.23851e-08	2.93511e-08	2.47924e-05	2.15589e-05	0.251107	0.505119	-1.74622e-05	6.7047e-05	2.27319e-05	3.94397e-05	0.564816	0.974867	-5.45685e-05	0.000100032
1114	Sm_gene-F5989_RS09600	Ss_gene-SELSP_RS12145	-3.82742e-10	5.42742e-10	0.481257	0.791426	-1.4465e-09	6.81012e-10	4.51675e-05	2.7064e-05	0.0962253	0.272768	-7.87704e-06	9.8212e-05	3.9574e-06	4.08414e-06	0.333377	0.892012	-4.04737e-06	1.19622e-05
1115	Sm_gene-F5989_RS09420	Ss_gene-SELSP_RS10675	-7.30503e-09	1.03626e-08	0.481418	0.791426	-2.76153e-08	1.30053e-08	4.95422e-05	3.16633e-05	0.118766	0.312362	-1.25168e-05	0.000111601	-3.36756e-06	4.81748e-05	0.94432	0.992754	-9.77884e-05	9.10533e-05
1116	Sm_gene-F5989_RS01295	Ss_rna-SELSP_RS04145	-4.52274e-09	6.44955e-09	0.483716	0.794235	-1.71636e-08	8.11814e-09	1.35943e-05	1.11948e-05	0.225617	0.472095	-8.34715e-06	3.55358e-05	3.24918e-05	3.38065e-05	0.337306	0.892415	-3.37678e-05	9.87514e-05
1117	Sm_gene-F5989_RS04720	Ss_gene-SELSP_RS07165	-2.52727e-09	3.60625e-09	0.483994	0.794235	-9.59538e-09	4.54084e-09	9.19753e-05	7.34862e-05	0.211735	0.454405	-5.2055e-05	0.000236006	-1.83992e-06	1.30633e-06	0.160077	0.85087	-4.40028e-06	7.20444e-07
1118	Sm_gene-F5989_RS00695	Ss_gene-SELSP_RS01200	6.46284e-10	9.2324e-10	0.484484	0.794328	-1.16323e-09	2.4558e-09	-3.78132e-06	4.02092e-06	0.347797	0.606858	-1.16622e-05	4.09954e-06	-9.8016e-06	2.09024e-05	0.639481	0.990875	-5.07695e-05	3.11663e-05
1119	Sm_gene-F5989_RS04715	Ss_gene-SELSP_RS09320	2.54587e-09	3.64398e-09	0.485335	0.794395	-4.5962e-09	9.68794e-09	5.61609e-06	3.90598e-06	0.151575	0.366091	-2.0395e-06	1.32717e-05	-8.91944e-05	0.000102805	0.386333	0.930607	-0.000290688	0.000112299
1120	Sm_gene-F5989_RS05185	Ss_gene-SELSP_RS01200	-7.35809e-10	1.05332e-09	0.485391	0.794395	-2.80028e-09	1.32866e-09	-4.81301e-06	9.58132e-06	0.615819	0.838405	-2.3592e-05	1.3966e-05	-1.74859e-07	2.23906e-05	0.993774	0.999287	-4.40596e-05	4.37099e-05
1121	Sm_gene-F5989_RS07420	Ss_gene-SELSP_RS02815	-8.24609e-08	1.18392e-07	0.486674	0.79546	-3.14504e-07	1.49583e-07	0.000248395	0.000210661	0.239325	0.492923	-0.000164492	0.000661283	6.2264e-05	9.4523e-05	0.510605	0.969885	-0.000122998	0.000247526
1122	Sm_rna-F5989_RS08255	Ss_gene-SELSP_RS07600	2.17284e-10	3.12338e-10	0.487199	0.79546	-3.94888e-10	8.29456e-10	-4.89728e-06	2.07094e-06	0.0187072	0.102273	-8.95626e-06	-8.38309e-07	8.87903e-06	1.6007e-05	0.579534	0.980536	-2.24941e-05	4.02522e-05
1123	Sm_gene-F5989_RS07585	Ss_gene-SELSP_RS10675	-9.80028e-09	1.41169e-08	0.488105	0.79546	-3.7469e-08	1.78684e-08	0.000121291	5.13064e-05	0.0187419	0.102273	2.07327e-05	0.00022185	7.00726e-06	5.21144e-05	0.893134	0.990875	-9.5135e-05	0.00010915
1124	Sm_gene-F5989_RS09910	Ss_gene-SELSP_RS07535	9.13969e-09	1.31838e-08	0.488713	0.79546	-1.67001e-08	3.49795e-08	1.54157e-05	1.38206e-05	0.265604	0.522647	-1.16721e-05	4.25035e-05	-2.11121e-05	3.62399e-05	0.560642	0.973609	-9.21409e-05	4.99167e-05
1125	Sm_gene-F5989_RS01460	Ss_gene-SELSP_RS04615	-5.83675e-09	8.4208e-09	0.488785	0.79546	-2.23412e-08	1.06677e-08	7.02896e-06	1.44825e-05	0.627804	0.845529	-2.13562e-05	3.54141e-05	5.24798e-05	5.51119e-05	0.341776	0.892415	-5.55375e-05	0.000160497
1126	Sm_gene-F5989_RS09415	Ss_gene-SELSP_RS00425	3.89663e-09	5.62527e-09	0.489057	0.79546	-7.1287e-09	1.4922e-08	-1.66465e-05	4.13289e-05	0.687409	0.880518	-9.76496e-05	6.43566e-05	5.56487e-06	1.24e-05	0.653929	0.990875	-1.87387e-05	2.98684e-05
1127	Sm_gene-F5989_RS01860	Ss_gene-SELSP_RS09310	-1.55971e-08	2.25175e-08	0.48908	0.79546	-5.97305e-08	2.85364e-08	7.54312e-05	5.09624e-05	0.139934	0.348505	-2.44533e-05	0.000175316	-2.5008e-05	6.08049e-05	0.681172	0.990875	-0.000144183	9.41674e-05
1128	Sm_gene-F5989_RS04695	Ss_rna-SELSP_RS10015	-9.47977e-09	1.37084e-08	0.489791	0.795753	-3.63477e-08	1.73882e-08	0.000139378	4.79977e-05	0.0039723	0.0459821	4.53045e-05	0.000233452	3.96935e-05	2.80668e-05	0.158373	0.85087	-1.53165e-05	9.47034e-05
1129	Sm_rna-F5989_RS04215	Ss_gene-SELSP_RS09310	4.86418e-10	7.0394e-10	0.490128	0.795753	-8.93279e-10	1.86611e-09	3.10829e-06	9.51551e-07	0.0012208	0.0231809	1.24328e-06	4.97329e-06	-3.67149e-05	6.03326e-05	0.543309	0.973609	-0.000154965	8.15348e-05
1130	Sm_gene-F5989_RS09405	Ss_gene-SELSP_RS02265	-6.11862e-09	8.89563e-09	0.49212	0.798107	-2.35537e-08	1.13165e-08	8.23606e-06	1.16831e-05	0.481408	0.735351	-1.46623e-05	3.11344e-05	-1.28781e-05	4.46047e-05	0.773007	0.990875	-0.000100302	7.45454e-05
1131	Sm_gene-F5989_RS06025	Ss_gene-SELSP_RS07600	-5.33581e-09	7.77083e-09	0.49286	0.798107	-2.05664e-08	9.89474e-09	9.38025e-05	6.63228e-05	0.158348	0.377655	-3.61879e-05	0.000223793	1.79368e-05	1.60623e-05	0.265055	0.882897	-1.35447e-05	4.94183e-05
1132	Sm_gene-F5989_RS05185	Ss_gene-SELSP_RS03510	8.14044e-10	1.18585e-09	0.492976	0.798107	-1.51019e-09	3.13827e-09	-1.81714e-05	1.81628e-05	0.317922	0.578605	-5.37698e-05	1.74269e-05	-6.68641e-06	4.03337e-05	0.868449	0.990875	-8.5739e-05	7.23662e-05
1133	Sm_gene-F5989_RS01860	Ss_gene-SELSP_RS02495	-1.42529e-08	2.07794e-08	0.49332	0.798107	-5.49799e-08	2.6474e-08	7.10358e-05	4.93175e-05	0.150851	0.365753	-2.56247e-05	0.000167696	-2.13906e-05	4.42047e-05	0.628827	0.990875	-0.00010803	6.52491e-05
1134	Sm_gene-F5989_RS09915	Ss_gene-SELSP_RS07165	-5.4076e-11	7.90376e-11	0.494413	0.798768	-2.08987e-10	1.00835e-10	8.98138e-06	1.21117e-05	0.45897	0.715385	-1.47572e-05	3.272e-05	-1.99038e-06	1.3184e-06	0.13222	0.85087	-4.57439e-06	5.93628e-07
1135	Sm_gene-F5989_RS03075	Ss_gene-SELSP_RS02500	-4.13454e-09	6.04567e-09	0.4946	0.798768	-1.59838e-08	7.71476e-09	2.1322e-06	9.96093e-06	0.830655	0.952215	-1.73909e-05	2.16553e-05	2.11674e-05	3.86749e-05	0.584587	0.980536	-5.4634e-05	9.69687e-05
1136	Sm_gene-F5989_RS09605	Ss_gene-SELSP_RS07600	-1.94798e-09	2.86426e-09	0.49699	0.801325	-7.56184e-09	3.66587e-09	1.6443e-05	1.35329e-05	0.225351	0.472095	-1.00811e-05	4.29671e-05	2.04301e-05	1.5296e-05	0.182723	0.85087	-9.54955e-06	5.04097e-05
1137	Sm_gene-F5989_RS05800	Ss_gene-SELSP_RS00425	1.12693e-09	1.65726e-09	0.497057	0.801325	-2.12125e-09	4.3751e-09	7.2384e-06	1.44778e-05	0.617483	0.838405	-2.11376e-05	3.56144e-05	2.68121e-06	1.36177e-05	0.844051	0.990875	-2.40089e-05	2.93713e-05
1138	Sm_gene-F5989_RS07420	Ss_gene-SELSP_RS10490	1.76962e-08	2.60871e-08	0.498094	0.802157	-3.34335e-08	6.88259e-08	2.41953e-05	0.000143149	0.865899	0.970172	-0.000256372	0.000304762	-1.9219e-06	7.77548e-06	0.80495	0.990875	-1.71616e-05	1.33178e-05
1139	Sm_rna-F5989_RS00925	Ss_gene-SELSP_RS07600	1.016e-10	1.49898e-10	0.498449	0.802157	-1.92195e-10	3.95395e-10	1.45302e-06	1.23967e-06	0.242127	0.495334	-9.76683e-07	3.88272e-06	7.57639e-06	1.72208e-05	0.6603	0.990875	-2.61757e-05	4.13285e-05
1140	Sm_gene-F5989_RS09910	Ss_gene-SELSP_RS02495	1.64089e-08	2.42853e-08	0.499794	0.803616	-3.11895e-08	6.40072e-08	1.48368e-05	1.39415e-05	0.288124	0.549702	-1.2488e-05	4.21616e-05	-3.18585e-05	4.3328e-05	0.462766	0.944482	-0.00011678	5.3063e-05
1141	Sm_rna-F5989_RS04215	Ss_gene-SELSP_RS07600	1.05269e-10	1.56315e-10	0.50121	0.805043	-2.01104e-10	4.11641e-10	2.91059e-06	1.13464e-06	0.0108201	0.0799724	6.86725e-07	5.13445e-06	6.55506e-06	1.70473e-05	0.700877	0.990875	-2.68571e-05	3.99672e-05
1142	Sm_gene-F5989_RS05065	Ss_gene-SELSP_RS11020	8.9957e-09	1.33777e-08	0.501843	0.805043	-1.7224e-08	3.52154e-08	-5.77195e-05	5.52394e-05	0.29695	0.554286	-0.000165987	5.05478e-05	-3.41625e-06	1.12752e-05	0.762118	0.990875	-2.55151e-05	1.86827e-05
1143	Sm_gene-F5989_RS07420	Ss_gene-SELSP_RS08335	3.19741e-08	4.76177e-08	0.502458	0.805043	-6.13549e-08	1.25303e-07	8.6259e-05	7.13777e-05	0.227855	0.476235	-5.36387e-05	0.000226157	5.92721e-08	3.20138e-05	0.998524	0.999287	-6.26867e-05	6.28052e-05
1144	Sm_rna-F5989_RS08255	Ss_rna-SELSP_RS11975	-1.18817e-11	1.77165e-11	0.502977	0.805043	-4.66054e-11	2.28419e-11	-3.04994e-06	2.24762e-06	0.175858	0.40193	-7.45519e-06	1.35531e-06	1.34057e-06	9.975e-07	0.180033	0.85087	-6.14495e-07	3.29564e-06
1145	Sm_gene-F5989_RS04535	Ss_gene-SELSP_RS11020	8.80276e-10	1.31354e-09	0.503297	0.805043	-1.69421e-09	3.45476e-09	-8.8163e-07	7.14857e-06	0.901933	0.978829	-1.48926e-05	1.31293e-05	-3.53259e-06	1.13852e-05	0.756574	0.990875	-2.58472e-05	1.8782e-05
1146	Sm_gene-F5989_RS03245	Ss_gene-SELSP_RS10675	1.27711e-08	1.90577e-08	0.503317	0.805043	-2.45814e-08	5.01236e-08	-5.01657e-08	7.30569e-06	0.994526	0.997792	-1.43691e-05	1.42687e-05	-1.06719e-05	4.81345e-05	0.824698	0.990875	-0.000105014	8.367e-05
1147	Sm_gene-F5989_RS09900	Ss_rna-SELSP_RS04145	-1.79004e-08	2.6765e-08	0.504163	0.805693	-7.03589e-08	3.45581e-08	6.99768e-05	2.58291e-05	0.00714946	0.0646244	1.93528e-05	0.000120601	3.43734e-05	3.3515e-05	0.305937	0.882897	-3.13147e-05	0.000100062
1148	Sm_gene-F5989_RS01860	Ss_gene-SELSP_RS10675	1.60668e-08	2.41058e-08	0.505619	0.807317	-3.11797e-08	6.33134e-08	2.30405e-05	5.47503e-05	0.674195	0.874398	-8.42681e-05	0.000130349	-1.40601e-05	4.94515e-05	0.77637	0.990875	-0.000110983	8.2863e-05
1149	Sm_gene-F5989_RS09600	Ss_gene-SELSP_RS06010	-5.97692e-09	8.9941e-09	0.50688	0.808625	-2.3605e-08	1.16512e-08	5.07075e-05	3.41254e-05	0.138398	0.34609	-1.6177e-05	0.000117592	3.44743e-05	2.64669e-05	0.193774	0.85087	-1.73998e-05	8.63485e-05
1150	Sm_gene-F5989_RS04110	Ss_gene-SELSP_RS02520	-1.77656e-08	2.68974e-08	0.509467	0.811224	-7.04835e-08	3.49523e-08	4.93756e-05	4.47077e-05	0.270341	0.527726	-3.82499e-05	0.000137001	-2.34841e-05	4.72523e-05	0.619575	0.990875	-0.000116097	6.91288e-05
1151	Sm_rna-F5989_RS04215	Ss_rna-SELSP_RS11755	7.80571e-12	1.18262e-11	0.50976	0.811224	-1.53732e-11	3.09846e-11	2.7021e-06	1.37154e-06	0.0497862	0.178496	1.39249e-08	5.39028e-06	2.56353e-07	1.37046e-06	0.851749	0.990875	-2.42971e-06	2.94241e-06
1152	Sm_gene-F5989_RS01295	Ss_gene-SELSP_RS04610	2.2919e-08	3.47558e-08	0.51015	0.811224	-4.52012e-08	9.10392e-08	-5.57587e-06	2.81538e-05	0.843146	0.959166	-6.07563e-05	4.96045e-05	-6.06052e-06	6.19847e-05	0.92218	0.992754	-0.000127548	0.000115427
1153	Sm_gene-F5989_RS05965	Ss_gene-SELSP_RS00625	-2.30221e-10	3.49491e-10	0.510595	0.811224	-9.15211e-10	4.54768e-10	7.13783e-06	1.42553e-05	0.616957	0.838405	-2.08021e-05	3.50778e-05	1.9202e-06	1.22477e-06	0.118028	0.85087	-4.80304e-07	4.3207e-06
1154	Sm_gene-F5989_RS09415	Ss_rna-SELSP_RS04145	1.46263e-08	2.22724e-08	0.511899	0.811224	-2.90267e-08	5.82793e-08	5.76841e-06	1.98166e-05	0.771193	0.928504	-3.30715e-05	4.46083e-05	1.47886e-05	3.42487e-05	0.666211	0.990875	-5.23376e-05	8.19148e-05
1155	Sm_gene-F5989_RS05065	Ss_gene-SELSP_RS01200	-9.81993e-09	1.4956e-08	0.511972	0.811224	-3.91332e-08	1.94933e-08	-1.26004e-05	4.42617e-05	0.776095	0.930299	-9.93518e-05	7.4151e-05	-5.76236e-06	2.10258e-05	0.784234	0.990875	-4.69721e-05	3.54474e-05
1156	Sm_gene-F5989_RS04120	Ss_rna-SELSP_RS10015	6.25441e-08	9.5259e-08	0.511984	0.811224	-1.2416e-07	2.49248e-07	0.000105209	0.000141629	0.458179	0.715385	-0.000172378	0.000382796	3.36471e-05	2.8357e-05	0.236385	0.859324	-2.19316e-05	8.92257e-05
1157	Sm_gene-F5989_RS01860	Ss_gene-SELSP_RS07165	-5.37869e-10	8.19339e-10	0.512049	0.811224	-2.14374e-09	1.06801e-09	5.7485e-05	4.03568e-05	0.155411	0.372865	-2.16129e-05	0.000136583	-1.93848e-06	1.28624e-06	0.132886	0.85087	-4.45946e-06	5.82497e-07
1158	Sm_gene-F5989_RS07425	Ss_rna-SELSP_RS04145	-1.88492e-08	2.87551e-08	0.512666	0.8115	-7.52082e-08	3.75098e-08	8.22092e-05	6.50314e-05	0.207203	0.449471	-4.525e-05	0.000209668	3.35528e-05	3.36109e-05	0.318989	0.889167	-3.23234e-05	9.94289e-05
1159	Sm_gene-F5989_RS01295	Ss_gene-SELSP_RS04615	-1.67143e-08	2.55879e-08	0.514144	0.812657	-6.68656e-08	3.34371e-08	3.57476e-05	3.88455e-05	0.358214	0.617112	-4.03881e-05	0.000111883	5.74567e-05	5.86089e-05	0.327744	0.892012	-5.74148e-05	0.000172328
1160	Sm_gene-F5989_RS03555	Ss_rna-SELSP_RS10015	1.03136e-08	1.57944e-08	0.514284	0.812657	-2.06429e-08	4.12701e-08	5.13855e-05	2.30788e-05	0.0267554	0.124159	6.15184e-06	9.66192e-05	3.55734e-05	2.83999e-05	0.211375	0.85087	-2.00893e-05	9.12361e-05
1161	Sm_rna-F5989_RS00925	Ss_gene-SELSP_RS04610	4.63365e-10	7.10535e-10	0.514836	0.812829	-9.29258e-10	1.85599e-09	1.6075e-06	1.21262e-06	0.186012	0.419386	-7.6919e-07	3.98419e-06	-2.0572e-05	6.51783e-05	0.752516	0.990875	-0.000148319	0.000107175
1162	Sm_gene-F5989_RS04695	Ss_gene-SELSP_RS01275	-1.88558e-08	2.89468e-08	0.515314	0.812883	-7.55904e-08	3.78789e-08	0.000164388	8.22361e-05	0.0465541	0.169528	3.20796e-06	0.000325568	7.7923e-05	5.78748e-05	0.179234	0.85087	-3.55095e-05	0.000191356
1163	Sm_gene-F5989_RS06275	Ss_gene-SELSP_RS05005	-2.90765e-09	4.48423e-09	0.517234	0.814577	-1.16966e-08	5.88128e-09	1.08535e-05	2.46989e-05	0.660679	0.865864	-3.75554e-05	5.92623e-05	-3.94241e-06	2.60738e-05	0.879923	0.990875	-5.50462e-05	4.71614e-05
1164	Sm_gene-F5989_RS05065	Ss_gene-SELSP_RS07535	2.37796e-08	3.66771e-08	0.517277	0.814577	-4.81062e-08	9.56654e-08	-5.04867e-05	4.82583e-05	0.296361	0.554286	-0.000145071	4.40979e-05	-1.5056e-05	3.17938e-05	0.63618	0.990875	-7.73706e-05	4.72587e-05
1165	Sm_gene-F5989_RS04110	Ss_gene-SELSP_RS07165	-6.43516e-10	9.98475e-10	0.519767	0.817544	-2.60049e-09	1.31346e-09	3.17064e-05	2.72571e-05	0.245701	0.498196	-2.17166e-05	8.51294e-05	-1.96923e-06	1.27478e-06	0.123505	0.85087	-4.46775e-06	5.29284e-07
1166	Sm_gene-F5989_RS01985	Ss_gene-SELSP_RS05005	3.22437e-08	5.00788e-08	0.520181	0.817544	-6.5909e-08	1.30396e-07	0.00011209	0.000100641	0.266313	0.522647	-8.51624e-05	0.000309342	-1.63484e-05	2.63436e-05	0.535366	0.973609	-6.7981e-05	3.52842e-05
1167	Sm_gene-F5989_RS00695	Ss_gene-SELSP_RS09320	1.45463e-09	2.26095e-09	0.520498	0.817544	-2.97676e-09	5.88601e-09	-3.97987e-06	4.62214e-06	0.389932	0.649178	-1.30391e-05	5.07936e-06	-4.5203e-05	8.99686e-05	0.61575	0.990875	-0.000221538	0.000131132
1168	Sm_gene-F5989_RS03075	Ss_rna-SELSP_RS11755	1.11717e-10	1.74352e-10	0.522194	0.818652	-2.30006e-10	4.5344e-10	-1.41448e-05	2.11865e-05	0.504904	0.75505	-5.56696e-05	2.738e-05	1.33283e-06	1.22632e-06	0.278013	0.882897	-1.07071e-06	3.73637e-06
1169	Sm_gene-F5989_RS03555	Ss_gene-SELSP_RS03510	1.30072e-08	2.03333e-08	0.522877	0.818652	-2.68452e-08	5.28597e-08	3.69302e-05	3.69759e-05	0.318751	0.579014	-3.55413e-05	0.000109402	-1.51535e-05	3.67332e-05	0.680259	0.990875	-8.71492e-05	5.68422e-05
1170	Sm_gene-F5989_RS09600	Ss_gene-SELSP_RS09320	-1.37275e-08	2.14627e-08	0.522942	0.818652	-5.57936e-08	2.83385e-08	4.14787e-05	2.29586e-05	0.0718605	0.222501	-3.51934e-06	8.64767e-05	-2.69159e-05	8.97869e-05	0.764566	0.990875	-0.000202895	0.000149063
1171	Sm_gene-F5989_RS05185	Ss_gene-SELSP_RS02150	-3.52412e-08	5.51344e-08	0.523211	0.818652	-1.43303e-07	7.28202e-08	-5.44692e-06	9.41724e-06	0.563448	0.801242	-2.39044e-05	1.30105e-05	-0.000113503	0.000521942	0.828003	0.990875	-0.00113649	0.000909484
1172	Sm_gene-F5989_RS09910	Ss_gene-SELSP_RS04615	9.52578e-09	1.49111e-08	0.523437	0.818652	-1.96994e-08	3.8751e-08	1.47617e-05	1.40466e-05	0.294183	0.553064	-1.27691e-05	4.22924e-05	3.10772e-05	5.65251e-05	0.582888	0.980536	-7.97099e-05	0.000141864
1173	Sm_gene-F5989_RS09420	Ss_gene-SELSP_RS05005	-3.82986e-09	6.0091e-09	0.52441	0.819474	-1.56075e-08	7.94776e-09	3.62755e-05	1.65642e-05	0.0293298	0.130806	3.81019e-06	6.87407e-05	4.92068e-06	3.72603e-05	0.895028	0.990875	-6.81081e-05	7.79494e-05
1174	Sm_gene-F5989_RS03550	Ss_gene-SELSP_RS09320	3.33018e-08	5.23246e-08	0.524993	0.819686	-6.92525e-08	1.35856e-07	-1.03091e-05	3.68878e-05	0.780085	0.931786	-8.26078e-05	6.19897e-05	-5.89288e-05	9.28708e-05	0.526244	0.971721	-0.000240952	0.000123095
1175	Sm_rna-F5989_RS00925	Ss_gene-SELSP_RS02265	-3.40636e-10	5.36637e-10	0.52609	0.819912	-1.39243e-09	7.11154e-10	2.68494e-06	1.21423e-06	0.0278086	0.12586	3.05086e-07	5.06479e-06	-1.38454e-05	4.93038e-05	0.779052	0.990875	-0.000110479	8.27882e-05
1176	Sm_gene-F5989_RS05185	Ss_rna-SELSP_RS04700	-3.69717e-09	5.83565e-09	0.52688	0.819912	-1.51348e-08	7.74049e-09	-5.38147e-06	9.50874e-06	0.57187	0.808202	-2.40183e-05	1.32553e-05	3.54813e-05	2.49636e-05	0.156309	0.85087	-1.34465e-05	8.44091e-05
1177	Sm_gene-F5989_RS07110	Ss_gene-SELSP_RS04605	-1.6848e-08	2.65994e-08	0.526977	0.819912	-6.89819e-08	3.52858e-08	1.09189e-05	5.34818e-05	0.838372	0.957676	-9.39034e-05	0.000115741	3.46585e-05	7.58142e-05	0.647908	0.990875	-0.000113934	0.000183252
1178	Sm_gene-F5989_RS07420	Ss_gene-SELSP_RS01225	-1.57423e-08	2.49007e-08	0.527758	0.819912	-6.45469e-08	3.30622e-08	0.000155585	8.99042e-05	0.0846046	0.251754	-2.06241e-05	0.000331794	1.17004e-05	1.36515e-05	0.392117	0.930607	-1.5056e-05	3.84567e-05
1179	Sm_gene-F5989_RS05965	Ss_rna-SELSP_RS11755	1.40046e-10	2.21538e-10	0.52779	0.819912	-2.94161e-10	5.74253e-10	-1.98512e-05	2.8835e-05	0.49173	0.745526	-7.63668e-05	3.66643e-05	1.42786e-06	1.18416e-06	0.228888	0.859324	-8.9305e-07	3.74876e-06
1180	Sm_gene-F5989_RS04120	Ss_gene-SELSP_RS06010	2.8826e-08	4.56148e-08	0.527927	0.819912	-6.05774e-08	1.18229e-07	2.6036e-05	0.000224561	0.90778	0.980636	-0.000414096	0.000466168	2.38761e-05	2.68359e-05	0.374367	0.919859	-2.87212e-05	7.64735e-05
1181	Sm_gene-F5989_RS09425	Ss_gene-SELSP_RS10675	-3.34094e-09	5.29115e-09	0.528268	0.819912	-1.37114e-08	7.02952e-09	3.98062e-06	9.67834e-06	0.681166	0.877237	-1.49886e-05	2.29498e-05	2.17964e-06	4.7933e-05	0.963762	0.996939	-9.17674e-05	9.61266e-05
1182	Sm_gene-F5989_RS09600	Ss_gene-SELSP_RS01640	-7.23795e-10	1.14863e-09	0.529105	0.820515	-2.97506e-09	1.52747e-09	5.21777e-05	3.70869e-05	0.160537	0.379948	-2.05112e-05	0.000124867	2.32753e-06	4.45544e-06	0.601794	0.986662	-6.40497e-06	1.106e-05
1183	Sm_gene-F5989_RS01295	Ss_rna-SELSP_RS04715	-2.71686e-08	4.35045e-08	0.532795	0.82448	-1.12436e-07	5.80986e-08	1.59085e-05	1.26605e-05	0.209938	0.451966	-8.90555e-06	4.07226e-05	0.000136799	0.000102199	0.181778	0.85087	-6.35085e-05	0.000337106
1184	Sm_gene-F5989_RS04720	Ss_gene-SELSP_RS02265	-5.22476e-08	8.3665e-08	0.532804	0.82448	-2.16228e-07	1.11733e-07	0.000126397	0.000108471	0.244881	0.498196	-8.62022e-05	0.000338995	-1.14115e-05	4.52485e-05	0.801069	0.990875	-0.000100097	7.72739e-05
1185	Sm_gene-F5989_RS09605	Ss_gene-SELSP_RS08090	-1.57281e-08	2.51983e-08	0.533011	0.82448	-6.51159e-08	3.36597e-08	1.36334e-05	1.06686e-05	0.202319	0.444683	-7.27671e-06	3.45435e-05	5.03247e-05	0.000130971	0.701083	0.990875	-0.000206374	0.000307024
1186	Sm_gene-F5989_RS03070	Ss_gene-SELSP_RS10675	-9.49669e-09	1.53054e-08	0.535434	0.827075	-3.94947e-08	2.05013e-08	2.8951e-05	4.20091e-05	0.491279	0.745526	-5.33853e-05	0.000111287	3.41193e-06	4.86276e-05	0.944112	0.992754	-9.18965e-05	9.87203e-05
1187	Sm_gene-F5989_RS09405	Ss_gene-SELSP_RS08335	6.66708e-09	1.07492e-08	0.535591	0.827075	-1.44009e-08	2.77351e-08	2.42004e-06	9.77823e-06	0.804704	0.941508	-1.67449e-05	2.1585e-05	-1.1445e-06	3.20586e-05	0.971546	0.998646	-6.39783e-05	6.16893e-05
1188	Sm_gene-F5989_RS03245	Ss_gene-SELSP_RS09320	1.41121e-08	2.28041e-08	0.536511	0.827799	-3.05831e-08	5.88073e-08	-2.04824e-07	7.32874e-06	0.977723	0.993431	-1.45689e-05	1.41592e-05	-5.74853e-05	9.25882e-05	0.535177	0.973609	-0.000238955	0.000123984
1189	Sm_gene-F5989_RS05965	Ss_rna-SELSP_RS11975	2.04958e-11	3.3162e-11	0.537032	0.827906	-4.45005e-11	8.54921e-11	-6.21241e-06	8.79294e-06	0.480436	0.734478	-2.34463e-05	1.10214e-05	1.01246e-06	9.44457e-07	0.284621	0.882897	-8.38646e-07	2.86356e-06
1190	Sm_gene-F5989_RS09405	Ss_gene-SELSP_RS07185	-1.36968e-09	2.22124e-09	0.537969	0.828652	-5.72323e-09	2.98387e-09	4.05455e-06	9.75102e-06	0.677861	0.874398	-1.50571e-05	2.31662e-05	-3.52663e-06	1.9248e-06	0.0679569	0.85087	-7.29916e-06	2.45908e-07
1191	Sm_gene-F5989_RS01295	Ss_gene-SELSP_RS05005	-1.17576e-08	1.91439e-08	0.539587	0.829307	-4.92789e-08	2.57636e-08	2.97807e-05	3.15027e-05	0.345282	0.605639	-3.19634e-05	9.15248e-05	4.23533e-06	3.39276e-05	0.900742	0.990875	-6.22616e-05	7.07323e-05
1192	Sm_gene-F5989_RS04120	Ss_gene-SELSP_RS11020	-1.65478e-08	2.69962e-08	0.540384	0.829307	-6.94594e-08	3.63638e-08	0.00026376	0.000194214	0.175503	0.40182	-0.000116893	0.000644413	-1.32029e-06	1.14587e-05	0.90835	0.990936	-2.37789e-05	2.11383e-05
1193	Sm_gene-F5989_RS03075	Ss_gene-SELSP_RS00425	1.16118e-09	1.89754e-09	0.541061	0.829307	-2.55793e-09	4.88029e-09	-4.59086e-06	1.08324e-05	0.672023	0.874398	-2.5822e-05	1.66402e-05	6.14988e-06	1.23072e-05	0.617669	0.990875	-1.79717e-05	3.02715e-05
1194	Sm_gene-F5989_RS06275	Ss_gene-SELSP_RS09320	-1.05621e-08	1.72901e-08	0.541767	0.829307	-4.44501e-08	2.33259e-08	1.30583e-05	2.75487e-05	0.635854	0.852177	-4.09361e-05	6.70527e-05	-2.24571e-05	9.44759e-05	0.812281	0.990875	-0.000207626	0.000162712
1195	Sm_rna-F5989_RS08255	Ss_rna-SELSP_RS04715	7.27813e-10	1.19165e-09	0.541842	0.829307	-1.60778e-09	3.06341e-09	-5.31829e-06	1.80308e-06	0.00344433	0.0426585	-8.85227e-06	-1.78432e-06	0.000114471	0.000145002	0.430505	0.941201	-0.000169728	0.000398669
1196	Sm_gene-F5989_RS01460	Ss_gene-SELSP_RS08375	-4.06427e-09	6.65574e-09	0.54192	0.829307	-1.71093e-08	8.98074e-09	6.16863e-06	1.46893e-05	0.674844	0.874398	-2.2622e-05	3.49592e-05	3.43002e-05	3.29878e-05	0.299315	0.882897	-3.03547e-05	9.89552e-05
1197	Sm_gene-F5989_RS03245	Ss_gene-SELSP_RS09310	1.34787e-08	2.20782e-08	0.542017	0.829307	-2.97939e-08	5.67512e-08	-2.26897e-07	7.31834e-06	0.975288	0.993431	-1.45706e-05	1.41168e-05	-4.45031e-05	5.85544e-05	0.44786	0.941201	-0.000159268	7.02613e-05
1198	Sm_gene-F5989_RS07110	Ss_rna-SELSP_RS04715	-3.107e-08	5.0932e-08	0.542326	0.829307	-1.30895e-07	6.87549e-08	-1.25256e-05	2.21821e-05	0.572738	0.808805	-5.60017e-05	3.09505e-05	0.000122463	9.90797e-05	0.217469	0.857864	-7.173e-05	0.000316655
1199	Sm_gene-F5989_RS09300	Ss_gene-SELSP_RS00425	1.50927e-08	2.47495e-08	0.542466	0.829307	-3.34155e-08	6.36008e-08	0.00011125	0.00022909	0.627609	0.845529	-0.000337758	0.000560258	5.19049e-06	1.22053e-05	0.670962	0.990875	-1.87314e-05	2.91124e-05
1200	Sm_gene-F5989_RS05965	Ss_gene-SELSP_RS09760	-4.89908e-09	8.06837e-09	0.544201	0.831267	-2.07128e-08	1.09146e-08	1.75773e-06	8.34752e-06	0.833373	0.954625	-1.46031e-05	1.81186e-05	-0.000113348	7.79014e-05	0.146758	0.85087	-0.000266032	3.93362e-05
1201	Sm_gene-F5989_RS09915	Ss_rna-SELSP_RS04700	1.23861e-08	2.04301e-08	0.544815	0.831512	-2.76561e-08	5.24283e-08	1.58801e-06	1.10948e-05	0.886287	0.972793	-2.01574e-05	2.33334e-05	3.02968e-05	2.55576e-05	0.236827	0.859324	-1.97952e-05	8.03888e-05
1202	Sm_gene-F5989_RS01765	Ss_gene-SELSP_RS08375	-1.3984e-08	2.31248e-08	0.545843	0.83199	-5.93077e-08	3.13397e-08	0.000223375	0.00011734	0.0579545	0.191062	-6.60654e-06	0.000453357	2.60224e-05	3.42381e-05	0.447853	0.941201	-4.1083e-05	9.31278e-05
1203	Sm_gene-F5989_RS01765	Ss_gene-SELSP_RS06010	-1.48647e-08	2.4593e-08	0.546036	0.83199	-6.30662e-08	3.33367e-08	0.000228987	0.00012646	0.0712249	0.22128	-1.88694e-05	0.000476844	2.92096e-05	2.61912e-05	0.26568	0.882897	-2.21243e-05	8.05434e-05
1204	Sm_gene-F5989_RS00695	Ss_gene-SELSP_RS09760	4.51125e-09	7.47247e-09	0.546509	0.832019	-1.01345e-08	1.9157e-08	-3.61908e-06	3.97818e-06	0.363727	0.623095	-1.14162e-05	4.17801e-06	-0.000133749	7.71609e-05	0.0841033	0.85087	-0.000284981	1.74839e-05
1205	Sm_gene-F5989_RS05965	Ss_gene-SELSP_RS12145	1.46503e-10	2.4379e-10	0.548356	0.834138	-3.31318e-10	6.24323e-10	-8.68997e-06	1.20764e-05	0.472369	0.728833	-3.23594e-05	1.49794e-05	3.97015e-06	4.09414e-06	0.333006	0.892012	-4.05423e-06	1.19945e-05
1206	Sm_gene-F5989_RS03070	Ss_gene-SELSP_RS09760	-2.52603e-08	4.21655e-08	0.549596	0.834797	-1.07903e-07	5.73826e-08	2.40694e-05	3.63376e-05	0.508257	0.755616	-4.71509e-05	9.52897e-05	-0.000111669	7.84195e-05	0.155534	0.85087	-0.000265369	4.20303e-05
1207	Sm_gene-F5989_RS07585	Ss_gene-SELSP_RS08335	-1.04806e-08	1.7521e-08	0.550194	0.834797	-4.48212e-08	2.38599e-08	0.000116208	4.94429e-05	0.0194333	0.104156	1.93014e-05	0.000213114	1.22192e-05	3.29942e-05	0.711399	0.990875	-5.24482e-05	7.68867e-05
1208	Sm_gene-F5989_RS06655	Ss_gene-SELSP_RS02815	3.80611e-08	6.36422e-08	0.550279	0.834797	-8.66754e-08	1.62798e-07	0.000113544	8.27707e-05	0.171202	0.397231	-4.8684e-05	0.000275771	-1.79194e-06	0.000107411	0.986701	0.999287	-0.000212313	0.000208729
1209	Sm_gene-F5989_RS02900	Ss_gene-SELSP_RS07165	-5.1768e-11	8.67207e-11	0.551011	0.834797	-2.21738e-10	1.18202e-10	5.45634e-06	8.00801e-06	0.496193	0.748736	-1.02391e-05	2.11518e-05	-2.00555e-06	1.30702e-06	0.126021	0.85087	-4.56726e-06	5.56156e-07
1210	Sm_gene-F5989_RS01460	Ss_gene-SELSP_RS09760	2.91953e-08	4.89142e-08	0.551066	0.834797	-6.66747e-08	1.25065e-07	-2.95307e-06	5.56408e-06	0.59601	0.827618	-1.38585e-05	7.95233e-06	-0.0001318	7.69033e-05	0.087638	0.85087	-0.000282528	1.89278e-05
1211	Sm_gene-F5989_RS05185	Ss_rna-SELSP_RS11975	5.22829e-11	8.7835e-11	0.552152	0.834943	-1.19871e-10	2.24436e-10	-2.18167e-05	2.38697e-05	0.361489	0.62042	-6.86005e-05	2.49671e-05	1.13203e-06	9.32697e-07	0.225852	0.857971	-6.96018e-07	2.96009e-06
1212	Sm_gene-F5989_RS04715	Ss_gene-SELSP_RS01640	-9.9247e-11	1.66925e-10	0.552606	0.834943	-4.26414e-10	2.2792e-10	9.37821e-06	4.86491e-06	0.0548761	0.186322	-1.56844e-07	1.89133e-05	3.22824e-06	5.08208e-06	0.525791	0.971721	-6.73246e-06	1.31889e-05
1213	Sm_gene-F5989_RS05965	Ss_gene-SELSP_RS05005	-2.39721e-09	4.03727e-09	0.553134	0.834943	-1.03101e-08	5.5157e-09	3.33325e-06	1.0457e-05	0.750143	0.915455	-1.71622e-05	2.38287e-05	-4.2231e-06	2.60693e-05	0.871423	0.990875	-5.53179e-05	4.68717e-05
1214	Sm_gene-F5989_RS05965	Ss_gene-SELSP_RS02520	-2.94951e-09	4.97819e-09	0.553992	0.834943	-1.27066e-08	6.80756e-09	2.01699e-06	8.67711e-06	0.816354	0.947674	-1.49898e-05	1.90238e-05	-2.38973e-05	4.67756e-05	0.60982	0.990875	-0.000115576	6.77812e-05
1215	Sm_gene-F5989_RS07585	Ss_gene-SELSP_RS01275	-1.83631e-08	3.10049e-08	0.55414	0.834943	-7.91315e-08	4.24054e-08	0.000122329	5.54104e-05	0.0280571	0.12636	1.37264e-05	0.000230931	9.43305e-05	6.0683e-05	0.121172	0.85087	-2.4606e-05	0.000213267
1216	Sm_rna-F5989_RS00925	Ss_gene-SELSP_RS00625	-7.70719e-12	1.30241e-11	0.554475	0.834943	-3.32339e-11	1.78196e-11	2.57741e-06	1.36055e-06	0.0591795	0.193362	-8.92274e-08	5.24404e-06	1.74726e-06	1.33014e-06	0.190031	0.85087	-8.59757e-07	4.35428e-06
1217	Sm_gene-F5989_RS01460	Ss_gene-SELSP_RS02150	1.25801e-07	2.12732e-07	0.554745	0.834943	-2.91146e-07	5.42749e-07	-2.56509e-06	5.58997e-06	0.646672	0.856461	-1.35212e-05	8.39104e-06	-0.000281116	0.000526085	0.593511	0.981864	-0.00131222	0.000749993
1218	Sm_gene-F5989_RS04110	Ss_gene-SELSP_RS00425	-4.35901e-09	7.37231e-09	0.554806	0.834943	-1.88085e-08	1.00904e-08	5.04364e-05	5.08461e-05	0.322061	0.582187	-4.92201e-05	0.000150093	9.32047e-06	1.21606e-05	0.444041	0.941201	-1.45139e-05	3.31549e-05
1219	Sm_gene-F5989_RS06275	Ss_gene-SELSP_RS01200	-7.64522e-09	1.30226e-08	0.557615	0.837736	-3.3169e-08	1.78786e-08	1.39444e-05	3.0306e-05	0.645778	0.856461	-4.54542e-05	7.3343e-05	-4.96863e-06	2.12403e-05	0.81521	0.990875	-4.65989e-05	3.66616e-05
1220	Sm_gene-F5989_RS04110	Ss_gene-SELSP_RS12145	1.41525e-09	2.41276e-09	0.557954	0.837736	-3.31367e-09	6.14416e-09	1.14371e-05	3.14705e-05	0.716557	0.895361	-5.0244e-05	7.31181e-05	4.00394e-06	4.0616e-06	0.32506	0.890558	-3.95665e-06	1.19645e-05
1221	Sm_gene-F5989_RS04120	Ss_gene-SELSP_RS07185	-7.62196e-09	1.2999e-08	0.558101	0.837736	-3.30995e-08	1.78556e-08	0.00017479	0.000113997	0.126308	0.326087	-4.86405e-05	0.000398221	-3.53889e-06	1.87809e-06	0.0605347	0.85087	-7.21987e-06	1.421e-07
1222	Sm_gene-F5989_RS06275	Ss_rna-SELSP_RS04145	-1.63044e-08	2.78341e-08	0.55849	0.837736	-7.08581e-08	3.82494e-08	4.43067e-06	2.00522e-05	0.825283	0.95056	-3.4871e-05	4.37323e-05	2.7526e-05	3.15274e-05	0.383349	0.930607	-3.42666e-05	8.93187e-05
1223	Sm_gene-F5989_RS04720	Ss_gene-SELSP_RS11020	1.49086e-08	2.5482e-08	0.558963	0.837759	-3.50351e-08	6.48523e-08	3.3785e-05	8.9475e-05	0.706013	0.891268	-0.000141583	0.000209153	-2.99325e-06	1.13229e-05	0.791698	0.990875	-2.51858e-05	1.91993e-05
1224	Sm_gene-F5989_RS05965	Ss_gene-SELSP_RS01225	-3.43069e-09	5.87456e-09	0.559685	0.8379	-1.49446e-08	8.08324e-09	3.11789e-06	1.0166e-05	0.759296	0.923252	-1.68071e-05	2.30429e-05	1.15441e-05	1.37527e-05	0.40194	0.933785	-1.54107e-05	3.84988e-05
1225	Sm_gene-F5989_RS05065	Ss_gene-SELSP_RS04610	2.2944e-08	3.93269e-08	0.560071	0.8379	-5.41353e-08	1.00023e-07	-5.05354e-05	5.12591e-05	0.325022	0.584083	-0.000151001	4.99307e-05	3.90301e-07	6.0317e-05	0.994842	0.999287	-0.000117829	0.000118609
1226	Sm_gene-F5989_RS07420	Ss_gene-SELSP_RS02150	-6.0841e-07	1.04379e-06	0.560428	0.8379	-2.6542e-06	1.43738e-06	0.000152355	9.15627e-05	0.0972147	0.274568	-2.71043e-05	0.000331815	-8.03733e-05	0.000514971	0.876085	0.990875	-0.0010897	0.000928951
1227	Sm_gene-F5989_RS01295	Ss_gene-SELSP_RS11020	-3.03482e-09	5.23195e-09	0.562333	0.839788	-1.32893e-08	7.21962e-09	3.17328e-05	3.62309e-05	0.381844	0.640845	-3.92785e-05	0.000102744	-8.54162e-07	1.15054e-05	0.940871	0.992754	-2.34043e-05	2.1696e-05
1228	Sm_gene-F5989_RS05065	Ss_gene-SELSP_RS09760	-1.63681e-08	2.82537e-08	0.562823	0.839788	-7.17443e-08	3.90081e-08	-1.09015e-05	4.38684e-05	0.803922	0.941508	-9.6882e-05	7.5079e-05	-0.000105774	8.01245e-05	0.187848	0.85087	-0.000262815	5.12673e-05
1229	Sm_gene-F5989_RS09605	Ss_rna-SELSP_RS04715	-1.61486e-08	2.79039e-08	0.563232	0.839788	-7.08392e-08	3.85421e-08	1.15783e-05	8.28393e-06	0.163288	0.385209	-4.65791e-06	2.78145e-05	0.000129664	9.76276e-05	0.185182	0.85087	-6.16821e-05	0.000321011
1230	Sm_gene-F5989_RS09900	Ss_gene-SELSP_RS06010	9.39993e-09	1.62548e-08	0.563524	0.839788	-2.24589e-08	4.12587e-08	4.34343e-05	4.04918e-05	0.284321	0.546289	-3.59281e-05	0.000122797	2.64345e-05	2.66559e-05	0.322182	0.890558	-2.58101e-05	7.86792e-05
1231	Sm_gene-F5989_RS01295	Ss_rna-SELSP_RS04700	9.70326e-09	1.6805e-08	0.564119	0.839993	-2.32339e-08	4.26404e-08	1.11811e-05	1.07752e-05	0.300296	0.558259	-9.93784e-06	3.23e-05	3.01477e-05	2.57489e-05	0.242637	0.8636	-2.03192e-05	8.06146e-05
1232	Sm_gene-F5989_RS09915	Ss_rna-SELSP_RS04715	-3.91183e-08	6.80843e-08	0.566041	0.841857	-1.72561e-07	9.43245e-08	8.8987e-06	1.43386e-05	0.535348	0.776955	-1.92045e-05	3.70019e-05	0.00012468	9.76427e-05	0.202671	0.85087	-6.66966e-05	0.000316056
1233	Sm_gene-F5989_RS01765	Ss_gene-SELSP_RS09760	-2.13726e-08	3.7294e-08	0.567037	0.841857	-9.44676e-08	5.17224e-08	0.000188521	6.60165e-05	0.00460824	0.0506712	5.91305e-05	0.000317911	-0.000114619	8.02088e-05	0.154089	0.85087	-0.000271826	4.25872e-05
1234	Sm_gene-F5989_RS09905	Ss_gene-SELSP_RS07535	-7.68483e-09	1.34144e-08	0.567174	0.841857	-3.39765e-08	1.86069e-08	4.42611e-05	2.47808e-05	0.0751378	0.229929	-4.30834e-06	9.28305e-05	5.09334e-06	3.6429e-05	0.888904	0.990875	-6.63062e-05	7.64929e-05
1235	Sm_gene-F5989_RS03075	Ss_gene-SELSP_RS09760	4.7638e-09	8.31626e-09	0.567208	0.841857	-1.15358e-08	2.10634e-08	-3.87586e-06	9.50027e-06	0.683597	0.87809	-2.2496e-05	1.47443e-05	-0.000141538	8.18422e-05	0.0848123	0.85087	-0.000301946	1.88696e-05
1236	Sm_gene-F5989_RS04535	Ss_gene-SELSP_RS02500	-1.61311e-09	2.82995e-09	0.569115	0.842645	-7.1597e-09	3.93349e-09	3.77905e-06	5.78931e-06	0.514431	0.760445	-7.56778e-06	1.51259e-05	1.87641e-05	4.00975e-05	0.640167	0.990875	-5.98255e-05	9.73537e-05
1237	Sm_gene-F5989_RS01295	Ss_gene-SELSP_RS10490	1.51121e-09	2.65401e-09	0.569526	0.842645	-3.69056e-09	6.71298e-09	2.78273e-06	1.88474e-05	0.882726	0.971975	-3.41574e-05	3.97229e-05	-1.94325e-06	7.92561e-06	0.806488	0.990875	-1.74772e-05	1.35907e-05
1238	Sm_gene-F5989_RS06655	Ss_rna-SELSP_RS11755	5.92058e-10	1.04131e-09	0.570094	0.842645	-1.44888e-09	2.63299e-09	0.000101705	0.000103465	0.32644	0.586031	-0.000101082	0.000304492	1.29126e-06	1.20492e-06	0.284776	0.882897	-1.07034e-06	3.65286e-06
1239	Sm_gene-F5989_RS05675	Ss_gene-SELSP_RS07165	-4.28379e-10	7.53859e-10	0.570311	0.842645	-1.90592e-09	1.04916e-09	2.88774e-05	3.62887e-05	0.426825	0.6881	-4.22472e-05	0.000100002	-2.10562e-06	1.25238e-06	0.0937919	0.85087	-4.56024e-06	3.48989e-07
1240	Sm_gene-F5989_RS01460	Ss_gene-SELSP_RS06010	-1.96666e-09	3.46276e-09	0.570515	0.842645	-8.75355e-09	4.82022e-09	5.33813e-06	1.46899e-05	0.716582	0.895361	-2.34535e-05	3.41297e-05	3.42744e-05	2.60551e-05	0.189406	0.85087	-1.67927e-05	8.53416e-05
1241	Sm_gene-F5989_RS05185	Ss_gene-SELSP_RS00425	5.41821e-10	9.55157e-10	0.570982	0.842645	-1.33025e-09	2.41389e-09	-2.11562e-05	2.34091e-05	0.366881	0.624993	-6.70372e-05	2.47248e-05	9.11282e-06	1.22964e-05	0.459242	0.944482	-1.49877e-05	3.32134e-05
1242	Sm_gene-F5989_RS03550	Ss_gene-SELSP_RS02495	-2.18135e-08	3.84553e-08	0.570992	0.842645	-9.71846e-08	5.35575e-08	2.69012e-05	5.75227e-05	0.640381	0.853066	-8.58412e-05	0.000139644	-2.42535e-05	4.39467e-05	0.581457	0.980536	-0.000110387	6.18805e-05
1243	Sm_gene-F5989_RS07585	Ss_gene-SELSP_RS07165	-4.97698e-10	8.78368e-10	0.571418	0.842645	-2.21927e-09	1.22387e-09	0.000119233	5.37968e-05	0.0274516	0.124861	1.37928e-05	0.000224672	-1.94595e-06	1.298e-06	0.134924	0.85087	-4.48999e-06	5.98091e-07
1244	Sm_gene-F5989_RS04715	Ss_gene-SELSP_RS10675	-1.1629e-09	2.06302e-09	0.573405	0.84424	-5.20634e-09	2.88054e-09	8.87878e-06	4.19202e-06	0.0350327	0.145283	6.6258e-07	1.7095e-05	4.7848e-06	5.68338e-05	0.932965	0.992754	-0.000106607	0.000116177
1245	Sm_gene-F5989_RS04535	Ss_gene-SELSP_RS02520	3.08968e-09	5.48344e-09	0.573564	0.84424	-7.65767e-09	1.3837e-08	8.94179e-07	5.8135e-06	0.877867	0.971975	-1.05001e-05	1.22884e-05	-4.2967e-05	4.97718e-05	0.388704	0.930607	-0.000140518	5.4584e-05
1246	Sm_gene-F5989_RS04535	Ss_gene-SELSP_RS09760	-1.20463e-08	2.1397e-08	0.57388	0.84424	-5.39837e-08	2.9891e-08	4.76593e-06	7.43837e-06	0.522214	0.768234	-9.81301e-06	1.93449e-05	-0.000114289	7.74269e-05	0.141016	0.85087	-0.000266043	3.74649e-05
1247	Sm_gene-F5989_RS04695	Ss_gene-SELSP_RS04605	3.25449e-08	5.80846e-08	0.57571	0.845744	-8.12987e-08	1.46389e-07	9.43406e-05	6.33515e-05	0.137543	0.344892	-2.98261e-05	0.000218507	3.33921e-06	7.68386e-05	0.965367	0.997011	-0.000147262	0.00015394
1248	Sm_gene-F5989_RS09300	Ss_gene-SELSP_RS01275	-5.59871e-08	9.99532e-08	0.575826	0.845744	-2.51892e-07	1.39918e-07	0.000320108	0.000199107	0.108998	0.297311	-7.01359e-05	0.000710351	8.67601e-05	5.82192e-05	0.137261	0.85087	-2.73474e-05	0.000200868
1249	Sm_gene-F5989_RS05800	Ss_gene-SELSP_RS02520	1.09481e-08	1.95973e-08	0.576832	0.846319	-2.74618e-08	4.9358e-08	1.00285e-05	1.31863e-05	0.447564	0.702987	-1.58161e-05	3.58732e-05	-4.06603e-05	4.93548e-05	0.410716	0.940867	-0.000137394	5.60734e-05
1250	Sm_gene-F5989_RS05065	Ss_rna-SELSP_RS12040	1.97351e-10	3.53548e-10	0.577141	0.846319	-4.95589e-10	8.90292e-10	-4.95397e-05	5.46932e-05	0.365815	0.62486	-0.000156736	5.7657e-05	1.37995e-06	6.2201e-07	0.0273015	0.85087	1.60828e-07	2.59906e-06
1251	Sm_gene-F5989_RS09415	Ss_gene-SELSP_RS07165	-1.70685e-10	3.07093e-10	0.578776	0.847497	-7.72577e-10	4.31207e-10	1.29911e-05	1.95642e-05	0.507208	0.755616	-2.53541e-05	5.13364e-05	-1.88489e-06	1.3767e-06	0.172027	0.85087	-4.58318e-06	8.13392e-07
1252	Sm_gene-F5989_RS06275	Ss_gene-SELSP_RS09760	-6.38747e-09	1.14951e-08	0.578869	0.847497	-2.89174e-08	1.61424e-08	1.31889e-05	2.84568e-05	0.643379	0.855195	-4.25854e-05	6.89631e-05	-0.000113346	7.84648e-05	0.149677	0.85087	-0.000267134	4.04423e-05
1253	Sm_gene-F5989_RS09905	Ss_gene-SELSP_RS00425	3.01146e-09	5.44417e-09	0.58059	0.849339	-7.65893e-09	1.36818e-08	3.01758e-05	2.78321e-05	0.279182	0.538108	-2.43741e-05	8.47258e-05	7.40458e-06	1.21164e-05	0.541603	0.973609	-1.63431e-05	3.11523e-05
1254	Sm_gene-F5989_RS05185	Ss_rna-SELSP_RS10015	1.4386e-09	2.61003e-09	0.581939	0.850634	-3.67697e-09	6.55416e-09	-1.93397e-05	2.04386e-05	0.344825	0.605425	-5.93986e-05	2.07192e-05	3.75185e-05	2.83699e-05	0.187063	0.85087	-1.80855e-05	9.31226e-05
1255	Sm_gene-F5989_RS03555	Ss_gene-SELSP_RS07600	-3.42262e-09	6.2255e-09	0.582901	0.851361	-1.56244e-08	8.77913e-09	7.33715e-05	3.86677e-05	0.0587668	0.192963	-2.41572e-06	0.000149159	1.84824e-05	1.57781e-05	0.242412	0.8636	-1.24422e-05	4.9407e-05
1256	Sm_gene-F5989_RS09900	Ss_rna-SELSP_RS11975	-2.99531e-10	5.46582e-10	0.584112	0.851437	-1.37081e-09	7.71749e-10	0.000101809	7.54294e-05	0.178167	0.405691	-4.60298e-05	0.000249648	1.18208e-06	9.32699e-07	0.206049	0.85087	-6.45978e-07	3.01014e-06
1257	Sm_gene-F5989_RS01295	Ss_gene-SELSP_RS01640	-1.07454e-09	1.96482e-09	0.584879	0.851437	-4.92552e-09	2.77643e-09	3.58123e-05	4.5862e-05	0.435522	0.693931	-5.40756e-05	0.0001257	3.23713e-06	4.89081e-06	0.508579	0.969885	-6.34868e-06	1.28229e-05
1258	Sm_gene-F5989_RS09425	Ss_gene-SELSP_RS07185	-5.16228e-10	9.44401e-10	0.585065	0.851437	-2.36722e-09	1.33476e-09	8.37028e-06	1.61822e-05	0.605379	0.831811	-2.33463e-05	4.00869e-05	-3.53706e-06	1.94208e-06	0.0696071	0.85087	-7.34347e-06	2.69359e-07
1259	Sm_gene-F5989_RS05065	Ss_gene-SELSP_RS08335	7.66465e-09	1.40459e-08	0.585706	0.851437	-1.98648e-08	3.51941e-08	-3.89832e-05	4.03414e-05	0.334691	0.593375	-0.000118051	4.00845e-05	-1.95182e-06	3.1838e-05	0.951159	0.992754	-6.43531e-05	6.04495e-05
1260	Sm_gene-F5989_RS02900	Ss_gene-SELSP_RS07185	-6.60132e-11	1.20995e-10	0.585773	0.851437	-3.03158e-10	1.71132e-10	5.42976e-06	7.9779e-06	0.496673	0.748736	-1.02066e-05	2.10662e-05	-3.52086e-06	1.98812e-06	0.0776304	0.85087	-7.4175e-06	3.75783e-07
1261	Sm_gene-F5989_RS04110	Ss_gene-SELSP_RS00625	2.19396e-10	4.02478e-10	0.586099	0.851437	-5.69447e-10	1.00824e-09	-5.57272e-06	5.19995e-05	0.91473	0.980636	-0.00010749	9.63444e-05	1.43513e-06	1.23001e-06	0.244273	0.864956	-9.75638e-07	3.8459e-06
1262	Sm_gene-F5989_RS03760	Ss_rna-SELSP_RS11975	2.53403e-10	4.65205e-10	0.586375	0.851437	-6.58383e-10	1.16519e-09	6.66657e-05	5.93285e-05	0.262092	0.519367	-4.9616e-05	0.000182947	1.01572e-06	9.62186e-07	0.292021	0.882897	-8.70128e-07	2.90157e-06
1263	Sm_gene-F5989_RS05185	Ss_gene-SELSP_RS07600	-1.51926e-09	2.7913e-09	0.586669	0.851437	-6.99012e-09	3.9516e-09	-5.33555e-06	9.57526e-06	0.57781	0.81334	-2.41027e-05	1.34316e-05	1.94433e-05	1.52184e-05	0.202417	0.85087	-1.03842e-05	4.92708e-05
1264	Sm_gene-F5989_RS07420	Ss_gene-SELSP_RS00425	-8.03974e-09	1.47992e-08	0.587376	0.851787	-3.70456e-08	2.09661e-08	0.000183696	0.000147523	0.214073	0.457872	-0.000105444	0.000472835	7.1576e-06	1.20628e-05	0.553407	0.973609	-1.64851e-05	3.08003e-05
1265	Sm_gene-F5989_RS06655	Ss_gene-SELSP_RS09310	-2.3224e-08	4.29441e-08	0.589067	0.853565	-1.07393e-07	6.09448e-08	0.000186716	8.36452e-05	0.026371	0.12389	2.27743e-05	0.000350658	-2.84023e-05	5.95699e-05	0.633876	0.990875	-0.000145157	8.83526e-05
1266	Sm_gene-F5989_RS04710	Ss_gene-SELSP_RS08090	-3.57549e-08	6.62523e-08	0.589838	0.854007	-1.65607e-07	9.40972e-08	1.12498e-05	2.6916e-05	0.676289	0.874398	-4.15046e-05	6.40042e-05	5.19352e-05	0.000135109	0.70097	0.990875	-0.000212873	0.000316743
1267	Sm_gene-F5989_RS00695	Ss_gene-SELSP_RS10490	2.12252e-10	3.94056e-10	0.590557	0.854336	-5.60084e-10	9.84588e-10	-2.85907e-06	3.42881e-06	0.405066	0.667162	-9.57942e-06	3.86128e-06	-1.87896e-06	8.18044e-06	0.818497	0.990875	-1.79123e-05	1.41544e-05
1268	Sm_gene-F5989_RS09425	Ss_gene-SELSP_RS04605	9.36043e-09	1.74072e-08	0.591178	0.854336	-2.47571e-08	4.34779e-08	-1.38583e-06	9.52986e-06	0.884482	0.971975	-2.0064e-05	1.72924e-05	1.4747e-05	7.57262e-05	0.845734	0.990875	-0.000133674	0.000163168
1269	Sm_gene-F5989_RS05065	Ss_gene-SELSP_RS08090	-3.61547e-08	6.72871e-08	0.591463	0.854336	-1.68035e-07	9.57256e-08	-1.5297e-05	4.48514e-05	0.733308	0.905287	-0.000103204	7.26102e-05	5.52436e-05	0.000133423	0.679147	0.990875	-0.00020626	0.000316747
1270	Sm_gene-F5989_RS09915	Ss_gene-SELSP_RS05005	4.33208e-09	8.08565e-09	0.59253	0.854808	-1.15155e-08	2.01797e-08	-5.65655e-09	1.20275e-05	0.999625	0.999684	-2.35791e-05	2.35677e-05	-2.09592e-05	3.06843e-05	0.495121	0.965486	-8.10993e-05	3.91809e-05
1271	Sm_gene-F5989_RS01460	Ss_gene-SELSP_RS10675	5.87805e-09	1.09769e-08	0.592723	0.854808	-1.56362e-08	2.73923e-08	-2.55213e-06	5.60792e-06	0.649386	0.857217	-1.35435e-05	8.4392e-06	-1.37306e-05	4.99118e-05	0.78344	0.990875	-0.000111556	8.40948e-05
1272	Sm_gene-F5989_RS03550	Ss_gene-SELSP_RS07165	-7.71886e-10	1.4493e-09	0.594729	0.857027	-3.61247e-09	2.0687e-09	2.36081e-05	5.58269e-05	0.672699	0.874398	-8.58106e-05	0.000133027	-2.02261e-06	1.28986e-06	0.117963	0.85087	-4.55068e-06	5.0547e-07
1273	Sm_gene-F5989_RS03075	Ss_gene-SELSP_RS02265	-1.98123e-09	3.72602e-09	0.595325	0.857212	-9.2841e-09	5.32163e-09	1.87895e-06	1.00977e-05	0.852516	0.96292	-1.79121e-05	2.167e-05	-1.02127e-05	4.7989e-05	0.831623	0.990875	-0.000104269	8.3844e-05
1274	Sm_gene-F5989_RS01295	Ss_gene-SELSP_RS02495	1.59888e-08	3.01533e-08	0.596349	0.857953	-4.31106e-08	7.50881e-08	5.693e-06	1.52578e-05	0.709334	0.893001	-2.42117e-05	3.55977e-05	-3.17218e-05	4.34654e-05	0.466097	0.945084	-0.000116913	5.34689e-05
1275	Sm_gene-F5989_RS06025	Ss_rna-SELSP_RS04145	1.4378e-08	2.71471e-08	0.596776	0.857953	-3.88294e-08	6.75854e-08	4.82737e-05	2.53032e-05	0.057413	0.19054	-1.31954e-06	9.7867e-05	2.26885e-05	3.20224e-05	0.479198	0.95892	-4.00743e-05	8.54513e-05
1276	Sm_gene-F5989_RS03550	Ss_gene-SELSP_RS01640	-2.01669e-09	3.83226e-09	0.599128	0.860317	-9.52779e-09	5.49441e-09	4.32661e-05	8.82394e-05	0.624278	0.843258	-0.00012968	0.000216212	2.96417e-06	4.61907e-06	0.521564	0.971721	-6.08905e-06	1.20174e-05
1277	Sm_gene-F5989_RS05185	Ss_gene-SELSP_RS10490	9.3881e-11	1.78663e-10	0.599665	0.860317	-2.56291e-10	4.44053e-10	-1.85665e-05	1.83188e-05	0.311663	0.570522	-5.44707e-05	1.73376e-05	2.81284e-06	1.00508e-05	0.779785	0.990875	-1.68864e-05	2.25121e-05
1278	Sm_gene-F5989_RS04535	Ss_gene-SELSP_RS07600	6.652e-10	1.26857e-09	0.600426	0.860317	-1.82115e-09	3.15155e-09	3.44762e-07	6.2972e-06	0.956377	0.988184	-1.19975e-05	1.2687e-05	1.4423e-05	1.59404e-05	0.366326	0.912789	-1.68197e-05	4.56657e-05
1279	Sm_gene-F5989_RS09425	Ss_gene-SELSP_RS06010	2.93864e-09	5.60606e-09	0.600551	0.860317	-8.04904e-09	1.39263e-08	-1.39784e-06	9.61233e-06	0.88448	0.971975	-2.02377e-05	1.7442e-05	2.9282e-05	2.63463e-05	0.267314	0.882897	-2.23557e-05	8.09198e-05
1280	Sm_gene-F5989_RS01860	Ss_gene-SELSP_RS08375	-7.01643e-09	1.33932e-08	0.600767	0.860317	-3.32666e-08	1.92338e-08	6.8667e-05	5.46042e-05	0.20958	0.451966	-3.83552e-05	0.000175689	3.55364e-05	3.49367e-05	0.309932	0.882897	-3.29383e-05	0.000104011
1281	Sm_gene-F5989_RS00695	Ss_gene-SELSP_RS02500	-1.26632e-09	2.42037e-09	0.601244	0.860327	-6.01017e-09	3.47752e-09	7.21684e-07	4.68599e-06	0.877711	0.971975	-8.4627e-06	9.90607e-06	1.19821e-05	3.21895e-05	0.70999	0.990875	-5.11081e-05	7.50724e-05
1282	Sm_gene-F5989_RS04120	Ss_gene-SELSP_RS04610	-6.47036e-08	1.24945e-07	0.604957	0.864325	-3.09591e-07	1.80184e-07	0.000246057	0.000193191	0.203819	0.446356	-0.00013259	0.000624704	1.28394e-05	6.08328e-05	0.83299	0.990875	-0.000106391	0.000132069
1283	Sm_gene-F5989_RS04715	Ss_gene-SELSP_RS07185	-4.64234e-11	8.96508e-11	0.60498	0.864325	-2.22136e-10	1.29289e-10	7.37621e-06	3.15373e-06	0.0200277	0.106718	1.19501e-06	1.35574e-05	-3.23254e-06	2.03633e-06	0.113516	0.85087	-7.22368e-06	7.58597e-07
1284	Sm_gene-F5989_RS09425	Ss_gene-SELSP_RS01275	-1.35891e-09	2.63484e-09	0.606429	0.864697	-6.5231e-09	3.80529e-09	1.21745e-06	9.37134e-06	0.896727	0.976816	-1.715e-05	1.95849e-05	9.26715e-05	6.13883e-05	0.132247	0.85087	-2.76474e-05	0.00021299
1285	Sm_rna-F5989_RS00925	Ss_rna-SELSP_RS11755	-3.50808e-12	6.81345e-12	0.607036	0.864697	-1.68622e-11	9.84604e-12	2.45588e-06	1.35514e-06	0.0709894	0.220923	-2.00146e-07	5.11191e-06	1.31814e-06	1.29479e-06	0.309519	0.882897	-1.2196e-06	3.85589e-06
1286	Sm_gene-F5989_RS05800	Ss_gene-SELSP_RS03510	6.77879e-09	1.31699e-08	0.607145	0.864697	-1.90337e-08	3.25913e-08	8.93828e-06	1.44488e-05	0.53666	0.777012	-1.93809e-05	3.72575e-05	-1.72301e-05	3.83312e-05	0.653406	0.990875	-9.23578e-05	5.78976e-05
1287	Sm_gene-F5989_RS01460	Ss_gene-SELSP_RS03510	-4.07827e-09	7.93325e-09	0.607597	0.864697	-1.96272e-08	1.14706e-08	4.55684e-06	1.42675e-05	0.749666	0.915455	-2.34069e-05	3.25206e-05	-5.93794e-06	3.71673e-05	0.873181	0.990875	-7.87846e-05	6.69087e-05
1288	Sm_gene-F5989_RS07110	Ss_gene-SELSP_RS06010	7.08484e-09	1.37826e-08	0.607618	0.864697	-1.99285e-08	3.40982e-08	-2.75906e-05	2.54179e-05	0.278621	0.537596	-7.74088e-05	2.22276e-05	2.68277e-05	2.71636e-05	0.324164	0.890558	-2.64119e-05	8.00673e-05
1289	Sm_gene-F5989_RS09915	Ss_gene-SELSP_RS07185	-5.58461e-11	1.08924e-10	0.60855	0.864697	-2.69333e-10	1.57641e-10	8.37359e-06	1.18941e-05	0.481995	0.735635	-1.49384e-05	3.16856e-05	-3.59631e-06	2.00991e-06	0.0746216	0.85087	-7.53566e-06	3.43027e-07
1290	Sm_gene-F5989_RS00695	Ss_gene-SELSP_RS05005	-6.75257e-10	1.32309e-09	0.61019	0.864697	-3.26847e-09	1.91796e-09	3.15282e-07	3.97709e-06	0.93687	0.987483	-7.47967e-06	8.11023e-06	-1.33827e-06	2.89491e-05	0.96316	0.996879	-5.80774e-05	5.54009e-05
1291	Sm_gene-F5989_RS04715	Ss_gene-SELSP_RS08090	3.53433e-09	6.93278e-09	0.610584	0.864697	-1.00537e-08	1.71223e-08	6.10733e-06	3.74574e-06	0.104099	0.288237	-1.23419e-06	1.34489e-05	-1.12985e-05	0.000141096	0.936232	0.992754	-0.000287841	0.000265244
1292	Sm_gene-F5989_RS01985	Ss_gene-SELSP_RS04605	-3.77311e-08	7.40914e-08	0.610968	0.864697	-1.82948e-07	1.07485e-07	0.000197359	9.05152e-05	0.0300402	0.133004	1.99526e-05	0.000374766	3.40587e-05	7.65859e-05	0.656863	0.990875	-0.000116047	0.000184164
[truncated: 541 more rows]
